# Supplementary material for: GLP-1-directed NMDA receptor antagonism for obesity treatment
Source: Nature. 2024 May 15;629(8014):1133–41. doi: 10.1038/s41586-024-07419-8 (PMC11136670; doi:10.1038/s41586-024-07419-8)
Supplement: Supplementary file 3 — Sample sizes (n) and statistical significance values (P values) for all data panels in the study. [file 41586_2024_7419_MOESM3_ESM.xlsx]

## Sheet: Fig. 1
Figure	Test	Main effect of treatment
1b	Two-way ANOVA main effect	Vehicle vs. MK-801, ns Vehicle vs. GLP-1, p<0.0001 Vehicle vs. GLP-1–MK-801, p<0.0001 MK-801 vs. GLP-1, p<0.0001 MK-801 vs. GLP-1–MK-801, p<0.0001 GLP-1 vs. GLP-1–MK-801, p<0.0001
1c	Two-way ANOVA main effect	Vehicle vs. MK-801, ns Vehicle vs. GLP-1, p<0.0001 Vehicle vs. GLP-1–MK-801, p<0.0001 MK-801 vs. GLP-1, p<0.0001 MK-801 vs. GLP-1–MK-801, p<0.0001 GLP-1 vs. GLP-1–MK-801, p=0.0002
1d	One-way ANOVA post hoc test: Bonferroni	Vehicle vs. MK-801, ns Vehicle vs. GLP-1, p<0.0001 Vehicle vs. GLP-1–MK-801, p<0.0001 MK-801 vs. GLP-1, p<0.0001 MK-801 vs. GLP-1–MK-801, p<0.0001 GLP-1 vs. GLP-1–MK-801, p<0.0001
1e	One-way ANOVA post hoc test: Bonferroni	Vehicle vs. MK-801, ns Vehicle vs. GLP-1, p=0.008 Vehicle vs. GLP-1–MK-801, p<0.0001 MK-801 vs. GLP-1, p=0.0069 MK-801 vs. GLP-1–MK-801, p<0.0001 GLP-1 vs. GLP-1–MK-801, p=0.0067
1f	One-way ANOVA post hoc test: Bonferroni	Vehicle vs. MK-801, ns Vehicle vs. GLP-1, ns Vehicle vs. GLP-1–MK-801, p=0.0397 MK-801 100 nmol/kg vs. GLP-1, p=0.0181 MK-801 100 nmol/kg vs. GLP-1–MK-801, p=0.0010 GLP-1 100 nmol/kg vs. GLP-1–MK-801, ns
1g	One-way ANOVA post hoc test: Bonferroni	Vehicle vs. MK-801, ns Vehicle vs. GLP-1, ns Vehicle vs. GLP-1–MK-801, p<0.0001 MK-801 vs. GLP-1, ns MK-801 vs. GLP-1–MK-801, p<0.0001 GLP-1 vs. GLP-1–MK-801 p=0.0090
1h	One-way ANOVA post hoc test: Bonferroni	Vehicle vs. MK-801, ns Vehicle vs. GLP-1, p=0.0287 Vehicle vs. GLP-1–MK-801, p<0.0001 MK-801 vs. GLP-1, ns MK-801 vs. GLP-1–MK-801, p=0.0002 GLP-1 vs. GLP-1–MK-801, ns
1j	Two-way ANOVA main effect	Vehicle vs. Cal. Res., p<0.0001 Cal. Res. Vs. GLP-1–MK-801, ns Vehicle vs. GLP-1–MK-801, p<0.0001
1k	One-way ANOVA post hoc test: Bonferroni	Vehicle vs. Cal. Res., p<0.0001 Cal. Res. Vs. GLP-1–MK-801, ns Vehicle vs. GLP-1–MK-801, p<0.0001
1l	One-way ANOVA post hoc test: Bonferroni	Vehicle vs. Cal. Res., p<0.0001 Cal. Res. Vs. GLP-1–MK-801, p<0.0001 Vehicle vs. GLP-1–MK-801, p<0.0001
1n	ANCOVA using body weight as covariate	Vehicle vs. Cal. Res., p=0.0359 Cal. Res. Vs. GLP-1–MK-801, p<0.001 Vehicle vs. GLP-1–MK-801, p=0.0030
1p	One-way ANOVA post hoc test: Bonferroni	Vehicle vs. Cal. Res., p<0.0001 Cal. Res. Vs. GLP-1–MK-801, ns Vehicle vs. GLP-1–MK-801, p<0.0001
1s	One-way ANOVA post hoc test: Bonferroni	Vehicle vs. MK-801, ns Vehicle vs. GLP-1, p<0.0001 Vehicle vs. GLP-1–MK-801, p<0.0001 MK-801 vs. GLP-1, p=0.0001 MK-801 vs. GLP-1–MK-801, p<0.0001 GLP-1 vs. GLP-1–MK-801, ns
1u	One-way ANOVA post hoc test: Bonferroni	Vehicle vs. MK-801, ns Vehicle vs. GLP-1, p=0.0002 Vehicle vs. GLP-1–MK-801, p<0.0001 MK-801 vs. GLP-1, p=0.0007 MK-801 vs. GLP-1–MK-801, p<0.0001 GLP-1 vs. GLP-1–MK-801, ns
1w	One-way ANOVA post hoc test: Bonferroni	Vehicle vs. MK-801, ns Vehicle vs. GLP-1, p=0.0448 Vehicle vs. GLP-1–MK-801, p<0.0001 MK-801 vs. GLP-1, ns MK-801 vs. GLP-1–MK-801, p=0.0002 GLP-1 vs. GLP-1–MK-801, p=0.0049
1y	One-way ANOVA post hoc test: Bonferroni	Vehicle vs. MK-801, p=0.0005 Vehicle vs. GLP-1, p=0.0020 Vehicle vs. GLP-1–MK-801, p=0.0089 MK-801 vs. GLP-1, p<0.0001 MK-801 vs. GLP-1–MK-801, p<0.0001 GLP-1 vs. GLP-1–MK-801, ns

## Sheet: Fig. 2
Figure	Test	Main effect of treatment
2h	Two-way ANOVA main effect	Vehicle vs. MK-801, ns Vehicle vs. GLP-1, p<0.0001 Vehicle vs. GLP-1–MK-801, p<0.0001 Vehicle vs. GLP-1–inactive MK-801, p<0.0001 MK-801 vs. GLP-1, p<0.0001 MK-801 vs. GLP-1–MK-801, p<0.0001 MK-801 vs. GLP-1–inactive MK-801, p<0.0001 GLP-1 vs. GLP-1–MK-801, p<0.0001 GLP-1 vs. GLP-1–inactive MK-801, ns GLP-1–MK-801 vs. GLP-1–inactive MK-801, p=0.0002
2i	Two-way ANOVA main effect	Vehicle vs. MK-801, ns Vehicle vs. GLP-1, p=0.0012 Vehicle vs. GLP-1–MK-801, p<0.0001 Vehicle vs. GLP-1–inactive MK-801, p=0.0056 MK-801 vs. GLP-1, p=0.0004 MK-801 vs. GLP-1–MK-801, p<0.0001 MK-801 vs. GLP-1–inactive MK-801, p=0.004 GLP-1 vs. GLP-1–MK-801, p<0.0001 GLP-1 vs. GLP-1–inactive MK-801, ns GLP-1–MK-801 vs. GLP-1–inactive MK-801, p=0.0194

## Sheet: Fig. 3
Figure	Test	Main effect of treatment
3b	Two-way ANOVA main effect	Vehicle vs. MK-801, ns Vehicle vs. GLP-1, p<0.0001 Vehicle vs. GLP-1–MK-801, p<0.0001 MK-801 vs. GLP-1, p<0.0001 MK-801 vs. GLP-1–MK-801, p<0.0001 GLP-1 vs. GLP-1–MK-801, p<0.0001
3c	Two-way ANOVA main effect	Vehicle vs. MK-801, ns Vehicle vs. GLP-1, p<0.0001 Vehicle vs. GLP-1–MK-801, p<0.0001 MK-801 vs. GLP-1, p=0.0004 MK-801 vs. GLP-1–MK-801, p<0.0001 GLP-1 vs. GLP-1–MK-801, p=0.0001
3m	Two-way ANOVA main effect	Vehicle vs. MK-801, ns Vehicle vs. GLP-1, p=0.0004 Vehicle vs. GLP-1–MK-801, p<0.0001 MK-801 vs. GLP-1, p=0.0008 MK-801 vs. GLP-1–MK-801, p<0.0001 GLP-1 vs. GLP-1–MK-801, p<0.0001
3n	Two-way ANOVA main effect	Vehicle vs. MK-801, ns Vehicle vs. GLP-1, p=0.0279 Vehicle vs. GLP-1–MK-801, p=0.0004 MK-801 vs. GLP-1, p=0.0006 MK-801 vs. GLP-1–MK-801, p<0.0001 GLP-1 vs. GLP-1–MK-801, p=0.0010
3p	One-way ANOVA post hoc test: Bonferroni	Vehicle vs. MK-801, ns Vehicle vs. GLP-1, p=0.0437 Vehicle vs. GLP-1–MK-801, ns MK-801 vs. GLP-1, p=0.0002 MK-801 vs. GLP-1–MK-801, 0.0006 GLP-1 vs. GLP-1–MK-801, ns
3q	One-way ANOVA post hoc test: Bonferroni	Vehicle vs. MK-801, ns Vehicle vs. GLP-1, ns Vehicle vs. GLP-1–MK-801, p=0.0081 MK-801 vs. GLP-1, ns MK-801 vs. GLP-1–MK-801, p=0.0462 GLP-1 vs. GLP-1–MK-801, ns
3r	One-way ANOVA post hoc test: Bonferroni	Vehicle vs. MK-801, ns Vehicle vs. GLP-1, ns Vehicle vs. GLP-1–MK-801, p=0.0103 MK-801 vs. GLP-1, ns MK-801 vs. GLP-1–MK-801, ns GLP-1 vs. GLP-1–MK-801, ns

## Sheet: Fig. 4
Figure	Test	Effect
4b	Two-way ANOVA interaction with post hoc test: Bonferroni	Vehicle vs. Semaglutide, day 1: p=0.0126 Vehicle vs. GLP-1–MK-801, day 1: p<0.0001 Vehicle vs. GLP-1–MK-801, day 2: p<0.0001 Vehicle vs. GLP-1–MK-801, day 3: p<0.0001 Vehicle vs. GLP-1–MK-801, day 4: p=0.0005 Semaglutide vs. GLP-1–MK-801, day 1: p=0.0213 GLP-1 vs. GLP-1–MK-801, day 2: p=0.0046 GLP-1 vs. GLP-1–MK-801, day 3: p=0.0039 GLP-1 vs. GLP-1–MK-801, day 4: p=0.0208
4c	Two-way ANOVA interaction with post hoc test: Bonferroni	Vehicle vs. Semaglutide, day 1: p=0.0001 Vehicle vs. GLP-1–MK-801, day 1: p<0.0001 Vehicle vs. GLP-1–MK-801, day 2: p<0.0019 Semaglutide vs. GLP-1–MK-801, day 1: p=0.0003 Semaglutide vs. GLP-1–MK-801, day 2: p=0.0286
4e	Two-way ANOVA main effect of treament	Vehicle vs. MK-801, p=0.0091 Vehicle vs. semaglutide, p<0.0001 Vehicle vs. GLP-1–MK-801, p<0.0001 MK-801 vs. semaglutide, p<0.0001 MK-801 vs. GLP-1–MK-801, p<0.0001 semaglutide vs. GLP-1–MK-801, p=0.0304
4f	Two-way ANOVA main effect of treament	Vehicle vs. MK-801, ns Vehicle vs. semaglutide, p<0.0001 Vehicle vs. GLP-1–MK-801, p<0.0001 MK-801 vs. semaglutide, p<0.0001 MK-801 vs. GLP-1–MK-801, p<0.0001 semaglutide vs. GLP-1–MK-801, p=0.0321
4g	One-way ANOVA post hoc test: Bonferroni	Vehicle vs. MK-801, ns Vehicle vs. GLP-1, ns Vehicle vs. GLP-1–MK-801, p<0.0005 MK-801 vs. GLP-1, ns MK-801 vs. GLP-1–MK-801, p<0.0102 GLP-1 vs. GLP-1–MK-801, p=0.0409
4j	One-way ANOVA post hoc test: Bonferroni	Vehicle vs. MK-801, ns Vehicle vs. GLP-1, p<0.0001 Vehicle vs. GLP-1–MK-801, p<0.0001 Vehicle vs. semaglutide, p<0.0001 MK-801 vs. GLP-1, p<0.0001 MK-801 vs semaglutide, p<0.0001 MK-801 vs. GLP-1–MK-801, p<0.0001 GLP-1 vs. GLP-1–MK-801, p=0.0006 GLP-1 vs semaglutide, ns semaglutide vs GLP-1–MK-801, ns
4k	One-way ANOVA post hoc test: Bonferroni	Vehicle vs. MK-801, p=0.0236 Vehicle vs. GLP-1, p<0.0001 Vehicle vs. GLP-1–MK-801, p<0.0001 Vehicle vs. semaglutide, p<0.0001 MK-801 vs. GLP-1, p<0.0001 MK-801 vs semaglutide, p<0.0001 MK-801 vs. GLP-1–MK-801, p<0.0001 GLP-1 vs. GLP-1–MK-801, p=0.0006 GLP-1 vs semaglutide, ns semaglutide vs GLP-1–MK-801, p=0.0005
4n	One-way ANOVA post hoc test: Bonferroni	Vehicle vs. MK-801, ns Vehicle vs. semaglutide, p<0.0001 Vehicle vs. GLP-1–MK-801, p<0.0001 MK-801 vs. Semaglutide, p<0.0001 MK-801 vs. GLP-1–MK-801, p<0.0001 semaglutide vs. GLP-1–MK-801, ns
4p	One-way ANOVA post hoc test: Bonferroni	Vehicle vs. MK-801, ns Vehicle vs. semaglutide, p<0.0001 Vehicle vs. GLP-1–MK-801, p<0.0001 MK-801 vs. Semaglutide, p<0.0001 MK-801 vs. GLP-1–MK-801, p<0.0001 semaglutide vs. GLP-1–MK-801, ns
4s	One-way ANOVA post hoc test: Bonferroni	Vehicle vs. Sema+GLP-1, p<0.0001 Vehicle vs. Sema + GLP-1–MK-801, p<0.0001 sema + GLP-1 vs. Sema GLP-1–MK-801, p=0.0007
4u	One-way ANOVA post hoc test: Bonferroni	Vehicle vs. Sema+GLP-1, p<0.0003 Vehicle vs. Sema + GLP-1–MK-801, p<0.0001 sema + GLP-1 vs. Sema GLP-1–MK-801, ns

## Sheet: Fig. 5
Figure	Test		Effect
5g	Unpaired Student's t-test Two-tailed	Brain region	p-value
		PS	0.0002812
		PSTN	P<0.0001
		PVT	0.00232786
		NTS	0.0271799
		CEA	0.029114
		PB	0.0281635
		DMX	0.0435846
		B	0.0664344
		GU	0.00475903
		IMD	0.0272175
		MDRNd	0.000234441
		ARC	0.0150044
		AP	0.0476813
		LC	0.00673201
		IRN	0.0393847
		SUT	0.00364499
		MD	0.0231117
		RR	P<0.0001
		SLD	0.257836
		SFO	0.188646

## Sheet: Extended Data Fig. 1
Extended Data Fig.	Test	Main effect of treatment
1b	Two-way ANOVA main effect	Vehicle vs. MK-801 (900 nmol/kg), p<0.0001 Vehicle vs. MK-801 (1800 nmol/kg), p<0.0001 MK-801 (900 nmol/kg) vs. MK-801 (1800 nmol/kg), p=0.0002
1d	Two-way ANOVA main effect	Vehicle vs. MK-801 (900 nmol/kg), ns Vehicle vs. MK-801 (1800 nmol/kg), p=0.0113 MK-801 (900 nmol/kg) vs. MK-801 (1800 nmol/kg), ns
1e	One-way ANOVA post hoc test: Bonferroni	Vehicle vs. MK-801 (900 nmol/kg), p=0.0030 Vehicle vs. MK-801 (1800 nmol/kg), p<0.0001 MK-801 (900 nmol/kg) vs. MK-801 (1800 nmol/kg), p=0.0002
1f	One-way ANOVA post hoc test: Bonferroni	Vehicle vs. MK-801 (900 nmol/kg), p=0.0104 Vehicle vs. MK-801 (1800 nmol/kg), p<0.0001 MK-801 (900 nmol/kg) vs. MK-801 (1800 nmol/kg), p=0.0019
1h	Two-way ANOVA main effect	Vehicle vs. MK-801 (200 nmol/kg), ns Vehicle vs. MK-801 (600 nmol/kg), p=0.0012 MK-801 (200 nmol/kg) vs. MK-801 (600 nmol/kg),p=0.0007
1i	Two-way ANOVA main effect	Vehicle vs. MK-801 (200 nmol/kg), ns Vehicle vs. MK-801 (600 nmol/kg), ns MK-801 (200 nmol/kg) vs. MK-801 (600 nmol/kg), ns
1j	Two-way ANOVA main effect	Vehicle vs. MK-801 (200 nmol/kg), p=0.0150 Vehicle vs. MK-801 (600 nmol/kg), p<0.0001 MK-801 (200 nmol/kg) vs. MK-801 (600 nmol/kg), ns
1k	One-way ANOVA post hoc test: Bonferroni	Vehicle vs. MK-801 (200 nmol/kg), ns Vehicle vs. MK-801 (600 nmol/kg), p=0.0020 MK-801 (200 nmol/kg) vs. MK-801 (600 nmol/kg), ns
1l	One-way ANOVA post hoc test: Bonferroni	Vehicle vs. MK-801 (200 nmol/kg), p=0.0048 Vehicle vs. MK-801 (600 nmol/kg), p<0.0001 MK-801 (200 nmol/kg) vs. MK-801 (600 nmol/kg), ns
1n	Two-way ANOVA main effect	Vehicle vs. Memantine (50 µmol/kg), p=0.0002 Vehicle vs. MK-801 (125 µmol/kg), p<0.0001 MK-801 (50 µmol/kg) vs. MK-801 (125 µmol/kg), p<0.0001
1p	Two-way ANOVA main effect	Vehicle vs. Memantine (50 µmol/kg), p=0.0123 Vehicle vs. MK-801 (125 µmol/kg), p=0.0011 MK-801 (50 µmol/kg) vs. MK-801 (125 µmol/kg), p=0.0048

## Sheet: Extended Data Fig. 2
Extended Data Fig.	Test	Main effect of treatment
2c	Two-way ANOVA main effect	Vehicle vs. MK-801, ns Vehicle vs. GLP-1, p<0.0001 Vehicle vs. GLP-1–MK-801 (Cys), p<0.0001 MK-801 vs. GLP-1, p<0.0001 MK-801 vs. GLP-1–MK-801 (Cys),p<0.0001 GLP-1 vs. GLP-1–MK-801 (Cys), p=0.0225
2d	Two-way ANOVA main effect	Vehicle vs. GLP-1, p<0.0001 Vehicle vs. GLP-1–MK-801 (Pen), p<0.0001 GLP-1 vs. GLP-1–MK-801 (Pen), p=0.0379
2h	One-way ANOVA post hoc test: Bonferroni	aCSF vs. MK-801, p<0.0001 aCSF vs. GLP-1, p=0.0488 aCSF vs. GLP-1–MK-801, p=0.0001 MK-801 vs. GLP-1, p<0.0001 MK-801 vs. GLP-1–MK-801, ns GLP-1 vs GLP-1–MK-801, p<0.0001
2j	Paired Student's t-test Two-tailed	GLP-1 vs. GLP-1–MK-801, ns
2k	Paired Student's t-test Two-tailed	GLP-1 vs. GLP-1–MK-801, ns
2l	Paired Student's t-test Two-tailed	GLP-1 vs. GLP-1–MK-801, ns
2m	Paired Student's t-test Two-tailed	GLP-1 vs. GLP-1–MK-801, ns
2p	Unpaired Student's t-test Two-tailed	GLP-1 vs. GLP-1–MK-801, ns
2r	Unpaired Student's t-test Two-tailed	GLP-1 vs. GLP-1–MK-801, p=0.0007
2s	Two-way ANOVA main effect	Vehicle vs. GLP-1–MK-801 (50 nmol/kg), p<0.0001 Vehicle vs. GLP-1–MK-801 (100 nmol/kg), p<0.0001 GLP-1/MK-801 (50 nmol/kg) vs. GLP-1–MK-801 (100 nmol/kg), p<0.0211
2t	Two-way ANOVA main effect	Vehicle vs. GLP-1–MK-801 (50 nmol/kg), p=0.0068 Vehicle vs. GLP-1–MK-801 (100 nmol/kg), p=0.0032 GLP-1/MK-801 (50 nmol/kg) vs. GLP-1–MK-801 (100 nmol/kg), p=0.0283
2u	Two-way ANOVA main effect	Vehicle vs. GLP-1–MK-801 (100 nmol/kg), p<0.0001 Vehicle vs. GLP-1–MK-801 (300 nmol/kg), p<0.0001 GLP-1/MK-801 (100 nmol/kg) vs. GLP-1–MK-801 (300 nmol/kg), P=0.0139
2v	Two-way ANOVA main effect	Vehicle vs. GLP-1–MK-801 (100 nmol/kg), p=0.0005 Vehicle vs. GLP-1–MK-801 (300 nmol/kg), p<0.0001 GLP-1–MK-801 (100 nmol/kg) vs. GLP-1–MK-801 (300 nmol/kg), ns

## Sheet: Extended Data Fig. 3
Extended Data Fig.	Test	Main effect of treatment
3b	Two-way ANOVA main effect	Vehicle vs. MK-801, ns Vehicle vs. GLP-1, p<0.0001 Vehicle vs. Co-admin., p<0.0001 Vehicle vs. GLP-1–MK-801, p<0.0001 MK-801 vs. GLP-1, p<0.0001 MK-801 vs. Co-admin, p<0.0001 MK-801 vs. GLP-1–MK-801 p<0.0001 GLP-1 vs. Co-admin, ns GLP-1 vs. GLP-1–MK-801, p<0.0001 Co-admin vs. GLP-1–MK-801, p<0.0001
3c	Two-way ANOVA main effect	Vehicle vs. MK-801, ns Vehicle vs. GLP-1, ns Vehicle vs. Co-admin., p=0.0040 Vehicle vs. GLP-1–MK-801, p=0.0099 MK-801 vs. GLP-1, ns MK-801 vs. Co-admin, p<0.0001 MK-801 vs. GLP-1–MK-801 p=0.0043 GLP-1 vs. Co-admin, ns GLP-1 vs. GLP-1–MK-801, ns Co-admin vs. GLP-1–MK-801, ns
3e	Two-way ANOVA main effect	Vehicle vs. MK-801, ns Vehicle vs. GLP-1, p<0.0001 Vehicle vs. GLP-1–MK-801, p<0.0001 MK-801 vs. GLP-1, p<0.0001 MK-801 vs. GLP-1–MK-801, p<0.0001 GLP-1 vs. GLP-1–MK-801, p<0.0001
3f	One-way ANOVA post hoc test: Bonferroni	Vehicle vs. MK-801, ns Vehicle vs. GLP-1, p<0.0001 Vehicle vs. GLP-1–MK-801, p<0.0001 MK-801 vs. GLP-1, p<0.0001 MK-801 vs. GLP-1–MK-801, p<0.0001 GLP-1 vs. GLP-1–MK-801, p=0.0005
3g	One-way ANOVA post hoc test: Bonferroni	Vehicle vs. MK-801, ns Vehicle vs. GLP-1, ns Vehicle vs. GLP-1–MK-801, ns MK-801 vs. GLP-1, ns MK-801 vs. GLP-1–MK-801, ns GLP-1 vs. GLP-1–MK-801, ns
3j	One-way ANOVA post hoc test: Bonferroni	Vehicle vs. GLP-1–MK-801 (100 nmol/kg), p<0.0001 Vehicle vs. GLP-1–MK-801 (300 nmol/kg), p<0.0001 Vehicle vs. Age-matched chow mice, p<0.0001 GLP-1–MK-801 (100 nmol/kg) vs. GLP-1–MK-801 (300 nmol/kg), ns GLP-1–MK-801 (100 nmol/kg) vs. Age-matched chow mice, ns GLP-1–MK-801 (300 nmol/kg) vs. Age-matched chow mice, ns
3k	Two-way ANOVA main effect	Vehicle vs. GLP-1–MK-801 (100 nmol/kg), p<0.0001 Vehicle vs. GLP-1–MK-801 (300 nmol/kg), p<0.0001 Vehicle vs. Age-matched chow mice, p=0.0079 GLP-1–MK-801 (100 nmol/kg) vs. GLP-1–MK-801 (300 nmol/kg), ns GLP-1–MK-801 (100 nmol/kg) vs. Age-matched chow mice, p<0.0001 GLP-1–MK-801 (300 nmol/kg) vs. Age-matched chow mice, p<0.0001
3l	One-way ANOVA post hoc test: Bonferroni	Vehicle vs. GLP-1–MK-801 (100 nmol/kg), p<0.0001 Vehicle vs. GLP-1–MK-801 (300 nmol/kg), p<0.0001 Vehicle vs. Age-matched chow mice, p<0.0001 GLP-1–MK-801 (100 nmol/kg) vs. GLP-1–MK-801 (300 nmol/kg), ns GLP-1–MK-801 (100 nmol/kg) vs. Age-matched chow mice, p=0.0103 GLP-1–MK-801 (300 nmol/kg) vs. Age-matched chow mice, ns
3m	One-way ANOVA post hoc test: Bonferroni	Vehicle vs. GLP-1–MK-801 (100 nmol/kg), p=0.0036 Vehicle vs. GLP-1–MK-801 (300 nmol/kg), p=0.0019 Vehicle vs. Age-matched chow mice, ns GLP-1–MK-801 (100 nmol/kg) vs. GLP-1–MK-801 (300 nmol/kg), ns GLP-1–MK-801 (100 nmol/kg) vs. Age-matched chow mice, p<0.0001 GLP-1–MK-801 (300 nmol/kg) vs. Age-matched chow mice, p<0.0001
3n	One-way ANOVA post hoc test: Bonferroni	Vehicle vs. Cal. Res.,p=0.0089 Cal. Res. Vs. GLP-1–MK-801, p=0.0471 Vehicle vs. GLP-1–MK-801, ns
3p	ANCOVA using body weight as covariate	Vehicle vs. MK-801, ns Vehicle vs. GLP-1, ns Vehicle vs. GLP-1–MK-801, ns MK-801 vs. GLP-1, ns MK-801 vs. GLP-1–MK-801, ns GLP-1 vs. GLP-1–MK-801, ns
3r	One-way ANOVA post hoc test: Bonferroni	Vehicle vs. MK-801, ns Vehicle vs. GLP-1, p=0.0266 Vehicle vs. GLP-1–MK-801, p=0.0003 MK-801 vs. GLP-1, ns MK-801 vs. GLP-1–MK-801, p=0.0049 GLP-1 vs. GLP-1–MK-801, ns
3s	One-way ANOVA post hoc test: Bonferroni	Vehicle vs. MK-801, ns Vehicle vs. GLP-1, ns Vehicle vs. GLP-1–MK-801, ns MK-801 vs. GLP-1, ns MK-801 vs. GLP-1–MK-801, ns GLP-1 vs. GLP-1–MK-801, ns

## Sheet: Extended Data Fig. 4
Extended Data Fig.	Test	Main effect of treatment
5c	One-way ANOVA post hoc test: Bonferroni	Vehicle vs. MK-801, ns Vehicle vs. GLP-1, p<0.0001 Vehicle vs. GLP-1–MK-801, p<0.0001 MK-801 vs. GLP-1, p<0.0001 MK-801 vs. GLP-1–MK-801, p<0.0001 GLP-1 vs. GLP-1–MK-801, ns
4e	One-way ANOVA post hoc test: Bonferroni	Vehicle vs. MK-801, ns Vehicle vs. GLP-1, ns Vehicle vs. GLP-1–MK-801, ns MK-801 vs. GLP-1, ns MK-801 vs. GLP-1–MK-801, ns GLP-1 vs. GLP-1–MK-801, ns
4g	One-way ANOVA post hoc test: Bonferroni	Vehicle vs. MK-801, ns Vehicle vs. GLP-1, ns Vehicle vs. GLP-1–MK-801, p=0.0117 MK-801 vs. GLP-1, ns MK-801 vs. GLP-1–MK-801, ns GLP-1 vs. GLP-1–MK-801, ns
4i	Two-way ANOVA main effect	Vehicle vs. MK-801, ns Vehicle vs. GLP-1, p=0.0001 Vehicle vs. GLP-1–MK-801, p<0.0001 Vehicle vs. Cal. Res., p<0.0001 MK-801 vs. GLP-1, p=0.0002 MK-801 vs. GLP-1–MK-801, p<0.0001 MK-801 vs. Cal. Res., p<0.0001 GLP-1 vs. GLP-1–MK-801, p<0.0001 GLP-1 vs. Cal. Res., p<0.0001 GLP-1–MK-801 vs. Cal. Res., ns
4j	Two-way ANOVA main effect	Vehicle vs. MK-801, ns Vehicle vs. GLP-1, p=0.0009 Vehicle vs. GLP-1–MK-801, p<0.0001 Vehicle vs. Cal. Res., p<0.0001 MK-801 vs. GLP-1, p=0.0010 MK-801 vs. GLP-1–MK-801, p<0.0001 MK-801 vs. Cal. Res., p<0.0001 GLP-1 vs. GLP-1–MK-801, p=0.0007 GLP-1 vs. Cal. Res., p<0.0001 GLP-1–MK-801 vs. Cal. Res., ns
4l	One-way ANOVA post hoc test: Bonferroni	Vehicle vs. MK-801, ns Vehicle vs. GLP-1, ns Vehicle vs. GLP-1–MK-801, p=0.0001 Vehicle vs. Cal. Res., ns MK-801 vs. GLP-1, ns MK-801 vs. GLP-1–MK-801, p=0.0006 MK-801 vs. Cal. Res., ns GLP-1 vs. GLP-1–MK-801, p=0.0145 GLP-1 vs. Cal. Res., ns GLP-1–MK-801 vs. Cal. Res., p=0.0404
4n	One-way ANOVA post hoc test: Bonferroni	Vehicle vs. MK-801, ns Vehicle vs. GLP-1, ns Vehicle vs. GLP-1–MK-801, p=0.0007 Vehicle vs. Cal. Res., p<0.0001 MK-801 vs. GLP-1, ns MK-801 vs. GLP-1–MK-801, p=0.0124 MK-801 vs. Cal. Res., p<0.0001 GLP-1 vs. GLP-1–MK-801, p=0.0185 GLP-1 vs. Cal. Res., p<0.0001 GLP-1–MK-801 vs. Cal. Res., ns
4p	One-way ANOVA post hoc test: Bonferroni	Vehicle vs. MK-801, ns Vehicle vs. GLP-1, p=0.0145 Vehicle vs. GLP-1–MK-801, p=0.0074 Vehicle vs. Cal. Res., ns MK-801 vs. GLP-1, p=0.0005 MK-801 vs. GLP-1–MK-801, p=0.0003 MK-801 vs. Cal. Res., ns GLP-1 vs. GLP-1–MK-801, ns GLP-1 vs. Cal. Res., p=0.0147 GLP-1–MK-801 vs. Cal. Res., p=0.0075
4q	Two-way ANOVA main effect	Vehicle vs. MK-801, ns Vehicle vs. GLP-1, ns Vehicle vs. GLP-1–MK-801, p=0.0321 MK-801 vs. GLP-1, ns MK-801 vs. GLP-1–MK-801, ns GLP-1 vs. GLP-1–MK-801, p=0.0051
4s	Two-way ANOVA main effect	Vehicle vs. MK-801, ns Vehicle vs. GLP-1, p=0.0017 Vehicle vs. GLP-1–MK-801, p<0.0001 Vehicle vs. Cal. Res., p<0.0001 MK-801 vs. GLP-1, p=0.0003 MK-801 vs. GLP-1–MK-801, p<0.0001 MK-801 vs. Cal. Res., p<0.0001 GLP-1 vs. GLP-1–MK-801, p<0.0001 GLP-1 vs. Cal. Res., p<0.0001 GLP-1–MK-801 vs. Cal. Res., ns
4t	Two-way ANOVA main effect	Vehicle vs. MK-801, p=0.0169 Vehicle vs. GLP-1, p=0.0004 Vehicle vs. GLP-1–MK-801, p<0.0001 Vehicle vs. Cal. Res., p<0.0001 MK-801 vs. GLP-1, ns MK-801 vs. GLP-1–MK-801, p=0.0001 MK-801 vs. Cal. Res., p<0.0001 GLP-1 vs. GLP-1–MK-801, p=0.0010 GLP-1 vs. Cal. Res., p<0.0001 GLP-1–MK-801 vs. Cal. Res., p<0.0001
4v	One-way ANOVA post hoc test: Bonferroni	Vehicle vs. MK-801, ns Vehicle vs. GLP-1, ns Vehicle vs. GLP-1–MK-801, p<0.0001 Vehicle vs. Cal. Res., p<0.0001 MK-801 vs. GLP-1, ns MK-801 vs. GLP-1–MK-801, p<0.0001 MK-801 vs. Cal. Res., p<0.0001 GLP-1 vs. GLP-1–MK-801, p<0.0001 GLP-1 vs. Cal. Res., p<0.0001 GLP-1–MK-801 vs. Cal. Res., ns
4x	One-way ANOVA post hoc test: Bonferroni	Vehicle vs. MK-801, ns Vehicle vs. GLP-1, ns Vehicle vs. GLP-1–MK-801, p<0.0001 Vehicle vs. Cal. Res., p<0.0001 MK-801 vs. GLP-1, ns MK-801 vs. GLP-1–MK-801, p<0.0001 MK-801 vs. Cal. Res., p<0.0001 GLP-1 vs. GLP-1–MK-801, p<0.0001 GLP-1 vs. Cal. Res., p<0.0001 GLP-1–MK-801 vs. Cal. Res., ns
4z	One-way ANOVA post hoc test: Bonferroni	Vehicle vs. MK-801, ns Vehicle vs. GLP-1, p=0.0014 Vehicle vs. GLP-1–MK-801, p=0.0006 Vehicle vs. Cal. Res., p<0.0001 MK-801 vs. GLP-1, p=0.0087 MK-801 vs. GLP-1–MK-801, p=0.0036 MK-801 vs. Cal. Res., p=0.0005 GLP-1 vs. GLP-1–MK-801, ns GLP-1 vs. Cal. Res., ns GLP-1–MK-801 vs. Cal. Res., ns

## Sheet: Extended Data Fig. 5
Extended Data Fig.	Test	Main effect of treatment
5a	One-way ANOVA post hoc test: Bonferroni	Vehicle vs. MK-801, ns Vehicle vs. GLP-1, ns Vehicle vs. GLP-1–MK-801, ns MK-801 vs. GLP-1, p=0.0289 MK-801 vs. GLP-1–MK-801, ns GLP-1 vs. GLP-1–MK-801, ns
5b	One-way ANOVA post hoc test: Bonferroni	Vehicle vs. MK-801, ns Vehicle vs. GLP-1, ns Vehicle vs. GLP-1–MK-801, ns MK-801 vs. GLP-1, ns MK-801 vs. GLP-1–MK-801, ns GLP-1 vs. GLP-1–MK-801, ns
5c	One-way ANOVA post hoc test: Bonferroni	Vehicle vs. MK-801, ns Vehicle vs. GLP-1, ns Vehicle vs. GLP-1–MK-801, ns MK-801 vs. GLP-1, ns MK-801 vs. GLP-1–MK-801, ns GLP-1 vs. GLP-1–MK-801, ns
5e	Two-way ANOVA main effect	Vehicle vs. MK-801, ns Vehicle vs. GLP-1, ns Vehicle vs. GLP-1–MK-801, p<0.0001 MK-801 vs. GLP-1, ns MK-801 vs. GLP-1–MK-801, p<0.0001 GLP-1 vs. GLP-1–MK-801, p<0.0001
5f	Two-way ANOVA main effect	Vehicle vs. MK-801, ns Vehicle vs. GLP-1, ns Vehicle vs. GLP-1–MK-801, p=0.0315 MK-801 vs. GLP-1, ns MK-801 vs. GLP-1–MK-801, p=0.0073 GLP-1 vs. GLP-1–MK-801, ns
5g	One-way ANOVA post hoc test: Bonferroni	Vehicle vs. MK-801, ns Vehicle vs. GLP-1, ns Vehicle vs. GLP-1–MK-801, ns MK-801 vs. GLP-1, ns MK-801 vs. GLP-1–MK-801, ns GLP-1 vs. GLP-1–MK-801, ns
5h	One-way ANOVA post hoc test: Bonferroni	Vehicle vs. MK-801, ns Vehicle vs. GLP-1, ns Vehicle vs. GLP-1–MK-801, ns MK-801 vs. GLP-1, ns MK-801 vs. GLP-1–MK-801, ns GLP-1 vs. GLP-1–MK-801, ns
5i	One-way ANOVA post hoc test: Bonferroni	Vehicle vs. MK-801, ns Vehicle vs. GLP-1, ns Vehicle vs. GLP-1–MK-801, ns MK-801 vs. GLP-1, ns MK-801 vs. GLP-1–MK-801, ns GLP-1 vs. GLP-1–MK-801, ns
5j	One-way ANOVA post hoc test: Bonferroni	Vehicle vs. MK-801, ns Vehicle vs. GLP-1, ns Vehicle vs. GLP-1–MK-801, ns MK-801 vs. GLP-1, ns MK-801 vs. GLP-1–MK-801, ns GLP-1 vs. GLP-1–MK-801, ns
5k	One-way ANOVA post hoc test: Bonferroni	Vehicle vs. MK-801, ns Vehicle vs. GLP-1, ns Vehicle vs. GLP-1–MK-801, ns MK-801 vs. GLP-1, ns MK-801 vs. GLP-1–MK-801, ns GLP-1 vs. GLP-1–MK-801, ns

[truncated: 5 more sheets: Extended Data Fig. 6, Extended Data Fig. 8, Extended Data Fig. 9, Extended Data Fig. 10, Extended Data Fig. 11]
