# Supplementary material for: GLP-1-directed NMDA receptor antagonism for obesity treatment
Source: Nature. 2024 May 15;629(8014):1133–41. doi: 10.1038/s41586-024-07419-8 (PMC11136670; doi:10.1038/s41586-024-07419-8)
Supplement: Supplementary file 4 — Source Data Fig. 1 [file 41586_2024_7419_MOESM4_ESM.xlsx]

## Sheet: Fig. 1b
Fig. 1b, Change in body weight
raw data	Time (Days)	Vehicle										MK-801 100 nmol/kg										GLP-1 100 nmol/kg										GLP-1–MK-801 100 nmol/kg
	0	0	0	0	0	0	0	0	0	0	0	0	0	0	0	0	0	0	0	0	0	0	0	0	0	0	0	0	0	0	0	0	0	0	0	0	0	0	0	0	0
	1	2.38663	1.92719	-1	3.52113	0.984252	3.55649	-0.390625	0.546448	1.20482	0.220751	1.20724	3.07329	0.572519	2.91262	-0.414938	2.36052	0.372439	1.71569	1.62272	-0.190476	-2.5	-2.7088	-3.72807	-2.69151	-3.94191	-5.24272	-3.7037	-3.63636	-4.1841	-3.91389	-5.91837	-4.44444	-5.25164	-5.94262	-5.29954	-4.38095	-6.2212	-5.13834	-5.91133	-6.12245
	2	3.10263	1.92719	-1.4	3.75587	0.393701	3.9749	-1.17188	1.27505	0.60241	-0.220751	0.603622	3.5461	0.19084	2.91262	-3.3195	1.93133	-0.372439	2.20588	2.23124	-0.380952	-3.86364	-2.93454	-5.26316	-5.17598	-4.14938	-6.79612	-3.45679	-3.63636	-3.9749	-5.47945	-7.14286	-7.27273	-6.78337	-8.60656	-7.8341	-8.95238	-8.29493	-9.28854	-9.1133	-9.18367
	3	2.14797	3.21199	-0.8	4.69484	0.787402	5.23013	-1.5625	0.546448	1.00402	-0.883002	-3.42052	4.72813	0.19084	0.970874	-4.56432	0.858369	0.558659	1.22549	2.23124	0	-4.54545	-3.83747	-5.48246	-6.62526	-5.18672	-10.6796	-5.4321	-5.45455	-8.159	-5.87084	-9.59184	-9.89899	-8.97155	-11.0656	-10.3687	-12.7619	-9.90783	-11.8577	-13.5468	-11.2245
	4	3.10263	3.64026	-2.4	3.99061	0	4.39331	-2.14844	-0.364299	1.60643	-1.98676	-1.81087	2.36407	-0.19084	-1.69903	-4.35685	0	0.744879	1.96078	2.43408	0	-7.04545	-3.83747	-5.70175	-7.03934	-5.39419	-13.0097	-5.92593	-5.81818	-9.41423	-6.45793	-10.8163	-10.5051	-10.0656	-12.7049	-11.0599	-15.619	-11.0599	-12.6482	-15.5172	-12.8571
	5	3.10263	3.64026	-2.4	2.58216	0.19685	3.34728	-3.125	-0.364299	0.803213	-2.64901	-2.01207	2.36407	0.572519	0.728155	-4.56432	-0.214592	1.30354	0.735294	2.23124	0.571429	-7.27273	-2.25734	-5.26316	-6.41822	-6.43154	-13.3981	-6.66667	-6.72727	-9.41423	-5.08806	-11.6327	-12.1212	-10.0656	-13.3197	-13.1336	-17.5238	-12.4424	-15.415	-18.4729	-14.898
	6	2.86396	3.42612	-1.8	3.05164	0.787402	3.34728	-3.32031	0.728597	1.60643	-2.42826	-1.60966	3.30969	0.763359	0.242718	-2.90456	-1.71674	-1.67598	0.980392	2.83976	0.571429	-6.59091	-4.06321	-6.14035	-8.48861	-5.60166	-14.9515	-8.39506	-5.81818	-9.62343	-6.45793	-13.6735	-12.9293	-9.62801	-14.7541	-14.0553	-18.0952	-13.1336	-16.0079	-18.9655	-17.1429
	7	2.6253	4.06852	-1.8	3.28638	1.37795	3.9749	-2.92969	-0.182149	1.60643	-1.3245	-1.81087	3.30969	0.381679	-0.242718	-3.11203	-0.214592	-0.18622	1.22549	3.0426	0.190476	-7.04545	-2.48307	-7.23684	-7.45342	-8.09129	-14.9515	-8.14815	-6.54545	-11.5063	-7.2407	-15.3061	-15.3535	-11.1597	-16.1885	-14.977	-17.9048	-13.3641	-18.3794	-20.6897	-18.1633
	8	4.77327	4.92505	-3.2	3.99061	1.9685	3.55649	-3.32031	0.182149	1.40562	-1.54525	-1.20724	1.65485	0.381679	-0.242718	-2.07469	-1.28755	-0.372439	1.71569	3.0426	0.190476	-7.72727	-2.7088	-8.11404	-9.93789	-7.46888	-15.1456	-7.65432	-7.09091	-11.5063	-5.67515	-14.898	-15.7576	-12.035	-16.5984	-16.129	-20.5714	-15.6682	-18.7747	-20.936	-18.9796
	9	4.53461	5.35332	-2.8	3.99061	2.75591	4.81172	-3.125	0.182149	3.21285	-0.662252	-0.804829	2.12766	1.52672	0.970874	-0.829875	-0.643777	-0.744879	2.45098	4.25963	1.33333	-8.63636	-1.58014	-7.67544	-10.9731	-8.29876	-16.1165	-7.65432	-6.90909	-12.5523	-6.06654	-15.9184	-16.7677	-12.035	-18.4426	-16.8203	-21.5238	-15.6682	-18.1818	-20.936	-19.3878
	10	5.01193	6.20985	-3.2	4.69484	2.3622	5.23013	-4.49219	0.546448	4.01606	-0.883002	-0.402415	2.60047	1.33588	0.970874	-1.45228	0.214592	-0.18622	4.16667	3.65112	0.571429	-7.27273	-1.12867	-7.01754	-11.5942	-8.09129	-15.534	-6.66667	-6.54545	-11.7155	-6.06654	-16.9388	-18.5859	-14.0044	-19.2623	-17.0507	-22.6667	-15.2074	-20.3557	-21.4286	-20.4082
	11	6.68258	5.78158	-3.8	3.05164	1.9685	7.32218	-5.27344	-0.182149	2.40964	-1.10375	-1.40845	2.36407	1.33588	1.21359	0.207469	-1.28755	0	1.96078	2.23124	0.571429	-9.09091	-2.0316	-7.67544	-11.5942	-8.09129	-14.3689	-7.65432	-5.81818	-15.6904	-7.2407	-17.1429	-17.9798	-14.2232	-20.9016	-19.3548	-24.5714	-16.8203	-19.9605	-23.1527	-21.0204
	12	6.92124	6.20985	-3.6	2.58216	2.3622	6.27615	-5.46875	0.546448	1.80723	-2.20751	-1.20724	2.12766	1.14504	3.15534	0.622407	0	-0.558659	2.20588	3.0426	0.761905	-6.59091	-0.451467	-9.64912	-12.2153	-9.3361	-15.1456	-7.90123	-5.45455	-14.2259	-9.58904	-17.551	-19.798	-13.7856	-20.4918	-20.0461	-24.5714	-17.2811	-20.9486	-24.6305	-22.449
	13	6.44391	7.28051	-2.8	2.58216	0.984252	5.23013	-5.46875	0.546448	1.60643	-0.220751	-0.402415	3.78251	1.71756	1.21359	-1.24481	-0.643777	0.931099	3.18627	4.25963	0.190476	-7.04545	-0.451467	-7.89474	-12.2153	-8.92116	-14.7573	-7.65432	-6.36364	-15.4812	-8.21918	-17.9592	-20.8081	-13.7856	-22.541	-19.8157	-24.7619	-18.4332	-21.5415	-23.6453	-22.6531
	14	6.68258	7.06638	-3.8	3.28638	2.75591	6.48536	-4.29688	2.18579	3.41365	-0.441501	-0.603622	4.72813	2.8626	2.6699	-1.03734	0.429185	-0.18622	3.92157	4.0568	0.761905	-5.90909	0.451467	-8.33333	-13.0435	-8.71369	-16.3107	-7.90123	-5.81818	-16.1088	-8.80626	-19.3878	-21.6162	-14.442	-21.7213	-20.2765	-24.7619	-19.1244	-22.5296	-21.9212	-23.6735

## Sheet: Fig. 1c
Fig. 1c, Cumulative food intake
raw data	Time (Days)	Vehicle										MK-801 100 nmol/kg										GLP-1 100 nmol/kg										GLP-1–MK-801 100 nmol/kg
	0	0	0	0	0	0	0	0	0	0	0	0	0	0	0	0	0	0	0	0	0	0	0	0	0	0	0	0	0	0	0	0	0	0	0	0	0	0	0	0	0				0
	1	3	3.1	2.2	2.8	3.2	3.8	2.5	3	3.4	2.4	2.6	3.8	2.8	3.2	3.4	3.3	2.5	2.6	3.8	2.5	0.8	1.5	0.9	1	0.7	0.5	0.7	0.8	1	0.6	0.4	0.7	0.2	0.2	0.4	0.4	0.4	-0.2	0.3	0.3
	2	6.3	7	5.2	5.1	6	7	4.8	6.1	5.8	4	5.1	6.5	5.3	5.8	4	6.2	5.1	5.4	6.8	4.9	2	3.2	2.3	2	2.1	2.8	2	2.2	2.2	1.6	1.4	1.2	0.7	1.2	1.1	0.4	1.3	0.5	1.2	0.5
	3	8.2	9.7	7.5	7.4	8.4	9.9	6.9	8.9	8.8	5.9	5.3	9.1	8	7.1	6	8.1	7.9	7.4	9.2	7.5	3.9	5.1	4.3	3.2	3.7	3.9	3.2	3.4	3.2	3	2.7	2.1	1.7	2.8	1.6	0.5	3.2	1.3	1.8	1.2
	4	11.2	12.8	9.6	9.3	11.1	12.8	9.5	11.5	11.9	7.5	7.8	10.7	10.5	8.2	8.4	10.4	11	9.9	12.2	10.1	5.2	7.5	6.2	4.4	5.6	4.1	4.5	5.2	4.2	4.5	3.7	3.4	2.5	5.2	2.5	0.6	4.4	2.3	2.8	2.4
	5	13.6	15.5	12.1	11.2	13.7	15.1	11.7	14.3	14.5	9.8	10.1	12.7	13.5	11.3	10.6	12.5	13.6	12	15.6	12.3	7.4	10.4	8.4	6.2	7.1	7.1	6	6.9	5.4	6.7	4.9	4.6	4.2	7.3	3	0.8	5.4	2.9	3.4	3.4
	6	15.9	18.1	14.7	13.1	16.5	17.1	14.2	17.1	17.5	11.6	13.2	15.5	16.3	13.5	13.7	14.9	14.6	14.4	18.7	15.2	9.4	12.4	10.3	7.2	9.3	8.8	6.7	11	7.3	8.8	6.6	6.3	6	9.2	4.6	2.2	6.8	4.1	5.1	4.6
	7	18.6	21.2	17.3	15.6	19.6	19.9	16.6	19.4	20.4	13.8	15.6	16.5	18.6	15.3	16.2	17.7	17.4	16.7	21.9	17.4	11.5	15.5	12.4	9.7	11	12	8.3	11.5	8.7	11.4	8.2	7.5	8	11.5	6.1	4.1	8.6	5.3	7.9	6.1
	8	21.8	23.2	19.1	18	22.5	22.3	19.3	22.7	23.1	16.1	18.2	18.9	21.3	17.9	19.3	20	19.7	18.5	24.3	20.1	13.2	17.8	14.1	10.9	12.9	14.2	10	13.5	10	13.7	9.3	8.4	9.1	13.6	6.7	5.4	9.5	6.6	10	7.4
	9	24.8	26.8	21.6	20.5	25.9	25.4	21.9	25.6	26.6	18.8	23.4	21.2	24.7	20.6	21.9	22.9	22.8	21.2	27.7	23.2	15.4	21	17	12.7	15.1	17.1	12.2	16	11.8	16.3	11.2	10.6	11	15.6	8.3	6.8	11	8.3	12	8.2
	10	27.3	29.4	23.8	22.7	28.7	28.5	23.3	28	29.4	21	23.4	23.1	27	22.6	24.5	25.5	25.3	23.6	29.1	25.1	17.6	23.7	19.4	14.1	16.7	19.9	13.8	18.4	14	19.1	12.5	12	12.5	17.6	9.8	8.3	12.8	9.7	13.5	10.1
	11	30.9	32.6	26.6	25.1	31.8	32.6	25.8	30.3	32	23.4	25.9	25.8	29.9	25.7	27.5	28.2	29	26.2	32.7	28.4	20.4	27	22.2	16.2	19.4	23.4	16.1	21.7	14.9	21.1	14.4	13.7	14.5	19.4	11.3	9.8	14.8	11.9	14.5	12.5
	12	33.7	35.2	29	27.1	34.4	35	28.2	33.3	34.1	25.3	28.4	28	32	28.1	30.7	30.6	30.9	28.2	35.1	30.5	22.5	29.7	23.7	18.2	21.3	25.9	18.3	24.3	16.3	22	16.1	15.4	16.2	21.4	12.9	11.6	15.9	13.6	15.9	13.6
	13	36.3	37.8	31.4	29	37.3	37.3	30.9	35.9	36.9	27.8	30.7	30.6	34.9	30	32.9	33.3	34.4	31	38.7	33.3	25.4	32.8	26.6	20	23.6	28.1	20.2	26.4	18.3	24.4	18.6	16.7	18.4	23.2	14.6	13.5	17.6	15.4	17.8	15.8
	14	38.4	40.5	33.2	30.8	39.9	39.8	33.5	38.7	39.8	30	32.7	32.7	37.4	31.9	34.6	35.5	36.2	33.1	41.3	35.5	27.6	35.2	28.5	21.7	25.8	30.3	21.8	29.1	19.7	25.7	19.9	18.3	19.9	25.1	16	15.2	19.1	16.8	19.4	17.5

## Sheet: Fig. 1d
Fig. 1d, Body composition, fat mass
raw data		Vehicle										MK-801 100 nmol/kg										GLP-1 100 nmol/kg										GLP-1–MK-801 100 nmol/kg
	Fat mass	10.9739	24.0764	0.826585	5.59399	7.52332	6.62312	-9.38485	5.63636	8.44068	3.21596	4.32328	5.6156	5.48013	8.20944	5.97746	4.8354	1.76582	12.7232	9.89056	2.24436	-13.5533	-0.400974	-16.399	-17.6671	-17.1158	-22.4372	-22.1062	-8.12347	-24.7107	-16.1333	-31.9539	-37.8324	-24.9137	-36.2805	-36.8744	-42.8104	-34.8235	-39.1544	-47.933	-50.6675

## Sheet: Fig. 1e
Fig. 1e, Body composition, lean mass
raw data		Vehicle										MK-801 100 nmol/kg										GLP-1 100 nmol/kg										GLP-1–MK-801 100 nmol/kg
	Lean mass	3.8925	0.911482	-2.82405	1.92272	4.12755	3.35625	-1.2357	0.0822301	3.51637	1.10676	0.0789743	0.929262	3.54089	3.20432	-1.81728	0.472396	-1.41546	-0.401922	1.9438	0.576706	2.58199	1.51238	-3.69542	-5.56518	-0.927677	-4.9759	-3.20907	-2.76778	-6.63686	-5.13115	-7.23118	-6.82916	-5.45446	-4.60995	-5.41301	-7.98523	-5.8055	-8.9957	-4.16363	-8.35886

## Sheet: Fig. 1f
Fig. 1f, Plasma insulin
raw data		Vehicle										MK-801 100 nmol/kg										GLP-1 100 nmol/kg										GLP-1–MK-801 100 nmol/kg
	Plasma insuling (pg/mL)	841	1045.2	963.6	2923.6	1717	935.8	1034.6	2438.8	1799.6	874.6	2456.8	1546	3059.4	942.4	1572.2	950.8	1517.4	924.8	4733.2	1469.8	2007.2	1452.8	362.8	584	831	431.4	404.4	1289.8	316.4	395	150.6	247	1053	382.6	270.4	236.6	483	1041.4	255.8	396.6

## Sheet: Fig. 1g
Fig. 1g, Plasma cholesterol
raw data		Vehicle										MK-801 100 nmol/kg										GLP-1 100 nmol/kg										GLP-1–MK-801 100 nmol/kg
	Cholesterol (mg/dL)	164.615	185.769	147.769	157.385	182.846	169.231	195.308	203.846	110.308	137.385	171.308	159.538	164.769	113.462	148.846	182.923	192.154	156.615	100.846	237.615	142	138	114.692	114.154	117.385	127	134.692	170.462	148.846	144.077	93.0769	110	96.9231	79.0769	73.6923	100.692	102.154	98.2308	103.538	91.3846

## Sheet: Fig. 1h
Fig. 1h, Plasma triglycerides
raw data		Vehicle										MK-801 100 nmol/kg										GLP-1 100 nmol/kg										GLP-1–MK-801 100 nmol/kg
	Triglycerides (mg/dL)	130.2	193	185.6	135.2	150.6	165	167	171	88.8	132.4	152	130	168.2	140	169.8	150.2	75.8	133	215.8	145.8	105	136.8	123.8	104	114.8	116.2	84.8	145.8	120.4	103	114.6	71.4	74.4	77.6	88.4	84.8	126	111.8	71.4	82.8

## Sheet: Fig. 1j
Fig. 1j, Change in body weight
raw data	Time (days)	Vehicle										GLP-1–MK-801 100 nmol/kg										Calorie restriction
	0	0	0	0	0	0	0	0	0	0	0	0	0	0	0	0	0	0	0	0	0	0	0	0	0	0	0	0	0	0	0
	1	1.98676	-0.555556	-0.350263	0	-0.69808	-0.154799	0	-0.324149	-1.81452	0.608519	-5.57491	-6.41628	-6.35209	-5.23732	-5.88235	-5.33808	-5.65693	-5.62613	-5.37262	-6.35452	-3.67133	-3.84615	-3.48837	-4.81283	-3.95387	-3.125	-3.22086	-3.11987	-4.71014	-5.04505
	2	1.3245	-2.22222	-0.700525	1.31332	-0.8726	-0.309598	-0.657895	0.486224	-2.21774	-0.20284	-9.05923	-8.6072	-9.80036	-8.6743	-10.3448	-8.71886	-9.12409	-8.71143	-8.83882	-9.36455	-7.51748	-7.32601	-7.36434	-7.13012	-7.08402	-6.44531	-5.82822	-6.07553	-7.6087	-8.10811
	3	1.65563	-2.03704	-0.175131	0.375235	-1.57068	-1.23839	-0.493421	-1.45867	-3.22581	0.20284	-11.4983	-10.4851	-12.7042	-11.293	-13.3874	-11.7438	-11.4963	-11.7967	-11.4385	-12.5418	-11.1888	-10.4396	-10.2713	-11.2299	-10.7084	-9.96094	-8.89571	-9.35961	-10.3261	-10.6306
	4	0	-3.51852	0	-0.750469	-2.44328	-1.54799	-0.822368	-0.324149	-3.83065	-1.21704	-13.2404	-13.928	-17.0599	-13.748	-16.43	-14.0569	-13.6861	-13.6116	-14.3847	-16.7224	-13.986	-13.0037	-10.2713	-14.2602	-14.0033	-13.2812	-11.8098	-12.6437	-13.2246	-14.0541
	5	0.993378	-3.88889	-0.350263	-1.50094	-3.4904	-1.23839	-1.97368	0.162075	-3.42742	-0.20284	-15.1568	-15.0235	-20.5082	-16.2029	-18.8641	-16.726	-17.3358	-15.608	-18.1976	-20.903	-16.7832	-15.9341	-14.1473	-16.934	-17.2982	-16.2109	-14.4172	-15.4351	-16.6667	-16.7568
	6	0.331126	-5.37037	0	-1.1257	-4.71204	-0.773994	-2.13816	-2.10697	-5.04032	-1.0142	-18.6411	-17.3709	-24.3194	-17.8396	-21.7039	-20.4626	-19.8905	-17.6044	-21.3172	-22.5753	-19.9301	-18.6813	-18.0233	-19.6078	-19.7694	-19.1406	-16.5644	-17.8982	-18.8406	-19.8198
	7	-0.165563	-5.18519	0.350263	-1.87617	-3.4904	0.773994	-1.31579	-2.26904	-5.24194	-2.0284	-19.338	-17.6839	-27.0417	-18.8216	-24.9493	-22.242	-22.4453	-17.9673	-24.6101	-24.7492	-22.7273	-21.6117	-20.9302	-21.2121	-22.4053	-22.0703	-18.7117	-20.5255	-21.9203	-21.8018
	8	-0.165563	-5.74074	-2.10158	-1.87617	-4.53752	0.309598	-1.97368	-2.59319	-5.84677	-2.23124	-21.0801	-18.4664	-29.4011	-19.8036	-26.572	-23.3096	-25	-19.9637	-28.2496	-26.9231	-25.3497	-23.9927	-23.4496	-24.0642	-25.0412	-25.1953	-21.319	-22.9885	-24.4565	-24.6847
	9	-0.662252	-6.48148	-1.92644	-2.25141	-4.363	-1.08359	-2.63158	-3.40357	-5.04032	-2.63692	-21.6028	-20.0313	-31.5789	-20.9493	-28.1947	-24.7331	-25.7299	-21.2341	-30.3293	-28.9298	-27.2727	-26.7399	-26.3566	-26.9162	-27.3476	-27.1484	-23.6196	-25.2874	-27.3551	-27.027
	10	-0.827815	-6.66667	-1.92644	-2.25141	-4.53752	-1.23839	-3.28947	-3.72771	-5.64516	-3.44828	-23.1707	-22.3787	-33.2123	-21.9313	-28.3976	-26.3345	-26.6423	-21.9601	-33.1023	-29.7659	-29.7203	-29.1209	-29.0698	-29.4118	-29.8188	-30.0781	-25.9202	-27.9146	-29.8913	-29.1892

## Sheet: Fig. 1k
Fig. 1k, Body composition, fat mass
raw data		Vehicle										GLP-1–MK-801 100 nmol/kg										Calorie restriction
	Fat mass	-15.5263	-22.4116	-13.5685	-18.2374	-19.8921	-10.7361	-13.6769	-15.775	-21.5393	-13.951	-42.2399	-39.8272	-68.0057	-42.4788	-56.1488	-51.5921	-55.4295	-42.702	-64.6038	-55.4231	-51.6251	-53.8114	-53.9593	-52.0454	-56.3239	-56.515	-42.9999	-46.899	-58.2374	-50.8043

## Sheet: Fig. 1l
Fig. 1l, Body composition, lean mass
raw data		Vehicle										GLP-1–MK-801 100 nmol/kg										Calorie restriction
	Lean mass	-0.509942	-0.479515	1.10046	-0.637188	-2.79544	-1.75002	1.6072	-1.70927	-2.03456	-0.661041	-6.16858	-7.13404	-9.875	-7.20156	-7.86417	-6.7642	-2.81353	-5.08544	-10.6514	-6.48582	-18.9949	-15.2759	-13.8452	-14.1017	-15.0547	-18.5618	-15.5215	-15.1134	-17.1575	-17.3419

[truncated: 11 more sheets: Fig. 1m, Fig. 1n, Fig. 1o, Fig. 1p, Fig. 1r, Fig. 1s, Fig. 1t, Fig. 1u, Fig. 1v, Fig. 1w, Fig. 1y]
