# Supplementary material for: GLP-1-directed NMDA receptor antagonism for obesity treatment
Source: Nature. 2024 May 15;629(8014):1133–41. doi: 10.1038/s41586-024-07419-8 (PMC11136670; doi:10.1038/s41586-024-07419-8)
Supplement: Supplementary file 5 — Source Data Fig. 2 [file 41586_2024_7419_MOESM5_ESM.xlsx]

## Sheet: Fig. 2b
Fig. 2b, In vitro human plasma stability assay
raw data	Time (hours)	GLP-1–inactive MK-801			GLP-1–MK-801			GLP-1/–inactive MK-801 in PBS
	0	1	1	1	1	1	1	0.961177
	4	0.796071	0.792645	0.802114	0.770615	0.723653	*	1.05004
	8	0.681828	0.688698	0.697443	0.582175	0.6314	0.618156	1.02862
	24	0.497199	0.482817	0.507386	0.36939	0.343897	0.31843	1.00793
	48	0.144388	0.147174	0.198643	0.11947	0.119025	0.107622	1.03928
	72	0.0491063	0.072988	0.0624579	0.0528925	0.0568351	0.06519	1
	*Data acquisition error
		0
		0
		0
		0
		0
		0
		0
		0
		0
		0
		0
		0
		0
		0
		0
		0
		0
		0
		0
		0
		0
		0
		0
		0
		0
		0
		0
		0
		0
		0
		0
		0
		0
		0
		0
		0
		0
		0
		0
		0
		0
		0
		0
		0
		0
		0
		0
		0
		0
		0
		0
		0
		0
		0
		0
		0
		0
		0
		0
		0
		0
		0
		0
		0
		0
		0
		0
		0
		0
		0
		0
		0
		0
		0
		0
		0
		0
		0
		0
		0
		0
		0
		0
		0
		0
		0
		0
		0
		0
		0
		0
		0
		0
		0
		0
		0
		0
		0
		0
		0
		0
		0
		0
		0
		0
		0
		0
		0
		0
		0
		0
		0
		0
		0
		0
		0
		0
		0
		0
		0
		0
		0
		0
		0
		0
		0
		0
		0
		0
		0
		0
		0
		0
		0
		0
		0
		0
		0
		0
		0
		0
		0
		0
		0
		0
		0
		0
		0
		0
		0
		0
		0
		0
		0
		0
		0
		0
		0
		0
		0
		0
		0
		0
		0
		0
		0
		0
		0
		0
		0
		0
		0
		0
		0
		0
		0
		0
		0
		0
		0
		0
		0
		0
		0
		0
		0
		0
		0
		0
		0
		0
		0
		0
		0
		0
		0
		0
		0
		0
		0
		0
		0
		0
		0
		0
		0
		0
		0
		0
		0
		0
		0
		0
		0
		0
		0
		0

## Sheet: Fig. 2c
Fig. 2c, Surface plasmon resonance
raw data	Time (seconds)	GLP-1/'inactive MK-801'			GLP-1			GLP-1–MK-801			Semaglutide
	-12.66	-0.0698785	-0.070855	-0.0630425	-0.056098	-0.0844183	-0.1352	-0.058594	-0.0703128	0.0224607	0.106445	-0.0703128	0.0224607
	-12.56	-0.0764974	-0.077474	-0.0530599	-0.0295139	-0.0656467	-0.123264	-0.0505644	-0.0681425	0.0187715	0.101237	-0.0681425	0.0187715
	-12.46	-0.0667317	-0.0569661	-0.0550129	-0.00825	-0.0502388	-0.112739	-0.0419922	-0.0654297	0.015625	0.077474	-0.0654297	0.015625
	-12.36	-0.0684679	-0.0538194	-0.0518663	-0.0368924	-0.055447	-0.12283	-0.0569658	-0.098958	0.0123701	0.0820312	-0.098958	0.0123701
	-12.26	-0.0665145	-0.0596788	-0.0508895	-0.0393881	-0.046224	-0.113607	-0.0526259	-0.0995009	0.000109	0.0986328	-0.0995009	0.000109
	-12.16	-0.0681424	-0.0495877	-0.0329861	-0.0328775	-0.0485025	-0.108073	-0.0326606	-0.108832	0.0103081	0.0895185	-0.108832	0.0103081
	-12.06	-0.0565321	-0.0448134	-0.0301649	-0.0349392	-0.0437283	-0.0886502	-0.0328775	-0.121745	0.00423	0.0917963	-0.121745	0.00423
	-11.96	-0.0528426	-0.0381944	-0.0450301	-0.0353732	-0.0304904	-0.0793185	-0.0287543	-0.106879	-0.00239	0.0634766	-0.106879	-0.00239
	-11.86	-0.046875	-0.0400391	-0.0351563	-0.0430773	-0.0303819	-0.0577257	-0.0231123	-0.0924482	-0.00456	0.0325519	-0.0924482	-0.00456
	-11.76	-0.0499131	-0.0313585	-0.0294053	-0.0371095	-0.0146486	-0.0615236	-0.024197	-0.100369	-0.00857	0.00846	-0.100369	-0.00857
	-11.66	-0.0431858	-0.0285373	-0.031467	-0.0288625	-0.0112844	-0.0396047	-0.0181206	-0.0942925	-0.0190972	0.0133463	-0.0942925	-0.0190972
	-11.56	-0.0512153	-0.0248481	-0.0443793	-0.015191	-0.0025	-0.0259332	-0.0183373	-0.112087	-0.0241966	0.0139974	-0.112087	-0.0241966
	-11.46	-0.0469835	-0.0284289	-0.0626085	-0.0184461	0.00206	0.000109	-0.0013	-0.101888	-0.0257161	-0.00977	-0.101888	-0.0257161
	-11.36	-0.0400391	-0.0253906	-0.0673828	-0.0210503	0.0141059	0.00532	-0.00694	-0.115343	-0.027452	-0.0146487	-0.115343	-0.027452
	-11.26	-0.0330946	-0.0145399	-0.0760633	-0.00543	0.0199654	0.00825	0.00705	-0.111111	-0.0300564	-0.0234375	-0.111111	-0.0300564
	-11.16	-0.0363498	-0.0177951	-0.0832248	0.00076	0.039822	-0.000217	0.00488	-0.129882	-0.0253901	-0.0432941	-0.129882	-0.0253901
	-11.06	-0.0249566	-0.0112847	-0.0610894	-0.000651	0.0364583	-0.00358	0.00846	-0.106771	-0.0169271	-0.0644534	-0.106771	-0.0169271
	-10.96	-0.0235458	-0.0089	-0.0479599	-0.018446	0.0372181	0.0089	0.015842	-0.0945095	-0.0163845	-0.0716146	-0.0945095	-0.0163845
	-10.86	-0.023112	-0.0113932	-0.0524089	-0.0276693	0.0358073	0.0221354	0.0319007	-0.080404	-0.00814	-0.0774739	-0.080404	-0.00814
	-10.76	-0.0333115	-0.00304	-0.0489365	-0.0205076	0.0234377	0.0390627	0.0404731	-0.0786675	-0.0064	-0.0791016	-0.0786675	-0.0064
	-10.66	-0.0265842	-0.000217	-0.0461155	0.00195	0.0371092	0.0478514	0.0337457	-0.0619574	0.00152	-0.0843098	-0.0619574	0.00152
	-10.56	-0.0223524	0.00401	-0.0584852	-0.00673	0.0450304	0.0626085	0.0444881	-0.0648869	-0.000434	-0.123373	-0.0648869	-0.000434
	-10.46	-0.0215927	-0.000108	-0.0606552	-0.00781	0.0371093	0.0839843	0.0524089	-0.0432943	0.00553	-0.0872396	-0.0432943	0.00553
	-10.36	-0.00814	0.00651	-0.0638021	-0.0170356	0.0415582	0.0962457	0.0456813	-0.0285374	0.017361	-0.061198	-0.0285374	0.017361
	-10.26	-0.00944	0.016927	-0.0406901	0.00662	0.0359158	0.100369	0.0487196	-0.0274523	0.000868	-0.0690104	-0.0274523	0.000868
	-10.16	-0.0142144	0.0121528	-0.0356988	0.0147571	0.0499134	0.123156	0.0564236	-0.0324436	0.00467	-0.082357	-0.0324436	0.00467
	-10.06	-0.00749	0.00716	-0.0123698	0.0141059	0.0463325	0.119575	0.0499133	-0.0116101	0.00987	-0.0875653	-0.0116101	0.00987
	-9.96	-0.00347	0.0150824	0.00141	0.0355903	0.0521919	0.126411	0.046875	-0.00488	0.0214844	-0.0491536	-0.00488	0.0214844
	-9.86	-0.000543	0.0170356	-0.000543	0.0651042	0.0533854	0.13444	0.0518667	-0.0243052	0.00694	-0.0364584	-0.0243052	0.00694
	-9.76	-0.00228	0.014323	0.00651	0.0567491	0.0460069	0.13878	0.0556641	-0.0146484	0.00391	-0.0436198	-0.0146484	0.00391
	-9.66	0.00564	0.0076	-0.00315	0.0531687	0.0512155	0.143989	0.064996	-0.0228946	-0.00141	-0.0670572	-0.0228946	-0.00141
	-9.56	0.00597	0.00401	-0.0135634	0.0399306	0.0555556	0.151259	0.0710718	-0.00998	-0.000217	-0.0970055	-0.00998	-0.000217
	-9.46	0.00228	0.0169271	-0.00553	0.0485027	0.0660808	0.166667	0.0881076	0.0119358	0.00901	-0.0553385	0.0119358	0.00901
	-9.36	0.0118273	0.0274523	-0.00477	0.0315755	0.0638021	0.152669	0.0926646	0.013563	0.0213755	-0.0436197	0.013563	0.0213755
	-9.26	0.00901	0.031467	-0.00662	0.0230036	0.0669489	0.133355	0.101128	0.0161675	0.0132378	-0.0341797	0.0161675	0.0132378
	-9.16	0.015842	0.0304905	0.015842	0.0161677	0.0649959	0.129449	0.100803	0.0168189	0.00998	0.00684	0.0168189	0.00998
	-9.06	0.0137804	0.0401476	0.0176866	0.0361328	0.0605469	0.118164	0.100586	0.0224608	0.0224608	0.033203	0.0224608	0.0224608
	-8.96	0.0241972	0.0359158	0.00955	0.0875656	0.0485031	0.142253	0.0988498	0.0304905	0.0343967	0.0377604	0.0304905	0.0343967
	-8.86	0.0252821	0.0399306	0.00966	0.131944	0.0587023	0.178819	0.0989585	0.0374351	0.0208335	0.0410154	0.0374351	0.0208335
	-8.76	0.0290799	0.0388455	-0.000217	0.141927	0.0520835	0.172201	0.105143	0.0397135	0.0338542	0.0130208	0.0397135	0.0338542
	-8.66	0.0352648	0.0499132	0.00401	0.175022	0.0588107	0.171115	0.0966799	0.0478518	0.0253908	0.0449215	0.0478518	0.0253908
	-8.56	0.0337457	0.0483941	0.015191	0.203016	0.0477431	0.149306	0.100911	0.0501301	0.0296223	0.0716142	0.0501301	0.0296223
	-8.46	0.037652	0.0474175	0.0298395	0.214844	0.0400393	0.186524	0.0927734	0.0673828	0.0214844	0.0826823	0.0673828	0.0214844
	-8.36	0.0442708	0.0472005	0.0296224	0.195421	0.0557726	0.20421	0.0863717	0.0756295	0.0268014	0.0777991	0.0756295	0.0268014
	-8.26	0.0428604	0.047743	0.0321182	0.196072	0.0437284	0.190213	0.0795356	0.0717231	0.0199653	0.0465495	0.0717231	0.0199653
	-8.16	0.0477431	0.0467665	0.0243056	0.16938	0.0316844	0.195747	0.0869141	0.0888672	0.0322266	-0.00391	0.0888672	0.0322266
	-8.06	0.0428602	0.0536024	0.0272352	0.180773	0.0362413	0.213976	0.0796442	0.0884333	0.0200739	-0.0527341	0.0884333	0.0200739
	-7.96	0.0488283	0.0556641	0.0244143	0.186741	0.0441624	0.212131	0.0654297	0.101563	0.0136719	-0.0136719	0.101563	0.0136719
	-7.86	0.0481771	0.055013	0.0452474	0.187717	0.0558811	0.205295	0.0776908	0.132378	0.0249564	0.0113931	0.132378	0.0249564
	-7.76	0.0429689	0.0498047	0.0468752	0.224067	0.0600045	0.199653	0.0793186	0.144748	0.0246311	0.0107422	0.144748	0.0246311
	-7.66	0.0388455	0.0574002	0.0534939	0.22092	0.0578341	0.178928	0.0627172	0.153537	0.0226781	0.0201821	0.153537	0.0226781
	-7.56	0.05523	0.0542535	0.0474175	0.167969	0.0498047	0.173828	0.0636937	0.146702	0.0226781	0.0156252	0.146702	0.0226781
	-7.46	0.0538195	0.0606554	0.0430773	0.135309	0.0542539	0.140191	0.0523003	0.138238	0.0122613	-0.00586	0.138238	0.0122613
	-7.36	0.0507813	0.0576172	0.0371094	0.120334	0.0578342	0.142795	0.0407992	0.115995	-0.0109586	-0.0292971	0.115995	-0.0109586
	-7.26	0.062717	0.062717	0.0285373	0.117513	0.0550132	0.139974	0.0407986	0.115994	-0.0109592	-0.0615234	0.115994	-0.0109592
	-7.16	0.0613064	0.0681424	0.0417752	0.106771	0.0511069	0.126302	0.0386282	0.138238	-0.0160593	-0.0501305	0.138238	-0.0160593
	-7.06	0.070421	0.0811632	0.0626085	0.0363498	0.0412326	0.106662	0.0268014	0.133247	-0.0220267	-0.0517579	0.133247	-0.0220267
	-6.96	0.0799696	0.078993	0.0799696	0.00467	0.0368924	0.0720487	0.0100912	0.128255	-0.0221354	-0.0680339	0.128255	-0.0221354
	-6.86	0.0881076	0.0773655	0.0793186	0.00694	0.0313585	0.0645616	0.0194227	0.14247	-0.023546	-0.0712892	0.14247	-0.023546
	-6.76	0.0871311	0.0842013	0.0773655	0.00814	0.0335287	0.0755209	0.0324436	0.157444	-0.0202908	-0.0917969	0.157444	-0.0202908
	-6.66	0.08648	0.0855035	0.0737847	-0.0143223	0.029623	0.0598964	0.0315755	0.144857	-0.0250651	-0.0660811	0.144857	-0.0250651
	-6.56	0.0835503	0.0825738	0.0806207	-0.00651	0.0325521	0.070638	0.0198569	0.14974	-0.0319009	-0.102214	0.14974	-0.0319009
	-6.46	0.0808377	0.079861	0.0876736	0.0323346	0.0528424	0.102647	0.0328776	0.152995	-0.0169271	-0.101888	0.152995	-0.0169271
	-6.36	0.0767144	0.0835503	0.0815972	0.0692274	0.0741102	0.131727	0.0493706	0.157769	-0.0121529	-0.119467	0.157769	-0.0121529
	-6.26	0.0798613	0.093533	0.098416	0.0805121	0.0853949	0.159614	0.0460069	0.169054	-0.0203993	-0.142904	0.169054	-0.0203993
	-6.16	0.0900608	0.0968967	0.106662	0.103516	0.101562	0.158203	0.0536022	0.174696	-0.0147572	-0.151367	0.174696	-0.0147572
	-6.06	0.0909288	0.104601	0.112413	0.130642	0.118924	0.137478	0.0653212	0.180556	-0.00597	-0.15625	0.180556	-0.00597
	-5.96	0.10829	0.103407	0.109267	0.0959204	0.117405	0.0968969	0.0592448	0.184245	-0.00716	-0.183268	0.184245	-0.00716
	-5.86	0.108832	0.111762	0.119575	0.100369	0.1199	0.118924	0.0694445	0.183702	0.00597	-0.182617	0.183702	0.00597
	-5.76	0.10612	0.109049	0.133464	0.0818142	0.125759	0.110134	0.0761719	0.19043	0.0166016	-0.17806	0.19043	0.0166016
	-5.66	0.103082	0.103082	0.132378	0.0540366	0.125326	0.181966	0.0722657	0.202148	0.0126954	-0.176432	0.202148	0.0126954
	-5.56	0.0948351	0.11339	0.154405	0.039605	0.134332	0.203668	0.078342	0.193576	0.00217	-0.175456	0.193576	0.00217
	-5.46	0.10319	0.110026	0.155925	0.0443798	0.116645	0.146919	0.0697699	0.16059	-0.00836	-0.183919	0.16059	-0.00836
	-5.36	0.0990668	0.105903	0.147895	0.0299479	0.127604	0.120768	0.0633684	0.165907	0.0038	-0.224284	0.165907	0.0038
	-5.26	0.103733	0.102756	0.15842	0.0134549	0.131619	0.160916	0.0835503	0.1773	0.00738	-0.249674	0.1773	0.00738
	-5.16	0.100152	0.106988	0.166558	0.00738	0.136285	0.127496	0.0917968	0.174805	0.0136718	-0.258464	0.174805	0.0136718
	-5.06	0.100477	0.112196	0.174696	0.022678	0.1301	0.0968967	0.0866969	0.198025	0.0154079	-0.284831	0.198025	0.0154079
	-4.96	0.100477	0.119032	0.177626	0.0205078	0.147461	0.0996094	0.0877821	0.175673	0.0135634	-0.314128	0.175673	0.0135634
	-4.86	0.0951606	0.125434	0.185004	0.0180121	0.1352	0.153754	0.0928822	0.154406	-0.00282	-0.317708	0.154406	-0.00282
	-4.76	0.108724	0.130208	0.202474	0.0211588	0.13151	0.183268	0.0763889	0.128147	-0.0173611	-0.293294	0.128147	-0.0173611
	-4.66	0.111762	0.126411	0.193793	0.0292971	0.135742	0.235352	0.0682508	0.155165	-0.00499	-0.267904	0.155165	-0.00499
	-4.56	0.120768	0.142253	0.202799	0.014974	0.139974	0.189779	0.0768231	0.139323	-0.0013	-0.276042	0.139323	-0.0013
	-4.46	0.141168	0.141168	0.219293	-0.0166019	0.15039	0.223632	0.101563	0.166016	-0.000977	-0.298177	0.166016	-0.000977
	-4.36	0.147244	0.15115	0.248806	-0.0352648	0.152235	0.216688	0.102865	0.14974	-0.00749	-0.298828	0.14974	-0.00749
	-4.26	0.172852	0.160156	0.251953	-0.0644529	0.164063	0.213867	0.111545	0.156467	-0.0134549	-0.262044	0.156467	-0.0134549
	-4.16	0.180773	0.160265	0.239366	-0.0533854	0.163411	0.205404	0.125977	0.178711	-0.015625	-0.283529	0.178711	-0.015625
	-4.06	0.195964	0.170573	0.229167	-0.0666233	0.17947	0.181424	0.129449	0.20855	-0.0199656	-0.328451	0.20855	-0.0199656
	-3.96	0.209852	0.174696	0.23036	-0.0864803	0.19184	0.19184	0.143663	0.245226	-0.038954	-0.377279	0.245226	-0.038954
	-3.86	0.202365	0.181858	0.218967	-0.110026	0.184896	0.184896	0.104818	0.257162	-0.0514322	-0.395834	0.257162	-0.0514322
	-3.76	0.20714	0.186632	0.232531	-0.133029	0.196072	0.248807	0.0644531	0.261719	-0.0537109	-0.392578	0.261719	-0.0537109
	-3.66	0.225043	0.207465	0.214301	-0.132921	0.188369	0.196181	0.08214	0.267687	-0.0389538	-0.459961	0.267687	-0.0389538
	-3.56	0.230143	0.217448	0.22819	-0.127604	0.185872	0.122396	0.0754128	0.28635	-0.0437278	-0.456056	0.28635	-0.0437278
	-3.46	0.221463	0.221463	0.239042	-0.0718314	0.19477	0.083442	0.0440538	0.26964	-0.0399306	-0.510091	0.26964	-0.0399306
	-3.36	0.200087	0.23329	0.260634	-0.0479601	0.194227	0.0282118	0.0379783	0.279189	-0.0450295	-0.483724	0.279189	-0.0450295
	-3.26	0.207899	0.245985	0.272353	-0.0516487	0.170031	-0.0623909	-0.0232205	0.334201	-0.0359158	-0.486003	0.334201	-0.0359158
	-3.16	0.208442	0.25434	0.268989	-0.0569655	0.119792	-0.0940749	-0.0351554	0.38672	-0.029296	-0.426107	0.38672	-0.029296
	-3.06	0.230686	0.275608	0.305881	0.0270182	0.0719401	-0.0755208	-0.0157337	0.418837	-0.028429	-0.401368	0.418837	-0.028429
	-2.96	0.231878	0.239692	0.303168	0.0584857	0.120009	0.0262592	-0.0631511	0.440755	-0.038737	-0.417318	0.440755	-0.038737
	-2.86	0.23253	0.229601	0.278429	0.00792	0.165148	0.181749	0.0489363	0.506944	0.00499	-0.394855	0.506944	0.00499
	-2.76	0.2143	0.210395	0.257269	0.0254975	0.208115	0.369247	0.0859375	0.462891	0.0292969	-0.317708	0.462891	0.0292969
	-2.66	0.198242	0.203125	0.234375	0.0551195	0.230901	0.316838	0.00966	0.261612	0.00282	-0.325192	0.261612	0.00282
	-2.56	0.14974	0.191732	0.227865	0.0807292	0.271159	0.323893	0.172308	0.197699	0.012152	-0.232093	0.197699	0.012152
	-2.46	0.121527	0.195747	0.211371	0.0772571	0.248156	0.265734	0.386393	0.336589	0.0758463	-0.0465495	0.336589	0.0758463
	-2.36	0.0868056	0.185438	0.195204	0.118815	0.276042	0.23112	0.36252	0.343965	0.0959182	0.0963554	0.343965	0.0959182
	-2.26	0.0731329	0.190322	0.198133	0.139215	0.213434	0.189996	0.338108	0.247287	0.078342	0.197266	0.247287	0.078342
	-2.16	0.0825738	0.178277	0.234918	0.10818	0.226344	0.187282	0.186523	0.199218	0.112304	0.0849617	0.199218	0.112304
	-2.06	0.0693359	0.173828	0.197266	0.155273	0.227539	0.0976563	0.0855034	0.112847	0.110894	0.010085	0.112847	0.110894
	-1.96	0.00662	0.195095	0.11697	0.681541	0.218651	0.22451	0.10319	0.167643	0.0895182	-0.481771	0.167643	0.0895182
	-1.86	-0.0104167	0.166341	0.0852865	0.206923	0.305556	0.302626	-0.240336	-0.00303	-0.093852	-0.171216	-0.00303	-0.093852
	-1.76	-0.0117174	0.158202	0.0898451	0.0210461	0.124562	0.617726	-0.515517	0.0176866	-0.0633681	-0.0885417	0.0176866	-0.0633681
	-1.66	-0.00174	0.146701	0.0578342	0.547302	-0.31012	0.631286	0.157632	0.200601	0.278726	0.0383996	0.200601	0.278726
	-1.56	0.031684	0.13227	0.0863715	0.022678	-0.334744	0.637912	0.359917	0.184136	0.338433	-0.507185	0.184136	0.338433
	-1.46	0.0589204	0.142903	0.0931001	0.205518	0.0854003	0.313916	0.280707	0.0101997	0.272895	-1.19076	0.0101997	0.272895
	-1.36	0.0758464	0.152018	0.0670573	0.0526258	0.341688	0.442274	0.0900638	0.108618	0.305884	-0.557946	0.108618	0.305884
	-1.26	0.106338	0.144422	0.0467677	0.0334203	0.434787	0.550998	0.543077	0.33214	0.334093	-0.431315	0.33214	0.334093
	-1.16	0.141059	0.123481	-0.00543	0.189018	0.435112	0.521049	0.82954	0.427196	0.144969	-0.523762	0.427196	0.144969
	-1.06	0.105686	0.12424	-0.077908	0.0377604	0.316081	0.620768	0.607747	0.555013	0.11263	-0.585935	0.555013	0.11263
	-0.960003	0.158314	0.109483	-0.0555531	0.274304	0.368054	0.364148	0.47895	0.620551	0.0726997	-0.540039	0.620551	0.0726997
	-0.860001	0.195313	0.0800781	-0.0146484	0.298177	0.108724	-0.00358	0.686195	0.672523	-0.0393912	-0.649416	0.672523	-0.0393912
	-0.760002	0.256618	0.0720486	-0.0138894	-0.284285	0.129777	-0.082137	0.152452	0.626085	0.220812	-0.570313	0.626085	0.220812
	-0.66	0.246311	-0.0124783	-0.110135	0.281253	0.352542	0.468753	0.287122	0.23634	0.571301	-0.873048	0.23634	0.571301
	-0.560001	0.124566	-0.03852	-0.207465	0.217231	0.460395	0.0824653	0.312831	-0.0690046	0.182949	-1.01007	-0.0690046	0.182949
	-0.460003	-0.256385	-0.829636	-0.325721	2.68719	1.1325	1.695	0.360894	-0.102973	0.153863	-0.52181	-0.102973	0.153863
	-0.360001	-5.69553	0.738064	-5.6301	15.929	15.7894	18.4095	3.11779	5.24963	6.98595	-1.21231	5.24963	6.98595
	-0.260002	-16.552	9.53819	-13.3117	17.1127	17.6899	18.4125	25.7245	27.4022	32.2323	21.0732	27.4022	32.2323
	-0.16	11.5241	32.2858	18.488	21.6099	21.108	22.6334	45.273	48.1538	50.7046	94.2044	48.1538	50.7046
	-0.0600014	29.6753	48.6744	42.5621	25.3839	25.4308	26.4366	63.8993	66.2704	69.6317	193.336	66.2704	69.6317
	0.0399971	40.4808	56.8284	54.9534	28.6733	29.0854	30.228	77.2592	79.6235	83.5522	302.418	79.6235	83.5522
	0.139999	48.3651	63.3886	62.4237	30.189	31.1822	32.2144	86.8466	88.7646	93.6552	401.478	88.7646	93.6552
	0.239998	54.0307	67.645	69.3012	31.8633	32.7647	34.4326	93.5583	95.1296	100.426	480.243	95.1296	100.426
	0.34	58.0397	69.7985	73.9889	32.7665	33.37	34.7977	98.0675	99.2511	105.351	537.243	99.2511	105.351
	0.439999	60.0411	72.0831	76.4239	33.3139	34.4331	35.9721	101.029	102.339	109.086	577.051	102.339	109.086
	0.539997	62.0372	73.1476	78.8712	33.8034	35.0885	36.3522	103.899	104.562	111.837	604.593	104.562	111.837
	0.639996	63.0557	74.5146	80.6758	34.1451	35.5757	36.3824	105.81	106.483	113.918	624.846	106.483	113.918
	0.740002	64.2467	75.1452	81.5592	34.4116	35.7993	36.6118	107.868	108.025	115.988	640.084	108.025	115.988
	0.84	64.8379	76.0547	82.6895	35.4452	35.9852	37.039	108.718	109.11	117.33	651.152	109.11	117.33
	0.939999	65.703	76.5702	83.41	35.1235	36.3129	37.2875	109.696	110.443	118.701	660.26	110.443	118.701
	1.04	66.208	77.3096	84.3027	35.637	36.639	37.6156	110.654	111.059	119.774	667.593	111.059	119.774
	1.14	66.9412	77.9646	84.8992	35.985	36.7975	37.6549	111.635	112.438	120.78	673.597	112.438	120.78
	1.24	67.5532	78.5366	85.5961	35.9361	36.8472	37.9097	112.271	112.713	121.548	678.881	112.713	121.548
	1.34	68.1239	79.0477	86.2597	36.1376	36.8876	37.9052	112.718	113.527	122.326	684.352	113.527	122.326
	1.44	68.6327	79.5458	86.8563	36.1127	36.935	37.8198	113.313	113.857	123.065	688.318	113.857	123.065
	1.54	69.0972	80.0269	87.4322	35.9411	36.9635	37.7555	113.885	114.043	123.85	691.998	114.043	123.85
	1.64	69.5355	80.472	87.9554	35.756	37.0167	37.8605	114.437	115.123	124.268	695.429	115.123	124.268
	1.74	69.9497	80.8911	88.4536	35.6394	37.0935	38.0623	115.142	115.317	124.711	698.6	115.317	124.711
	1.84	70.3525	81.292	88.9053	35.7294	37.0966	38.3475	114.878	115.516	125.233	701.246	115.516	125.233
	1.94	70.7381	81.6902	89.3719	35.7775	37.1222	38.1886	115.3	115.706	125.658	703.795	115.706	125.658
	2.04	71.0743	82.0353	89.7364	36.0553	37.1383	38.0319	115.552	116.06	126.067	705.952	116.06	126.067
	2.14	71.408	82.3689	90.1258	36.2472	37.1691	38.0108	116.223	116.388	126.467	708.777	116.388	126.467
	2.24	71.6871	82.689	90.4566	36.2223	37.2028	38.0348	116.183	116.752	126.921	710.937	116.752	126.921
	2.34	71.9835	83.0177	90.8282	36.3335	37.2164	38.1451	116.493	117.051	127.3	712.978	117.051	127.3
	2.44	72.2485	83.3286	91.1411	36.3415	37.2389	38.3034	116.657	117.282	127.613	714.842	117.282	127.613
	2.54	72.5158	83.6174	91.4426	36.4425	37.2462	38.2267	116.811	117.54	127.865	716.826	117.54	127.865
	2.64	72.7631	83.8559	91.6958	36.4151	37.2579	38.1671	116.975	117.755	128.117	718.997	117.755	128.117
	2.74	73.0143	84.1305	91.9801	36.3746	37.2759	38.1031	117.199	117.794	128.362	720.519	117.794	128.362
	2.84	73.2633	84.3698	92.2048	36.3536	37.3038	38.0011	117.397	118.001	128.623	722.069	118.001	128.623
	2.94	73.4844	84.6143	92.4717	36.3135	37.292	38.0762	117.573	118.148	128.893	724.133	118.148	128.893
	3.04	73.7008	84.8307	92.6842	36.236	37.3034	38.0729	117.725	118.358	129.154	724.966	118.358	129.154
	3.14	73.9046	85.0394	92.9154	36.158	37.3015	38.1316	117.74	118.41	129.418	726.566	118.41	129.418
	3.24	74.1207	85.2486	93.1128	36.1199	37.2918	38.1941	118.027	118.815	129.669	728.207	118.815	129.669
	3.34	74.3002	85.4545	93.3305	36.1688	37.286	38.2811	118.692	118.969	129.966	729.827	118.969	129.966
	3.44	74.4867	85.6419	93.557	36.3392	37.2982	38.2572	118.437	119.055	130.25	730.527	119.055	130.25
	3.54	74.7004	85.8528	93.7746	36.3916	37.29	38.2207	118.765	119.071	130.483	731.785	119.071	130.483
	3.64	74.8864	86.0241	93.9479	36.557	37.3001	38.1966	118.97	119.287	130.651	733.769	119.287	130.651
	3.74	75.086	86.2267	94.1173	36.3978	37.2982	38.2376	119.032	119.478	130.863	734.847	119.478	130.863
	3.84	75.2691	86.4175	94.3169	36.4607	37.2888	38.1394	119.021	119.627	131.04	736.324	119.627	131.04
	3.94	75.4326	86.6113	94.5146	36.494	37.2987	38.0917	119.172	119.79	131.236	736.69	119.79	131.236
	4.04	75.6008	86.76	94.6672	36.4352	37.3034	38.0368	119.32	119.84	131.433	738.179	119.84	131.433
	4.14	75.7634	86.9274	94.8571	36.4366	37.336	37.9825	119.46	120.055	131.616	739.468	120.055	131.616
	4.24	75.908	87.0965	95.0437	36.3646	37.3538	37.9974	119.619	120.134	131.781	740.527	120.134	131.781
	4.34	76.0503	87.2808	95.191	36.3526	37.3614	38.0021	119.714	120.323	131.956	741.632	120.323	131.956
	4.44	76.2147	87.4276	95.3563	36.3645	37.3752	38.0168	119.736	120.344	132.123	742.779	120.344	132.123
	4.54	76.3577	87.5833	95.474	36.3858	37.3624	38.0333	119.805	120.537	132.292	743.948	120.537	132.292
	4.64	76.5152	87.7212	95.6314	36.3627	37.354	37.9623	119.875	120.692	132.445	745.187	120.692	132.445
	4.74	76.6544	87.8771	95.8038	36.307	37.3626	37.9749	119.911	120.794	132.604	746.451	120.794	132.604
	4.84	76.791	88.0117	95.9512	36.2697	37.3742	38.0451	120.035	120.921	132.773	747.333	120.921	132.773
	4.94	76.9198	88.1308	96.0966	36.2845	37.3753	38.0316	120.224	121.044	132.942	748.46	121.044	132.942
	5.04	77.0339	88.2575	96.2155	36.32	37.3766	38.0436	120.357	121.059	133.087	748.954	121.059	133.087
	5.14	77.1773	88.3882	96.357	36.3179	37.3814	37.9966	120.567	121.111	133.223	749.74	121.111	133.223
	5.24	77.2954	88.5307	96.5161	36.3074	37.3553	37.9207	120.595	121.142	133.375	751.345	121.142	133.375
	5.34	77.4348	88.6672	96.6526	36.396	37.3687	38.0084	120.647	121.304	133.517	752.861	121.304	133.517
	5.44	77.5625	88.8145	96.8193	36.401	37.3942	37.9323	120.744	121.514	133.668	753.546	121.514	133.668
	5.54	77.67	88.9562	96.9415	36.3853	37.3716	37.8941	120.836	121.728	133.826	754.674	121.728	133.826
	5.64	77.8124	89.0517	97.0917	36.4051	37.3445	38.0222	120.881	121.875	133.974	755.098	121.875	133.974
	5.74	77.9305	89.1805	97.2058	36.4134	37.3704	38.1585	120.972	121.897	134.119	755.943	121.897	134.119
	5.84	78.0467	89.3084	97.2918	36.4035	37.3655	38.0949	121.057	121.959	134.247	757.071	121.959	134.247
	5.94	78.1497	89.4495	97.3968	36.4488	37.3521	38.0787	121.175	121.997	134.376	758.112	121.997	134.376
	6.04	78.2618	89.5607	97.5314	36.45	37.3416	38.0603	121.241	122.078	134.506	758.074	122.078	134.506
	6.14	78.3837	89.6718	97.6796	36.3802	37.3372	38.0511	121.331	122.145	134.616	760.083	122.145	134.616
	6.24	78.4712	89.7867	97.8033	36.4032	37.3456	38.0233	121.39	122.214	134.74	760.084	122.214	134.74
	6.34	78.5704	89.8829	97.8839	36.4268	37.3428	38.0137	121.46	122.246	134.869	761.268	122.246	134.869
	6.44	78.657	89.9744	97.9871	36.3898	37.3448	38.004	121.513	122.359	134.988	761.842	122.359	134.988
	6.54	78.7596	90.0369	98.1043	36.3758	37.3562	37.9646	121.586	122.394	135.112	762.411	122.394	135.112
	6.64	78.8698	90.1481	98.2311	36.4379	37.3686	37.9663	121.676	122.557	135.246	763.576	122.557	135.246
	6.74	78.9601	90.2501	98.3136	36.4204	37.3481	37.9243	121.747	122.752	135.366	764.473	122.752	135.366
	6.84	79.0201	90.3384	98.438	36.4007	37.3431	37.9525	121.786	122.752	135.483	765.178	122.752	135.483
	6.94	79.1008	90.4211	98.55	36.3779	37.3633	37.9756	121.852	122.803	135.604	765.843	122.803	135.604
	7.04	79.1913	90.4921	98.7011	36.404	37.361	37.9684	121.899	122.809	135.738	766.497	122.809	135.738
	7.14	79.2772	90.5683	98.8397	36.389	37.3753	37.9808	121.963	122.875	135.872	767.85	122.875	135.872
	7.24	79.36	90.6559	98.9225	36.3648	37.3609	37.9556	122.041	122.934	135.997	768.246	122.934	135.997
	7.34	79.4601	90.7267	99.0304	36.4124	37.3792	37.9486	122.096	122.996	136.076	769.616	122.996	136.076
	7.44	79.5579	90.8099	99.14	36.4019	37.3677	37.981	122.171	123.035	136.139	769.516	123.035	136.139
	7.54	79.6515	90.9083	99.2452	36.4072	37.3652	37.9629	122.242	123.045	136.266	770.701	123.045	136.266
	7.64	79.7369	91.0015	99.3384	36.4135	37.3676	37.9829	122.297	123.105	136.365	771.507	123.105	136.365
	7.74	79.8223	91.0791	99.4043	36.4127	37.3668	37.9478	122.337	123.164	136.424	771.968	123.164	136.424
	7.84	79.8975	91.1494	99.5137	36.4193	37.3783	37.9661	122.428	123.245	136.508	773.165	123.245	136.508
	7.94	80.0024	91.2329	99.6313	36.4277	37.3965	37.9395	122.491	123.281	136.597	773.682	123.281	136.597
	8.04	80.1042	91.3249	99.7253	36.3893	37.4108	37.9606	122.539	123.337	136.711	774.534	123.337	136.711
	8.14	80.1939	91.4097	99.8003	36.3602	37.4159	37.9491	122.592	123.398	136.786	775.325	123.398	136.786
	8.24	80.2788	91.4887	99.853	36.3694	37.4133	37.9709	122.698	123.488	136.908	776.094	123.488	136.908
	8.34	80.3726	91.5855	99.9546	36.3805	37.3971	37.9352	122.748	123.56	137.019	776.787	123.56	137.019
	8.44	80.4448	91.6772	100.039	36.362	37.3903	37.9411	122.801	123.63	137.14	777.514	123.63	137.14
	8.54	80.5324	91.7522	100.146	36.2973	37.392	37.9418	122.863	123.689	137.246	778.897	123.689	137.246
	8.64	80.6057	91.8186	100.23	36.3491	37.4047	37.9418	122.943	123.753	137.347	779.121	123.753	137.347
	8.74	80.6849	91.891	100.316	36.2855	37.3919	37.9271	122.985	123.814	137.45	779.179	123.814	137.45
	8.84	80.7701	91.9878	100.415	36.3679	37.4002	37.9109	123.066	123.891	137.575	780.737	123.891	137.575
	8.94	80.8577	92.0589	100.489	36.3041	37.4135	37.9038	123.106	123.962	137.654	781.469	123.962	137.654
	9.04	80.9321	92.1342	100.546	36.4326	37.415	37.9141	123.196	124.067	137.78	781.867	124.067	137.78
	9.14	80.9819	92.2094	100.623	36.5286	37.4271	37.9036	123.28	124.148	137.886	782.796	124.148	137.886
	9.24	81.0485	92.2858	100.709	36.7434	37.4358	37.8957	123.34	124.177	137.978	783.457	124.177	137.978
	9.34	81.1287	92.3777	100.79	36.7384	37.4503	37.9151	123.375	124.215	138.078	784.217	124.215	138.078
	9.44	81.2089	92.4413	100.873	36.7881	37.4482	37.9033	123.435	124.265	138.175	784.867	124.265	138.175
	9.54	81.2844	92.5246	100.944	36.6683	37.4359	37.9202	123.487	124.314	138.234	785.455	124.314	138.234
	9.64	81.3436	92.5966	101.011	36.6759	37.4347	37.9181	123.483	124.33	138.293	786.556	124.33	138.293
	9.74	81.4179	92.6903	101.061	36.6221	37.4502	37.9219	123.526	124.387	138.358	786.948	124.387	138.358
	9.84	81.484	92.7848	101.137	36.5687	37.4486	37.9154	123.619	124.421	138.458	787.271	124.421	138.458
	9.94	81.5386	92.8443	101.204	36.5906	37.4529	37.9324	123.66	124.465	138.538	787.908	124.465	138.538
	10.04	81.5913	92.9223	101.283	36.5725	37.4602	37.925	123.73	124.532	138.639	788.74	124.532	138.639
	10.14	81.6528	93.0024	101.352	36.593	37.4602	37.9709	123.786	124.589	138.707	789.414	124.589	138.707
	10.24	81.7104	93.0522	101.436	36.5843	37.4788	37.9593	123.867	124.616	138.784	790.168	124.616	138.784
	10.34	81.7862	93.1212	101.514	36.5795	37.476	37.9545	123.915	124.64	138.868	790.877	124.64	138.868
	10.44	81.8229	93.1745	101.582	36.5943	37.4859	37.9185	123.977	124.685	138.927	791.768	124.685	138.927
	10.54	81.8585	93.2335	101.624	36.5835	37.5015	37.9341	124	124.708	139.014	792.269	124.708	139.014
	10.64	81.9321	93.2827	101.701	36.626	37.5127	37.9453	124.036	124.797	139.1	792.645	124.797	139.1
	10.74	81.9946	93.3393	101.748	36.6403	37.5251	37.9342	124.138	124.866	139.185	792.74	124.866	139.185
	10.84	82.054	93.3812	101.821	36.6274	37.5112	37.9584	124.212	124.909	139.269	793.393	124.909	139.269
	10.94	82.1203	93.4358	101.889	36.6458	37.5208	37.9749	124.248	124.956	139.334	794.348	124.956	139.334
	11.04	82.1743	93.5043	101.944	36.6305	37.5378	37.9967	124.288	124.979	139.406	794.981	124.979	139.406
	11.14	82.2297	93.5529	102.011	36.6113	37.54	37.9756	124.369	125.01	139.482	795.571	125.01	139.482
	11.24	82.2999	93.6036	102.093	36.5992	37.5289	37.9966	124.392	125.091	139.552	796.271	125.091	139.552
	11.34	82.3686	93.6772	102.141	36.5929	37.5216	38.0196	124.439	125.171	139.615	797.05	125.171	139.615
	11.44	82.4214	93.7408	102.2	36.5472	37.5394	38.0091	124.461	125.266	139.693	797.926	125.266	139.693
	11.54	82.4747	93.8019	102.243	36.5286	37.5531	38.013	124.476	125.376	139.773	798.268	125.376	139.773
	11.64	82.5399	93.8524	102.304	36.5525	37.5457	38.0105	124.519	125.404	139.804	798.832	125.404	139.804
	11.74	82.5923	93.9117	102.354	36.5594	37.5613	38.0594	124.548	125.447	139.877	798.944	125.447	139.877
	11.84	82.6438	93.9856	102.425	36.5353	37.5636	38.0694	124.625	125.505	139.942	799.596	125.505	139.942
	11.94	82.7143	94.0463	102.471	36.5498	37.5498	38.085	124.675	125.532	140.009	800.44	125.532	140.009
	12.04	82.7764	94.1152	102.499	36.552	37.5559	38.0901	124.703	125.614	140.053	800.501	125.614	140.053
	12.14	82.8392	94.1585	102.554	36.5302	37.5604	38.0829	124.726	125.656	140.109	801.635	125.656	140.109
	12.24	82.9155	94.2036	102.626	36.5358	37.5485	38.0934	124.771	125.68	140.182	801.656	125.68	140.182
	12.34	83.0016	94.2731	102.704	36.5388	37.5594	38.1219	124.844	125.736	140.246	802.55	125.736	140.246
	12.44	83.074	94.326	102.773	36.5327	37.5522	38.1801	124.859	125.755	140.33	803.159	125.755	140.33
	12.54	83.1314	94.3648	102.831	36.5318	37.5484	38.2193	124.879	125.785	140.404	803.915	125.785	140.404
	12.64	83.2054	94.4193	102.905	36.5592	37.5534	38.236	124.877	125.794	140.464	804.534	125.794	140.464
	12.74	83.2818	94.4732	102.969	36.6244	37.557	38.2152	124.912	125.782	140.555	805.161	125.782	140.555
	12.84	83.3462	94.5328	103.026	36.6176	37.5405	38.1772	124.948	125.818	140.644	805.688	125.818	140.644
	12.94	83.4028	94.5893	103.114	36.617	37.5476	38.1795	124.98	125.858	140.712	806.261	125.858	140.712
	13.04	83.4659	94.6329	103.204	36.5911	37.5609	38.1732	125.028	125.884	140.785	806.854	125.884	140.785
	13.14	83.5229	94.6782	103.258	36.5883	37.5678	38.2065	125.07	125.97	140.858	807.393	125.97	140.858
	13.24	83.584	94.7168	103.312	36.5973	37.5739	38.1842	125.123	126.019	140.919	808.007	126.019	140.919
	13.34	83.6323	94.7719	103.342	36.6074	37.5859	38.1865	125.17	126.065	140.997	808.664	126.065	140.997
	13.44	83.6577	94.8237	103.38	36.6213	37.5871	38.1975	125.204	126.097	141.056	809.271	126.097	141.056
	13.54	83.6983	94.8849	103.452	36.6605	37.5931	38.1673	125.218	126.144	141.103	809.694	126.144	141.103
	13.64	83.744	94.9227	103.498	36.671	37.6036	38.1798	125.255	126.21	141.149	810.175	126.21	141.149
	13.74	83.8153	94.9755	103.546	36.6844	37.6072	38.1736	125.295	126.302	141.2	810.686	126.302	141.2
	13.84	83.8806	95.0398	103.623	36.707	37.6133	38.1836	125.319	126.325	141.255	811.204	126.325	141.255
	13.94	83.9461	95.0808	103.703	36.7245	37.6161	38.1727	125.316	126.34	141.277	811.744	126.34	141.277
	14.04	84.0028	95.1337	103.745	36.7252	37.6373	38.1558	125.317	126.365	141.306	812.488	126.365	141.306
	14.14	84.0583	95.1872	103.808	36.7574	37.6246	38.147	125.348	126.429	141.338	813.229	126.429	141.338
	14.24	84.1049	95.2524	103.886	36.7521	37.6241	38.1417	125.387	126.446	141.41	813.578	126.446	141.41
	14.34	84.1671	95.3028	103.956	36.7395	37.6281	38.1272	125.415	126.464	141.474	813.902	126.464	141.474
	14.44	84.2104	95.3461	104.011	36.7337	37.6292	38.1117	125.471	126.523	141.533	814.44	126.523	141.533
	14.54	84.2575	95.4049	104.09	36.764	37.6556	38.1117	125.53	126.551	141.612	815.364	126.551	141.612
	14.64	84.3098	95.4572	104.135	36.7696	37.6456	38.1544	125.584	126.6	141.695	815.858	126.6	141.695
	14.74	84.3642	95.5038	104.2	36.7671	37.6392	38.1255	125.611	126.604	141.76	816.133	126.604	141.76
	14.84	84.4232	95.5511	104.267	36.7617	37.6377	38.125	125.633	126.598	141.834	817.217	126.598	141.834
	14.94	84.4794	95.5956	104.311	36.7906	37.6343	38.1343	125.672	126.643	141.892	816.904	126.643	141.892
	15.04	84.5401	95.6368	104.36	36.7661	37.6508	38.1147	125.71	126.66	141.942	818.261	126.66	141.942
	15.14	84.599	95.6839	104.407	36.791	37.6504	38.1025	125.735	126.665	142.013	818.032	126.665	142.013
	15.24	84.6365	95.7332	104.48	36.8486	37.6582	38.0908	125.777	126.688	142.092	819.06	126.688	142.092
	15.34	84.6767	95.788	104.521	36.8442	37.6577	38.1069	125.823	126.714	142.159	818.969	126.714	142.159
	15.44	84.7231	95.8393	104.562	36.8619	37.6558	38.0982	125.841	126.728	142.211	819.785	126.728	142.211
	15.54	84.7874	95.9036	104.608	36.8903	37.6647	38.1003	125.866	126.729	142.27	819.953	126.729	142.27
	15.64	84.8376	95.9538	104.655	36.8923	37.6628	38.1003	125.908	126.761	142.313	820.369	126.761	142.313
	15.74	84.9001	96.0163	104.719	36.8761	37.6583	38.0987	125.947	126.81	142.368	821.092	126.81	142.368
	15.84	84.9608	96.0624	104.747	36.8708	37.6676	38.0924	125.967	126.844	142.403	822.056	126.844	142.403
	15.94	85.0247	96.1019	104.798	36.8928	37.6672	38.0959	126.008	126.874	142.469	821.987	126.874	142.469
	16.04	85.0706	96.1478	104.852	36.9081	37.6757	38.0995	126.046	126.91	142.526	822.61	126.91	142.526
	16.14	85.1262	96.1906	104.895	36.8826	37.6814	38.0877	126.094	126.961	142.574	822.931	126.961	142.574
	16.24	85.1709	96.2363	104.933	36.8698	37.6911	38.1071	126.135	126.972	142.639	823.568	126.972	142.639
	16.34	85.2192	96.2768	104.969	36.8529	37.6927	38.0951	126.17	127.004	142.688	824.045	127.004	142.688
	16.44	85.2597	96.3134	105.021	36.8575	37.6954	38.089	126.187	127.045	142.725	824.503	127.045	142.725
	16.54	85.298	96.3751	105.06	36.8564	37.6963	38.1143	126.215	127.062	142.778	825.022	127.062	142.778
	16.64	85.3548	96.4173	105.109	36.8618	37.6997	38.1108	126.244	127.119	142.836	825.473	127.119	142.836
	16.74	85.3984	96.4639	105.16	36.8649	37.7038	38.1022	126.272	127.137	142.868	825.741	127.137	142.868
	16.84	85.446	96.5036	105.196	36.8819	37.7052	38.087	126.316	127.165	142.932	826.394	127.165	142.932
	16.94	85.4944	96.5471	105.241	36.8696	37.7055	38.1157	126.351	127.203	143.007	827.271	127.203	143.007
	17.04	85.5298	96.5835	105.284	36.8722	37.713	38.0968	126.403	127.247	143.06	827.337	127.247	143.06
	17.14	85.5627	96.6369	105.328	36.8835	37.7243	38.0837	126.449	127.303	143.121	828.267	127.303	143.121
	17.24	85.6049	96.6674	105.367	36.8975	37.7354	38.0889	126.493	127.322	143.16	828.297	127.322	143.16
	17.34	85.6427	96.7198	105.424	36.8444	37.7409	38.0866	126.531	127.358	143.21	828.936	127.358	143.21
	17.44	85.6768	96.7412	105.445	36.8221	37.7439	38.0877	126.553	127.37	143.258	829.341	127.37	143.258
	17.54	85.7242	96.7818	105.486	36.7909	37.7645	38.0985	126.603	127.404	143.32	829.651	127.404	143.32
	17.64	85.7626	96.8202	105.532	36.8273	37.7804	38.1446	126.644	127.428	143.367	829.735	127.428	143.367
	17.74	85.809	96.8549	105.579	36.9097	37.7798	38.149	126.69	127.456	143.415	830.651	127.456	143.415
	17.84	85.8487	96.8976	105.63	36.9346	37.791	38.1523	126.695	127.484	143.465	831.425	127.484	143.465
	17.94	85.8826	96.9402	105.656	36.9772	37.7887	38.1637	126.764	127.519	143.514	832.299	127.519	143.514
	18.04	85.9251	96.9759	105.699	37.0977	37.8066	38.165	126.786	127.538	143.56	831.137	127.538	143.56
	18.14	85.9727	97.0254	105.749	37.1038	37.8109	38.181	126.81	127.564	143.597	832.646	127.564	143.597
	18.24	86.0202	97.071	105.79	37.1327	37.8212	38.2079	126.848	127.614	143.641	833.266	127.614	143.641
	18.34	86.0705	97.1164	105.832	37.12	37.8124	38.2225	126.879	127.648	143.701	833.448	127.648	143.701
	18.44	86.1223	97.1574	105.881	37.0818	37.8103	38.1941	126.917	127.677	143.727	833.814	127.677	143.727
	18.54	86.1694	97.2104	105.943	37.1641	37.8223	38.168	126.948	127.72	143.772	833.964	127.72	143.772
	18.64	86.2106	97.2487	105.989	37.0803	37.8352	38.174	126.974	127.744	143.803	834.728	127.744	143.803
	18.74	86.2403	97.2901	106.045	37.0089	37.8175	38.173	126.995	127.766	143.857	835.153	127.766	143.857
	18.84	86.2794	97.3302	106.084	37.1028	37.8459	38.174	127.028	127.81	143.905	835.242	127.81	143.905
	18.94	86.3203	97.3896	106.133	37.1197	37.8658	38.1919	127.078	127.807	143.943	835.882	127.807	143.943
	19.04	86.355	97.4322	106.168	37.0666	37.8655	38.1692	127.13	127.877	144.003	836.424	127.877	144.003
	19.14	86.4044	97.4718	106.212	37.0854	37.8725	38.1166	127.171	127.92	144.039	836.864	127.92	144.039
	19.24	86.4512	97.5049	106.247	37.063	37.8638	38.1402	127.196	127.938	144.076	837.306	127.938	144.076
	19.34	86.4971	97.543	106.278	37.1179	37.8611	38.1394	127.244	127.979	144.107	837.703	127.979	144.107
	19.44	86.546	97.5802	106.308	37.2778	37.8676	38.1508	127.256	127.988	144.153	838.148	127.988	144.153
	19.54	86.5882	97.6273	106.358	37.3402	37.8607	38.1693	127.281	128.023	144.185	838.461	128.023	144.185
	19.64	86.6335	97.6764	106.408	37.2217	37.8682	38.1475	127.305	128.063	144.218	838.716	128.063	144.218
	19.74	86.6609	97.699	106.454	36.9433	37.8808	38.1337	127.318	128.094	144.256	839.346	128.094	144.256
	19.84	86.6973	97.7275	106.49	36.9503	37.8927	38.1271	127.332	128.153	144.318	840.13	128.153	144.318
	19.94	86.7337	97.764	106.527	36.8337	37.9079	38.1462	127.353	128.182	144.34	840.524	128.182	144.34
	20.04	86.7823	97.796	106.572	36.7684	37.9227	38.1581	127.362	128.214	144.381	840.724	128.214	144.381
	20.14	86.8277	97.8345	106.621	36.8167	37.932	38.1507	127.381	128.265	144.439	840.848	128.265	144.439
	20.24	86.8631	97.8816	106.675	36.8481	37.9506	38.1479	127.41	128.301	144.463	841.578	128.301	144.463
	20.34	86.9167	97.9313	106.732	36.864	37.9549	38.1287	127.431	128.343	144.505	842.091	128.343	144.505
	20.44	86.9589	97.9774	106.776	36.8849	37.9454	38.129	127.466	128.373	144.547	842.482	128.373	144.547
	20.54	87.0112	98.0092	106.815	36.9144	37.9408	38.1478	127.505	128.417	144.589	842.08	128.417	144.589
	20.64	87.0441	98.0441	106.855	36.9748	37.9592	38.1662	127.498	128.456	144.631	842.941	128.456	144.631
	20.74	87.0958	98.0997	106.912	36.9935	37.9486	38.1898	127.517	128.467	144.673	843.36	128.467	144.673
	20.84	87.1542	98.1483	106.966	36.9864	37.9581	38.214	127.546	128.487	144.7	844.239	128.487	144.7
	20.94	87.2114	98.187	107.004	36.9976	37.9693	38.23	127.573	128.521	144.714	844.256	128.521	144.714
	21.04	87.2474	98.2396	107.051	37.0077	37.9677	38.2352	127.591	128.549	144.75	844.578	128.549	144.75
	21.14	87.2755	98.2716	107.105	36.9893	37.9844	38.2725	127.614	128.582	144.781	845.424	128.582	144.781
	21.24	87.324	98.3103	107.129	36.9843	38.0018	38.2899	127.652	128.596	144.815	845.815	128.596	144.815
	21.34	87.3701	98.3574	107.183	36.9874	38.0128	38.3048	127.68	128.595	144.843	846.392	128.595	144.843
	21.44	87.4003	98.3993	107.229	37.0086	38.0281	38.2986	127.721	128.628	144.868	846.905	128.628	144.868
	21.54	87.4471	98.4344	107.274	37.0448	38.0331	38.3642	127.765	128.661	144.907	846.983	128.661	144.907
	21.64	87.494	98.4843	107.326	37.0601	38.0513	38.3843	127.809	128.728	144.947	847.103	128.728	144.947
	21.74	87.5352	98.5234	107.387	37.0643	38.0477	38.3837	127.827	128.744	144.976	847.821	128.744	144.976
	21.84	87.577	98.5643	107.433	37.0543	38.0601	38.4107	127.835	128.788	145.004	847.856	128.788	145.004
	21.94	87.6106	98.6047	107.472	37.0745	38.0706	38.4183	127.835	128.828	145.041	848.5	128.828	145.041
	22.04	87.6513	98.6268	107.504	37.0898	38.1074	38.4531	127.833	128.847	145.072	848.367	128.847	145.072
	22.14	87.6923	98.6708	107.54	37.1235	38.1215	38.4838	127.871	128.874	145.107	849.331	128.874	145.107
	22.24	87.7138	98.6991	107.582	37.1375	38.1258	38.5154	127.896	128.893	145.145	850.098	128.893	145.145
	22.34	87.7596	98.7351	107.631	37.1491	38.1188	38.5368	127.901	128.9	145.155	849.65	128.9	145.155
	22.44	87.7908	98.781	107.662	37.1584	38.1203	38.6037	127.92	128.926	145.19	850.32	128.926	145.19
	22.54	87.8177	98.8177	107.701	37.1496	38.1115	38.6242	127.955	128.943	145.221	850.914	128.943	145.221
	22.64	87.8487	98.8507	107.73	37.1276	38.1061	38.6413	127.988	128.984	145.268	850.763	128.984	145.268
	22.74	87.8953	98.8875	107.771	37.1171	38.1024	38.6591	128.053	129.011	145.321	851.681	129.011	145.321
	22.84	87.929	98.9212	107.808	37.1279	38.1045	38.6279	128.096	129.027	145.361	851.861	129.027	145.361
	22.94	87.9645	98.9674	107.836	37.1244	38.1204	38.6488	128.133	129.056	145.389	852.418	129.056	145.389
	23.04	88.0016	98.9958	107.881	37.143	38.1293	38.5297	128.184	129.078	145.436	852.52	129.078	145.436
	23.14	88.0468	99.0292	107.937	37.1411	38.1391	38.4457	128.206	129.118	145.469	853.464	129.118	145.469
	23.24	88.0677	99.0628	107.966	37.1375	38.1306	38.3992	128.234	129.132	145.497	853.71	129.132	145.497
	23.34	88.1033	99.1004	108.011	37.1525	38.1456	38.4151	128.27	129.128	145.528	853.957	129.128	145.528
	23.44	88.1437	99.1427	108.058	37.1653	38.1662	38.4192	128.298	129.15	145.553	854.222	129.15	145.553
	23.54	88.1771	99.1712	108.086	37.1468	38.1712	38.4105	128.301	129.157	145.567	854.442	129.157	145.567
	23.64	88.2182	99.2143	108.129	37.1597	38.1919	38.4068	128.305	129.162	145.572	854.563	129.162	145.572
	23.74	88.252	99.2432	108.158	37.1619	38.2166	38.4353	128.316	129.184	145.595	855.356	129.184	145.595
	23.84	88.2979	99.2803	108.197	37.1746	38.2312	38.4597	128.338	129.191	145.613	855.283	129.191	145.613
	23.94	88.3326	99.315	108.245	37.1726	38.2488	38.4353	128.356	129.205	145.649	856.186	129.205	145.649
	24.04	88.3773	99.3382	108.287	37.1889	38.2651	38.4428	128.398	129.238	145.686	856.323	129.238	145.686
	24.14	88.4041	99.3787	108.326	37.1969	38.279	38.4528	128.427	129.292	145.73	856.819	129.292	145.73
	24.24	88.4463	99.4219	108.373	37.2023	38.2853	38.4581	128.452	129.332	145.776	857.372	129.332	145.776
	24.34	88.4871	99.4549	108.382	37.2048	38.2926	38.4704	128.471	129.359	145.805	857.152	129.359	145.805
	24.44	88.5136	99.494	108.428	37.196	38.3024	38.4733	128.491	129.394	145.847	858.229	129.394	145.847
	24.54	88.5419	99.5243	108.439	37.1885	38.293	38.4668	128.5	129.428	145.865	858.211	129.428	145.865
	24.64	88.5796	99.5474	108.482	37.2334	38.3076	38.4805	128.53	129.449	145.913	858.573	129.449	145.913
	24.74	88.626	99.5723	108.502	37.2602	38.3247	38.4829	128.544	129.477	145.94	858.987	129.477	145.94
	24.84	88.6482	99.6199	108.543	37.2509	38.3251	38.4892	128.576	129.515	145.981	859.393	129.515	145.981
	24.94	88.6887	99.6467	108.567	37.2638	38.3321	38.5099	128.613	129.54	146.008	859.761	129.54	146.008
	25.04	88.7225	99.6669	108.597	37.2585	38.3415	38.4889	128.618	129.593	146.048	860.169	129.593	146.048
	25.14	88.7638	99.713	108.648	37.234	38.3249	38.4928	128.628	129.6	146.078	860.542	129.6	146.078
	25.24	88.7895	99.7456	108.68	37.2402	38.3311	38.4971	128.681	129.628	146.107	860.899	129.628	146.107
	25.34	88.8197	99.7679	108.707	37.2591	38.3626	38.5062	128.711	129.661	146.135	861.289	129.661	146.135
	25.44	88.8554	99.7987	108.736	37.2576	38.3592	38.4988	128.736	129.689	146.179	861.653	129.689	146.179
	25.54	88.9022	99.827	108.786	37.2906	38.3668	38.5025	128.761	129.729	146.212	861.979	129.729	146.212
	25.64	88.9369	99.8617	108.823	37.2767	38.387	38.4915	128.786	129.761	146.246	862.295	129.761	146.246
	25.74	88.9708	99.8956	108.863	37.3007	38.4061	38.5106	128.822	129.799	146.28	862.616	129.799	146.28
	25.84	89.0037	99.9285	108.91	37.3156	38.4065	38.511	128.845	129.813	146.306	862.855	129.813	146.306
	25.94	89.0426	99.9714	108.944	37.3133	38.4041	38.5086	128.853	129.845	146.34	863.248	129.845	146.34
	26.04	89.0788	99.9928	108.97	37.3149	38.4106	38.5141	128.87	129.86	146.358	863.909	129.86	146.358
	26.14	89.1088	100.021	108.996	37.3204	38.4073	38.5206	128.886	129.861	146.385	864.529	129.861	146.385
	26.24	89.1367	100.049	109.026	37.2996	38.4051	38.5174	128.893	129.874	146.42	864.929	129.874	146.42
	26.34	89.1797	100.086	109.054	37.3888	38.4103	38.5421	128.909	129.906	146.433	864.84	129.906	146.433
	26.44	89.2059	100.12	109.082	37.3075	38.4179	38.5302	128.918	129.907	146.46	865.422	129.907	146.46
	26.54	89.2335	100.143	109.111	37.3167	38.4388	38.5286	128.935	129.932	146.487	865.485	129.932	146.487
	26.64	89.2803	100.181	109.151	37.3229	38.444	38.529	128.955	129.942	146.513	865.365	129.942	146.513
	26.74	89.3084	100.214	109.179	37.334	38.4365	38.5439	128.971	129.956	146.537	866.233	129.956	146.537
	26.84	89.3397	100.239	109.208	37.3978	38.4417	38.5619	128.983	129.992	146.565	866.767	129.992	146.565
	26.94	89.3768	100.276	109.24	37.5384	38.4495	38.5667	128.995	130.012	146.597	866.59	130.012	146.597
	27.04	89.4191	100.308	109.277	37.6312	38.4574	38.5677	129.003	130.024	146.618	867.072	130.024	146.618
	27.14	89.4512	100.327	109.303	37.6308	38.4706	38.5643	129.019	130.062	146.639	867.904	130.062	146.639
	27.24	89.4822	100.36	109.322	37.576	38.4773	38.5652	129.033	130.096	146.657	867.606	130.096	146.657
	27.34	89.5188	100.389	109.363	37.6277	38.4998	38.5808	129.049	130.114	146.682	868.375	130.114	146.682
	27.44	89.5574	100.411	109.381	37.5583	38.5026	38.569	129.081	130.141	146.704	868.644	130.141	146.704
	27.54	89.5826	100.441	109.424	37.536	38.4901	38.5761	129.102	130.153	146.735	868.492	130.153	146.735
	27.64	89.6172	100.469	109.461	37.5163	38.4899	38.5827	129.129	130.189	146.773	868.694	130.189	146.773
	27.74	89.651	100.505	109.482	37.5243	38.4852	38.5975	129.183	130.223	146.818	869.483	130.223	146.818
	27.84	89.6925	100.53	109.513	37.5938	38.498	38.6279	129.183	130.231	146.823	869.783	130.231	146.823
	27.94	89.7217	100.55	109.554	37.5835	38.5152	38.648	129.201	130.26	146.84	870.162	130.26	146.84
	28.04	89.7632	100.579	109.59	37.6131	38.5066	38.6551	129.232	130.272	146.871	870.552	130.272	146.871
	28.14	89.8026	100.618	109.616	37.6192	38.5226	38.6622	129.221	130.257	146.875	871.009	130.257	146.875
	28.24	89.83	100.64	109.659	37.6149	38.5182	38.6803	129.224	130.264	146.888	870.681	130.264	146.888
	28.34	89.8614	100.661	109.678	37.6098	38.5239	38.6997	129.256	130.289	146.911	871.238	130.289	146.911
	28.44	89.8736	100.683	109.708	37.6239	38.5204	38.7108	129.307	130.32	146.957	871.256	130.32	146.957
	28.54	89.909	100.717	109.746	37.6642	38.5294	38.7267	129.32	130.328	146.969	872.19	130.328	146.969
	28.64	89.9426	100.755	109.786	37.6694	38.5483	38.7368	129.354	130.361	147.001	872.972	130.361	147.001
	28.74	89.9791	100.786	109.818	37.6656	38.5494	38.7593	129.372	130.373	147.022	872.185	130.373	147.022
	28.84	90.0157	100.823	109.858	37.635	38.5461	38.7707	129.395	130.403	147.05	873.167	130.403	147.05
	28.94	90.0435	100.844	109.89	37.6221	38.5449	38.7939	129.415	130.42	147.092	873.658	130.42	147.092
	29.04	90.0733	100.876	109.92	37.6558	38.5396	38.7935	129.454	130.447	147.129	873.461	130.447	147.129
	29.14	90.1099	100.909	109.95	37.6691	38.5489	38.8019	129.502	130.459	147.152	874.564	130.459	147.152
	29.24	90.1382	100.947	109.995	37.687	38.559	38.8266	129.556	130.479	147.187	874.693	130.479	147.187
	29.34	90.1708	100.983	110.031	37.696	38.5563	38.8415	129.586	130.493	147.202	874.851	130.493	147.202
	29.44	90.2106	101.018	110.06	37.7154	38.5601	38.8677	129.6	130.514	147.239	875.254	130.514	147.239
	29.54	90.2497	101.049	110.097	37.7384	38.5597	38.8937	129.619	130.526	147.264	875.65	130.526	147.264
	29.64	90.2763	101.08	110.125	37.772	38.563	38.8902	129.649	130.561	147.296	876.062	130.561	147.296
	29.74	90.301	101.113	110.148	37.7957	38.5574	38.9138	129.666	130.601	147.33	876.44	130.601	147.33
	29.84	90.3396	101.147	110.188	37.8114	38.5575	38.9325	129.675	130.629	147.341	876.788	130.629	147.341
	29.94	90.3803	101.183	110.219	37.8027	38.5752	38.9746	129.707	130.631	147.359	876.566	130.631	147.359
	30.04	90.4144	101.202	110.251	37.8164	38.5811	38.9912	129.749	130.642	147.383	877.369	130.642	147.383
	30.14	90.4454	101.229	110.276	37.8332	38.5862	39.0276	129.782	130.657	147.399	877.879	130.657	147.399
	30.24	90.4719	101.253	110.315	37.8248	38.5943	39.105	129.794	130.636	147.427	877.672	130.636	147.427
	30.34	90.5094	101.283	110.351	37.853	38.6108	39.1137	129.797	130.637	147.436	878.124	130.637	147.436
	30.44	90.5416	101.313	110.388	37.8588	38.6215	39.0141	129.822	130.658	147.449	878.384	130.658	147.449
	30.54	90.5663	101.348	110.442	37.8564	38.627	38.9092	129.88	130.68	147.474	878.727	130.68	147.474
	30.64	90.5907	101.367	110.474	37.8652	38.625	38.751	129.903	130.696	147.487	879.083	130.696	147.487
	30.74	90.6207	101.395	110.511	37.8877	38.623	38.6055	129.933	130.73	147.534	879.401	130.73	147.534
	30.84	90.6528	101.422	110.552	37.8966	38.628	38.5685	129.958	130.746	147.576	879.757	130.746	147.576
	30.94	90.6787	101.452	110.576	37.8778	38.6278	38.621	129.989	130.76	147.602	880.103	130.76	147.602
	31.04	90.7082	101.482	110.611	37.8987	38.6506	38.6955	130.017	130.769	147.616	880.398	130.769	147.616
	31.14	90.7439	101.519	110.646	37.9135	38.6528	38.7153	130.02	130.79	147.661	880.565	130.79	147.661
	31.24	90.7708	101.542	110.693	37.9114	38.6574	38.7151	130.039	130.814	147.68	880.703	130.814	147.68
	31.34	90.8035	101.58	110.725	37.9136	38.6617	38.6763	130.03	130.837	147.701	881.196	130.837	147.701
	31.44	90.8277	101.617	110.76	37.9311	38.6665	38.6694	130.044	130.861	147.727	881.02	130.861	147.727
	31.54	90.8574	101.643	110.792	37.9322	38.6714	38.6666	130.042	130.875	147.735	881.949	130.875	147.735
	31.64	90.8985	101.677	110.84	37.9488	38.6753	38.7105	130.041	130.902	147.758	882.125	130.902	147.758
	31.74	90.9249	101.706	110.878	37.9657	38.6776	38.7421	130.065	130.933	147.803	882.11	130.933	147.803
	31.84	90.948	101.744	110.901	37.9768	38.6858	38.7815	130.085	130.956	147.82	882.534	130.956	147.82
	31.94	90.9898	101.766	110.933	38.0058	38.6903	38.788	130.096	130.98	147.848	882.854	130.98	147.848
	32.04	91.033	101.809	110.973	38.0013	38.6839	38.805	130.098	131.007	147.869	883.039	131.007	147.869
	32.14	91.0702	101.847	111.007	37.9935	38.679	38.8158	130.103	131.037	147.874	883.225	131.037	147.874
	32.24	91.1006	101.869	111.042	37.9502	38.6924	38.8193	130.119	131.062	147.897	883.809	131.062	147.897
	32.34	91.1332	101.893	111.075	37.966	38.7014	38.8801	130.145	131.11	147.932	884.46	131.11	147.932
	32.44	91.1615	101.926	111.118	37.9771	38.6968	38.8609	130.175	131.118	147.963	884.555	131.118	147.963
	32.54	91.1869	101.96	111.15	37.967	38.6955	38.8938	130.22	131.168	148.008	884.636	131.168	148.008
	32.64	91.2144	101.988	111.178	37.9441	38.7029	38.8806	130.265	131.208	148.065	885.104	131.208	148.065
	32.74	91.2476	102.016	111.22	37.949	38.7195	38.9217	130.278	131.22	148.069	884.598	131.22	148.069
	32.84	91.2814	102.048	111.254	37.921	38.7423	38.9767	130.279	131.23	148.084	885.905	131.23	148.084
	32.94	91.3114	102.069	111.28	37.928	38.7492	38.9709	130.267	131.242	148.094	885.819	131.242	148.094
	33.04	91.3436	102.098	111.312	37.9536	38.769	38.9623	130.268	131.233	148.107	886.366	131.233	148.107
	33.14	91.3792	102.131	111.34	37.9622	38.7777	38.9701	130.287	131.259	148.145	886.563	131.259	148.145
	33.24	91.4012	102.163	111.374	37.9656	38.784	39.0164	130.304	131.262	148.165	886.73	131.262	148.165
	33.34	91.4389	102.191	111.403	37.9831	38.7995	39.0378	130.325	131.271	148.188	886.951	131.271	148.188
	33.44	91.464	102.224	111.43	37.9823	38.8202	39.0565	130.348	131.263	148.206	887.276	131.263	148.206
	33.54	91.4913	102.258	111.474	37.975	38.8198	39.0493	130.353	131.245	148.224	887.576	131.245	148.224
	33.64	91.5318	102.284	111.5	37.9682	38.8305	39.0571	130.374	131.273	148.251	887.91	131.273	148.251
	33.74	91.5558	102.293	111.524	37.9552	38.8273	39.0567	130.389	131.296	148.257	888.287	131.296	148.257
	33.84	91.5856	102.325	111.563	37.9608	38.827	39.0438	130.399	131.329	148.279	888.535	131.329	148.279
	33.94	91.6233	102.363	111.583	37.9715	38.8338	39.0642	130.428	131.364	148.296	888.838	131.364	148.296
	34.04	91.6567	102.377	111.606	37.9753	38.8532	39.0778	130.436	131.409	148.316	889.02	131.409	148.316
	34.14	91.6937	102.405	111.646	37.9614	38.8569	39.0913	130.464	131.436	148.33	889.47	131.436	148.33
	34.24	91.7077	102.428	111.674	38.0023	38.8734	39.1175	130.458	131.435	148.362	889.378	131.435	148.362
	34.34	91.7411	102.456	111.711	38.0378	38.8854	39.1393	130.488	131.434	148.379	889.528	131.434	148.379
	34.44	91.7753	102.481	111.738	38.0565	38.8866	39.1474	130.518	131.446	148.412	890.224	131.446	148.412
	34.54	91.8126	102.511	111.767	38.0649	38.8793	39.1547	130.529	131.474	148.438	890.492	131.474	148.438
	34.64	91.8366	102.531	111.81	38.076	38.8572	39.1228	130.543	131.493	148.459	890.496	131.493	148.459
	34.74	91.8574	102.556	111.837	38.082	38.8604	39.1211	130.556	131.503	148.466	891.284	131.503	148.466
	34.84	91.8927	102.591	111.87	38.0974	38.8748	39.1443	130.542	131.497	148.47	891.013	131.497	148.47
	34.94	91.9171	102.615	111.899	38.1309	38.8779	39.1768	130.547	131.495	148.482	891.439	131.495	148.482
	35.04	91.9391	102.632	111.925	38.1594	38.883	39.175	130.559	131.505	148.496	892.194	131.505	148.496
	35.14	91.9803	102.668	111.954	38.1849	38.8851	39.1849	130.568	131.506	148.519	891.715	131.506	148.519
	35.24	92.0044	102.703	111.984	38.227	38.892	39.2065	130.624	131.557	148.563	892.05	131.557	148.563
	35.34	92.0448	102.721	112.022	38.2108	38.8954	39.1923	130.655	131.568	148.595	893.061	131.568	148.595
	35.44	92.0709	102.752	112.051	38.1355	38.9158	39.2029	130.68	131.576	148.64	893.052	131.576	148.64
	35.54	92.0803	102.77	112.079	38.1019	38.9495	39.222	130.737	131.612	148.672	893.377	131.612	148.672
	35.64	92.1204	102.8	112.098	38.1101	38.9822	39.2361	130.728	131.601	148.656	893.612	131.601	148.656
	35.74	92.1604	102.839	112.133	38.0382	38.9786	39.2345	130.754	131.637	148.69	893.885	131.637	148.69
	35.84	92.1819	102.857	112.153	37.873	38.9814	39.2227	130.759	131.636	148.696	894.127	131.636	148.696
	35.94	92.2179	102.893	112.189	37.7327	38.9808	39.2152	130.761	131.629	148.693	894.435	131.629	148.693
	36.04	92.2364	102.918	112.212	37.714	38.9835	39.2394	130.775	131.626	148.715	894.71	131.626	148.715
	36.14	92.2695	102.938	112.23	37.8836	38.992	39.2136	130.798	131.648	148.739	894.981	131.648	148.739
	36.24	92.2904	102.981	112.265	38.0701	39.0017	39.2088	130.817	131.671	148.774	895.246	131.671	148.774
	36.34	92.3359	103.011	112.296	38.3299	39.0125	39.2195	130.849	131.732	148.807	895.694	131.732	148.807
	36.44	92.3669	103.042	112.311	38.4795	39.0176	39.2295	130.908	131.791	148.868	895.641	131.791	148.868
	36.54	92.3873	103.066	112.336	38.4422	39.0291	39.2166	130.936	131.832	148.901	896.091	131.832	148.901
	36.64	92.4226	103.097	112.369	38.4663	39.0454	39.228	130.939	131.816	148.899	897.019	131.816	148.899
	36.74	92.4578	103.125	112.387	38.4201	39.0432	39.2258	130.942	131.821	148.901	896.663	131.821	148.901
	36.84	92.4864	103.162	112.41	38.3373	39.0532	39.2309	130.95	131.845	148.9	896.864	131.845	148.9
	36.94	92.5184	103.195	112.447	38.3632	39.0643	39.2382	130.948	131.86	148.906	896.903	131.86	148.906
	37.04	92.5503	103.222	112.467	38.4054	39.0821	39.2355	130.95	131.884	148.922	897.906	131.884	148.922
	37.14	92.5664	103.262	112.51	38.373	39.083	39.249	130.977	131.893	148.932	897.735	131.893	148.932
	37.24	92.606	103.28	112.546	38.3347	39.0896	39.2635	130.991	131.924	148.943	897.931	131.924	148.943
	37.34	92.6325	103.302	112.569	38.3566	39.0773	39.2579	131.012	131.963	148.954	898.2	131.963	148.954
	37.44	92.6621	103.327	112.594	38.3924	39.0857	39.2556	131.019	131.976	148.958	897.898	131.976	148.958
	37.54	92.6944	103.357	112.631	38.4187	39.1033	39.2547	131.049	131.964	148.977	898.951	131.964	148.977
	37.64	92.7199	103.384	112.661	38.4194	39.0952	39.2397	131.06	131.987	148.994	899.32	131.987	148.994
	37.74	92.7498	103.407	112.686	38.4134	39.0872	39.2454	131.066	132.003	149.014	899.28	132.003	149.014
	37.84	92.7844	103.445	112.726	38.4071	39.0995	39.2626	131.093	132.019	149.034	899.475	132.019	149.034
	37.94	92.811	103.47	112.764	38.4505	39.097	39.2679	131.099	132.032	149.042	900.111	132.032	149.042
	38.04	92.8368	103.504	112.786	38.4192	39.092	39.2551	131.111	132.047	149.048	899.946	132.047	149.048
	38.14	92.8682	103.538	112.817	38.483	39.0914	39.2623	131.13	132.059	149.071	900.13	132.059	149.071
	38.24	92.8844	103.568	112.847	38.5645	39.0967	39.2539	131.15	132.062	149.084	900.266	132.062	149.084
	38.34	92.9219	103.589	112.882	38.569	39.1042	39.2594	131.164	132.105	149.114	900.923	132.105	149.114
	38.44	92.9525	103.624	112.906	38.5997	39.1056	39.2482	131.187	132.128	149.113	901.07	132.128	149.113
	38.54	92.9737	103.655	112.932	38.6144	39.1153	39.2511	131.199	132.147	149.128	901.145	132.147	149.128
	38.64	93.0031	103.69	112.966	38.6164	39.1291	39.2561	131.227	132.17	149.15	901.54	132.17	149.15
	38.74	93.0238	103.722	112.996	38.6581	39.1151	39.2665	131.245	132.195	149.175	901.788	132.195	149.175
	38.84	93.049	103.75	113.03	38.6999	39.1149	39.2731	131.265	132.215	149.192	902.016	132.215	149.192
	38.94	93.069	103.787	113.053	38.6857	39.1202	39.2814	131.288	132.234	149.2	902.291	132.234	149.2
	39.04	93.0985	103.812	113.079	38.7032	39.1173	39.295	131.308	132.263	149.23	902.488	132.263	149.23
	39.14	93.128	103.839	113.111	38.6916	39.0998	39.2951	131.346	132.28	149.255	902.739	132.28	149.255
	39.24	93.1518	103.858	113.142	38.688	39.0787	39.3003	131.362	132.306	149.271	902.885	132.306	149.271
	39.34	93.1922	103.893	113.179	38.6837	39.0714	39.298	131.376	132.341	149.285	903.831	132.341	149.285
	39.44	93.2199	103.923	113.212	38.6594	39.0656	39.3186	131.402	132.368	149.308	903.538	132.368	149.308
	39.54	93.2452	103.951	113.237	38.6896	39.0948	39.3448	131.419	132.372	149.318	903.834	132.372	149.318
	39.64	93.2678	103.979	113.256	38.6831	39.1137	39.3774	131.439	132.386	149.342	904.129	132.386	149.342
	39.74	93.2848	104.003	113.27	38.6583	39.1007	39.3927	131.44	132.407	149.358	904.163	132.407	149.358
	39.84	93.2963	104.024	113.298	38.6392	39.0982	39.4127	131.448	132.42	149.367	904.283	132.42	149.367
	39.94	93.3233	104.05	113.312	38.6375	39.1092	39.4402	131.468	132.448	149.376	904.624	132.448	149.376
	40.04	93.3462	104.095	113.348	38.6554	39.1153	39.4493	131.492	132.472	149.419	905.053	132.472	149.419
	40.14	93.3787	104.111	113.378	38.6281	39.1242	39.4631	131.508	132.476	149.425	905.459	132.476	149.425
	40.24	93.4087	104.139	113.409	38.623	39.1602	39.4678	131.53	132.499	149.446	905.831	132.499	149.446
	40.34	93.4162	104.161	113.433	38.6175	39.1663	39.474	131.56	132.511	149.462	905.892	132.511	149.462
	40.44	93.4502	104.185	113.471	38.6279	39.1748	39.4883	131.595	132.532	149.494	906.036	132.532	149.494
	40.54	93.4778	104.206	113.485	38.6376	39.1893	39.5077	131.621	132.536	149.512	906.179	132.536	149.512
	40.64	93.4919	104.237	113.504	38.6516	39.2072	39.5217	131.624	132.548	149.541	906.437	132.548	149.541
	40.74	93.5126	104.274	113.539	38.6869	39.222	39.5628	131.644	132.544	149.547	906.82	132.544	149.547
	40.84	93.5377	104.29	113.569	38.6967	39.2309	39.5571	131.627	132.537	149.548	907.176	132.537	149.548
	40.94	93.5646	104.311	113.593	38.7029	39.239	39.5779	131.639	132.552	149.544	907.42	132.552	149.544
	41.04	93.5884	104.329	113.615	38.6901	39.2409	39.5993	131.655	132.553	149.561	907.581	132.553	149.561
	41.14	93.6168	104.359	113.648	38.7112	39.2512	39.6213	131.666	132.572	149.588	907.681	132.572	149.588
	41.24	93.6339	104.386	113.668	38.7107	39.2664	39.6453	131.68	132.602	149.604	908.158	132.602	149.604
	41.34	93.6681	104.391	113.69	38.7079	39.2958	39.664	131.7	132.629	149.627	908.506	132.629	149.627
	41.44	93.6852	104.41	113.726	38.7469	39.3045	39.6961	131.697	132.653	149.64	908.239	132.653	149.64
	41.54	93.7253	104.426	113.764	38.7496	39.3267	39.7076	131.703	132.651	149.643	909.192	132.651	149.643
	41.64	93.7447	104.449	113.786	38.7483	39.3586	39.7082	131.721	132.681	149.669	908.885	132.681	149.669
	41.74	93.7677	104.473	113.806	38.7718	39.3949	39.7152	131.742	132.693	149.678	909.549	132.693	149.678
	41.84	93.7992	104.493	113.83	38.7818	39.4234	39.7466	131.742	132.714	149.698	909.284	132.714	149.698
	41.94	93.8134	104.533	113.858	38.7801	39.4363	39.7937	131.739	132.722	149.701	909.308	132.722	149.701
	42.04	93.8382	104.558	113.883	38.8085	39.4618	39.7977	131.76	132.754	149.722	910.323	132.754	149.722
	42.14	93.8689	104.587	113.92	38.798	39.4493	39.8214	131.769	132.771	149.727	910.5	132.771	149.727
	42.24	93.8979	104.609	113.934	38.7861	39.4619	39.8359	131.784	132.78	149.746	910.337	132.78	149.746
	42.34	93.9057	104.638	113.968	38.797	39.4894	39.8185	131.791	132.794	149.751	910.772	132.794	149.751
	42.44	93.9317	104.652	113.992	38.8298	39.5055	39.8122	131.816	132.824	149.767	910.99	132.824	149.767
	42.54	93.9584	104.674	114.014	38.8449	39.5305	39.8449	131.809	132.803	149.779	911.17	132.803	149.779
	42.64	93.985	104.703	114.041	38.877	39.5576	39.8418	131.83	132.817	149.785	911.332	132.817	149.785
	42.74	94.0053	104.733	114.067	38.9236	39.5681	39.8406	131.846	132.833	149.807	911.288	132.833	149.807
	42.84	94.0322	104.746	114.095	38.962	39.586	39.878	131.864	132.856	149.836	911.686	132.856	149.836
	42.94	94.0483	104.768	114.12	38.9669	39.6036	39.9181	131.885	132.882	149.853	912.158	132.882	149.853
	43.04	94.0796	104.793	114.129	38.9918	39.6207	39.9615	131.89	132.889	149.869	912.012	132.889	149.869
	43.14	94.1045	104.811	114.146	39.0694	39.6388	39.9952	131.91	132.903	149.875	912.481	132.903	149.875
	43.24	94.1223	104.821	114.175	39.0675	39.6407	40.0011	131.931	132.915	149.898	912.889	132.915	149.898
	43.34	94.1494	104.851	114.207	39.0196	39.6544	40.0284	131.938	132.942	149.918	912.737	132.942	149.918
	43.44	94.176	104.87	114.231	39.0117	39.6611	40.0742	131.945	132.942	149.939	912.582	132.942	149.939
	43.54	94.1965	104.896	114.25	39.041	39.6709	40.1152	131.949	132.939	149.949	913.587	132.939	149.949
	43.64	94.2303	104.924	114.289	39.0428	39.6648	40.0613	131.955	132.964	149.954	913.817	132.964	149.954
	43.74	94.2555	104.944	114.315	39.0748	39.6822	39.8794	131.968	132.967	149.958	914.216	132.967	149.958
	43.84	94.2763	104.974	114.35	39.0867	39.6892	39.6609	131.971	132.978	149.968	913.922	132.978	149.968
	43.94	94.3186	104.993	114.378	39.0965	39.6902	39.7068	131.985	132.994	149.972	914.739	132.994	149.972
	44.04	94.3392	105.018	114.406	39.0962	39.6998	39.7515	132	133.001	149.991	915.27	133.001	149.991
	44.14	94.368	105.03	114.428	39.079	39.7235	39.7548	132.011	133.012	149.995	915.141	133.012	149.995
	44.24	94.4034	105.052	114.442	39.0686	39.7463	39.7883	132.008	133.012	149.998	915.075	133.012	149.998
	44.34	94.4208	105.08	114.466	39.0711	39.7469	39.7888	132.025	133.021	150.016	915.307	133.021	150.016
	44.44	94.4516	105.094	114.482	39.0259	39.7662	39.7408	132.029	133.042	150.036	915.67	133.042	150.036
	44.54	94.4787	105.122	114.51	39.0271	39.782	39.7732	132.039	133.043	150.057	916.082	133.043	150.057
	44.64	94.5	105.138	114.523	38.9931	39.7899	39.7782	132.068	133.065	150.072	915.887	133.065	150.072
	44.74	94.5188	105.173	114.545	38.955	39.8163	39.787	132.086	133.078	150.085	916.167	133.078	150.085
	44.84	94.547	105.178	114.567	38.9566	39.816	39.8003	132.105	133.104	150.104	916.374	133.104	150.104
	44.94	94.5805	105.205	114.592	38.9708	39.8194	39.7784	132.121	133.114	150.124	917.207	133.114	150.124
	45.04	94.6016	105.218	114.613	38.9676	39.8367	39.7771	132.134	133.126	150.125	917.137	133.126	150.125
	45.14	94.6164	105.244	114.643	38.973	39.8421	39.7826	132.162	133.151	150.144	917.595	133.151	150.144
	45.24	94.6437	105.265	114.673	38.9734	39.8357	39.7849	132.175	133.161	150.155	917.488	133.161	150.155
	45.34	94.6852	105.292	114.707	38.9564	39.8529	39.7806	132.195	133.184	150.168	917.645	133.184	150.168
	45.44	94.7078	105.317	114.728	38.9569	39.8651	39.7724	132.203	133.188	150.166	918.394	133.188	150.166
	45.54	94.726	105.347	114.762	38.9418	39.8764	39.7983	132.215	133.195	150.183	917.647	133.195	150.183
	45.64	94.7378	105.375	114.79	38.9416	39.8567	39.802	132.235	133.214	150.206	918.949	133.214	150.206
	45.74	94.7527	105.387	114.805	38.9365	39.8594	39.8066	132.251	133.217	150.214	919.093	133.217	150.214
	45.84	94.7859	105.414	114.839	38.9277	39.8652	39.8145	132.267	133.236	150.239	918.883	133.236	150.239
	45.94	94.8113	105.446	114.864	38.9067	39.8637	39.8129	132.297	133.251	150.262	919.362	133.251	150.262
	46.04	94.8385	105.463	114.889	38.9377	39.8567	39.7961	132.314	133.265	150.281	919.587	133.265	150.281
	46.14	94.8559	105.484	114.918	38.9295	39.865	39.781	132.322	133.263	150.285	919.793	133.263	150.285
	46.24	94.8828	105.519	114.945	38.9618	39.8729	39.787	132.337	133.273	150.297	919.853	133.273	150.297
	46.34	94.8996	105.542	114.965	38.9656	39.8767	39.7947	132.357	133.292	150.325	919.999	133.292	150.325
	46.44	94.9169	105.562	114.997	38.982	39.8736	39.8043	132.37	133.291	150.33	920.297	133.291	150.33
	46.54	94.9403	105.588	115.022	38.9766	39.876	39.8086	132.388	133.296	150.34	920.189	133.296	150.34
	46.64	94.9549	105.597	115.053	38.979	39.8872	39.8081	132.415	133.303	150.36	920.621	133.303	150.36
	46.74	94.9615	105.628	115.075	38.9861	39.8875	39.8103	132.433	133.313	150.372	920.218	133.313	150.372
	46.84	94.9923	105.635	115.108	38.9935	39.8851	39.8294	132.448	133.331	150.402	921.407	133.331	150.402
	46.94	95.0081	105.657	115.129	39.0073	39.892	39.8266	132.455	133.346	150.425	921.266	133.346	150.425
	47.04	95.0305	105.683	115.154	38.9864	39.9073	39.8478	132.484	133.37	150.45	921.957	133.37	150.45
	47.14	95.0531	105.698	115.173	38.9796	39.9259	39.8546	132.49	133.392	150.458	921.667	133.392	150.458
	47.24	95.0771	105.731	115.198	38.9972	39.9317	39.8331	132.502	133.394	150.466	921.866	133.394	150.466
	47.34	95.1083	105.756	115.226	39.0234	39.9336	39.8428	132.52	133.411	150.498	922.178	133.411	150.498
	47.44	95.1319	105.767	115.255	39.0314	39.92	39.8673	132.537	133.432	150.524	922.474	133.432	150.524
	47.54	95.1498	105.79	115.276	39.0444	39.9428	39.8754	132.548	133.453	150.533	922.662	133.453	150.533
	47.64	95.1796	105.814	115.308	39.0401	39.963	39.8644	132.552	133.466	150.543	922.837	133.466	150.543
	47.74	95.1927	105.824	115.328	39.0582	39.9791	39.8726	132.568	133.483	150.558	923.025	133.483	150.558
	47.84	95.2147	105.836	115.346	39.0697	39.9945	39.8812	132.571	133.494	150.563	923.171	133.494	150.563
	47.94	95.2387	105.867	115.372	39.0986	40.0068	39.876	132.575	133.514	150.586	923.076	133.514	150.586
	48.04	95.2623	105.878	115.398	39.1173	40.0128	39.878	132.606	133.523	150.596	923.677	133.523	150.596
	48.14	95.2867	105.907	115.429	39.1506	40.01	39.8928	132.626	133.531	150.611	924.595	133.531	150.611
	48.24	95.3107	105.932	115.455	39.1684	40.0043	39.895	132.624	133.533	150.618	924.359	133.533	150.618
	48.34	95.3325	105.963	115.488	39.159	40.0047	39.9011	132.646	133.535	150.635	924.104	133.535	150.635
	48.44	95.3536	105.989	115.521	39.186	40.0268	39.9106	132.654	133.568	150.655	924.546	133.568	150.655
	48.54	95.3776	106.002	115.55	39.1855	40.0303	39.9268	132.674	133.563	150.674	924.879	133.563	150.674
	48.64	95.3942	106.027	115.581	39.1903	40.0311	39.9442	132.681	133.581	150.702	925.122	133.581	150.702
	48.74	95.4118	106.054	115.615	39.2008	40.0368	39.946	132.686	133.593	150.721	925.268	133.593	150.721
	48.84	95.4434	106.084	115.635	39.1998	40.0455	39.9732	132.707	133.606	150.737	925.424	133.606	150.737
	48.94	95.4604	106.111	115.657	39.2102	40.0783	39.9641	132.719	133.622	150.758	925.614	133.622	150.758
	49.04	95.4758	106.131	115.679	39.2378	40.108	39.9898	132.737	133.628	150.766	925.729	133.628	150.766
	49.14	95.4937	106.15	115.709	39.2437	40.1363	39.9849	132.748	133.639	150.787	925.943	133.639	150.787
	49.24	95.5243	106.172	115.727	39.2669	40.1751	39.972	132.757	133.655	150.792	926.138	133.655	150.792
	49.34	95.5498	106.186	115.761	39.304	40.1654	39.9652	132.78	133.675	150.808	926.443	133.675	150.808
	49.44	95.5726	106.21	115.774	39.3074	40.1521	39.9988	132.808	133.696	150.828	926.529	133.696	150.828
	49.54	95.5856	106.234	115.793	39.3274	40.1408	40.0227	132.812	133.702	150.847	926.492	133.702	150.847
	49.64	95.6145	106.259	115.816	39.344	40.1213	40.0276	132.827	133.721	150.846	927.336	133.721	150.846
	49.74	95.6344	106.272	115.844	39.3694	40.1115	40.0403	132.849	133.746	150.864	926.955	133.746	150.864
	49.84	95.6589	106.296	115.866	39.3832	40.1	40.06	132.863	133.766	150.884	927.359	133.766	150.884
	49.94	95.6693	106.322	115.897	39.3931	40.1002	40.0962	132.881	133.779	150.893	927.513	133.779	150.893
	50.04	95.6859	106.33	115.925	39.4247	40.1005	40.1112	132.884	133.788	150.901	927.902	133.788	150.901
	50.14	95.6923	106.363	115.946	39.4428	40.0815	40.1557	132.901	133.805	150.916	928.077	133.805	150.916
	50.24	95.7142	106.373	115.971	39.4538	40.0514	40.1784	132.908	133.824	150.924	928.543	133.824	150.924
	50.34	95.735	106.397	116.005	39.4492	40.0371	40.2285	132.919	133.828	150.936	928.208	133.828	150.936
	50.44	95.761	106.423	116.03	39.4846	40.049	40.2346	132.921	133.836	150.933	928.917	133.836	150.933
	50.54	95.8029	106.45	116.058	39.4898	40.0484	40.2173	132.919	133.848	150.946	928.704	133.848	150.946
	50.64	95.8243	106.465	116.081	39.4936	40.0571	40.1528	132.932	133.874	150.959	929.252	133.874	150.959
	50.74	95.8338	106.486	116.086	39.5208	40.0247	40.2865	132.94	133.886	150.963	929.624	133.886	150.963
	50.84	95.8528	106.507	116.107	39.5196	40.0099	40.2423	132.953	133.903	150.964	929.686	133.903	150.964
	50.94	95.883	106.526	116.132	39.5523	40.0171	40.2281	132.971	133.917	150.985	929.78	133.917	150.985
	51.04	95.9076	106.548	116.153	39.5777	40.064	40.1988	132.979	133.914	150.995	929.89	133.914	150.995
	51.14	95.9335	106.581	116.181	39.6005	40.0741	40.2499	132.995	133.922	151.002	930.213	133.922	151.002
	51.24	95.9581	106.606	116.2	39.5919	40.0812	40.2169	132.995	133.936	151.016	930.514	133.936	151.016
	51.34	95.9725	106.62	116.215	39.5941	40.1058	40.3314	133.004	133.948	151.039	930.82	133.948	151.039
	51.44	96.0043	106.632	116.234	39.5755	40.0452	40.3021	133.022	133.963	151.05	930.893	133.963	151.05
	51.54	96.0303	106.666	116.254	39.5787	40.0455	40.2984	133.033	133.979	151.064	930.9	133.979	151.064
	51.64	96.045	106.673	116.287	39.5723	40.0244	40.3174	133.05	133.984	151.078	930.618	133.984	151.078
	51.74	96.0705	106.698	116.313	39.5854	39.9438	40.3344	133.068	133.999	151.101	931.104	133.999	151.101
	51.84	96.0851	106.721	116.327	39.5705	39.9055	40.3371	133.072	134.018	151.111	931.461	134.018	151.111
	51.94	96.1038	106.743	116.343	39.5763	39.9513	40.3692	133.09	134.019	151.114	932.165	134.019	151.114
	52.04	96.1315	106.762	116.383	39.5343	39.9825	40.3556	133.094	134.041	151.128	932.529	134.041	151.128
	52.14	96.1613	106.79	116.416	39.56	40.1362	40.3549	133.102	134.055	151.14	932.562	134.055	151.14
	52.24	96.1808	106.817	116.44	39.5779	40.3006	40.3728	133.117	134.078	151.155	932.615	134.078	151.155
	52.34	96.209	106.832	116.461	39.5706	40.4017	40.3626	133.126	134.086	151.173	932.78	134.086	151.173
	52.44	96.228	106.851	116.478	39.5714	40.421	40.3761	133.129	134.113	151.178	932.96	134.113	151.178
	52.54	96.2484	106.872	116.492	39.5597	40.4972	40.379	133.151	134.126	151.186	933.174	134.126	151.186
	52.64	96.2678	106.905	116.519	39.5928	40.458	40.3955	133.152	134.132	151.201	933.394	134.132	151.201
	52.74	96.2975	106.937	116.554	39.5979	40.3918	40.4367	133.176	134.142	151.202	933.578	134.142	151.202
	52.84	96.3019	106.944	116.583	39.5862	40.4026	40.4192	133.182	134.15	151.206	933.757	134.15	151.206
	52.94	96.3265	106.97	116.6	39.5814	40.4339	40.3958	133.187	134.159	151.217	933.953	134.159	151.217
	53.04	96.3486	106.996	116.622	39.5867	40.4275	40.3875	133.198	134.163	151.224	934.115	134.163	151.224
	53.14	96.3686	107.016	116.641	39.5916	40.4246	40.3816	133.236	134.195	151.243	934.368	134.195	151.243
	53.24	96.393	107.039	116.666	39.599	40.4202	40.3763	133.248	134.245	151.252	934.53	134.245	151.252
	53.34	96.4192	107.051	116.681	39.5972	40.4185	40.3707	133.266	134.271	151.273	934.874	134.271	151.273
	53.44	96.4321	107.073	116.71	39.5834	40.393	40.352	133.272	134.291	151.276	935.093	134.291	151.276
	53.54	96.4605	107.101	116.737	39.585	40.3818	40.335	133.292	134.315	151.286	935.298	134.315	151.286
	53.64	96.4821	107.13	116.763	39.6005	40.3905	40.3153	133.295	134.335	151.306	935.549	134.335	151.306
	53.74	96.4865	107.142	116.776	39.5971	40.3891	40.3129	133.303	134.358	151.314	935.744	134.358	151.314
	53.84	96.5097	107.169	116.803	39.6104	40.4219	40.3203	133.303	134.375	151.318	935.969	134.375	151.318
	53.94	96.5248	107.204	116.837	39.6225	40.4204	40.3256	133.31	134.379	151.338	936.261	134.379	151.338
	54.04	96.5462	107.225	116.867	39.6102	40.4198	40.3134	133.313	134.361	151.344	936.175	134.361	151.344
	54.14	96.5716	107.246	116.892	39.5984	40.4363	40.2908	133.325	134.366	151.351	936.38	134.366	151.351
	54.24	96.5904	107.252	116.903	39.5815	40.4301	40.2797	133.322	134.39	151.365	936.519	134.39	151.365
	54.34	96.6235	107.279	116.932	39.6022	40.4508	40.2858	133.343	134.404	151.381	936.646	134.404	151.381
	54.44	96.6396	107.3	116.952	39.5843	40.4564	40.2874	133.348	134.413	151.393	936.792	134.413	151.393
	54.54	96.66	107.327	116.98	39.5904	40.4546	40.3052	133.359	134.434	151.402	936.924	134.434	151.402
	54.64	96.6774	107.352	116.995	39.5927	40.4423	40.3241	133.366	134.437	151.408	937.176	134.437	151.408
	54.74	96.7021	107.381	117.026	39.6124	40.4532	40.3302	133.379	134.453	151.421	936.851	134.453	151.421
	54.84	96.7261	107.388	117.045	39.6072	40.447	40.3377	133.389	134.456	151.431	937.716	134.456	151.431
	54.94	96.7484	107.412	117.061	39.6256	40.4352	40.3561	133.4	134.465	151.438	937.733	134.465	151.438
	55.04	96.7718	107.436	117.086	39.6097	40.4281	40.3568	133.411	134.459	151.449	938.16	134.459	151.449
	55.14	96.7994	107.461	117.127	39.6321	40.426	40.383	133.415	134.478	151.456	938.3	134.478	151.456
	55.24	96.8165	107.479	117.136	39.6445	40.4189	40.3936	133.414	134.491	151.462	938.35	134.491	151.462
	55.34	96.8365	107.508	117.169	39.6458	40.4202	40.3802	133.425	134.519	151.487	938.275	134.519	151.487
	55.44	96.8643	107.526	117.18	39.6358	40.4132	40.3849	133.432	134.53	151.491	939.067	134.53	151.491
	55.54	96.8839	107.544	117.201	39.6316	40.4109	40.3982	133.437	134.535	151.499	939.096	134.535	151.499
	55.64	96.9064	107.566	117.224	39.634	40.4084	40.4035	133.441	134.543	151.516	939.393	134.543	151.516
	55.74	96.9176	107.588	117.261	39.6244	40.3939	40.4222	133.454	134.557	151.529	939.437	134.557	151.529
	55.84	96.9245	107.611	117.275	39.6351	40.4066	40.4515	133.469	134.559	151.545	939.586	134.559	151.545
	55.94	96.9558	107.631	117.288	39.6444	40.4296	40.4833	133.492	134.579	151.551	939.722	134.579	151.551
	56.04	96.967	107.643	117.299	39.6648	40.4392	40.4969	133.497	134.596	151.557	939.772	134.596	151.557
	56.14	96.9937	107.666	117.326	39.6819	40.4299	40.511	133.503	134.602	151.566	939.922	134.602	151.566
	56.24	97.0054	107.679	117.337	39.6736	40.4285	40.4734	133.512	134.61	151.59	939.839	134.61	151.59
	56.34	97.0268	107.685	117.367	39.6771	40.4495	40.4847	133.521	134.62	151.601	940.799	134.62	151.601
	56.44	97.0412	107.713	117.39	39.6715	40.4616	40.484	133.544	134.645	151.601	941.264	134.645	151.601
	56.54	97.0576	107.732	117.409	39.6815	40.4735	40.5233	133.559	134.671	151.619	941.04	134.671	151.619
	56.64	97.0725	107.742	117.422	39.6879	40.4848	40.5629	133.577	134.7	151.634	940.99	134.7	151.634
	56.74	97.0911	107.763	117.431	39.6953	40.4893	40.5752	133.583	134.705	151.636	940.943	134.705	151.636
	56.84	97.1002	107.776	117.449	39.6905	40.4972	40.5567	133.578	134.716	151.636	941.137	134.716	151.636
	56.94	97.1335	107.791	117.468	39.6972	40.5058	40.5751	133.599	134.734	151.657	941.331	134.734	151.657
	57.04	97.1598	107.815	117.5	39.7216	40.5233	40.5809	133.614	134.742	151.667	941.467	134.742	151.667
	57.14	97.1596	107.815	117.499	39.7204	40.5417	40.611	133.631	134.765	151.674	941.573	134.765	151.674
	57.24	97.1706	107.838	117.522	39.7242	40.5582	40.608	133.623	134.753	151.67	941.64	134.753	151.67
	57.34	97.1906	107.843	117.523	39.7323	40.5575	40.6151	133.637	134.756	151.672	941.827	134.756	151.672
	57.44	97.1994	107.862	117.525	39.7452	40.5665	40.6056	133.648	134.768	151.688	941.848	134.768	151.688
	57.54	97.2188	107.881	117.546	39.755	40.5636	40.5939	133.653	134.748	151.696	942.195	134.748	151.696
	57.64	97.2398	107.897	117.557	39.7667	40.5685	40.6066	133.653	134.75	151.7	942.65	134.75	151.7
	57.74	97.249	107.908	117.566	39.7636	40.5624	40.619	133.653	134.748	151.698	943.472	134.748	151.698
	57.84	97.251	107.915	117.575	39.7903	40.5588	40.6203	133.659	134.753	151.709	943.617	134.753	151.709
	57.94	97.2665	107.935	117.578	39.7824	40.553	40.6389	133.654	134.753	151.715	943.513	134.753	151.715
	58.04	97.2784	107.95	117.594	39.781	40.5535	40.6267	133.661	134.765	151.726	943.559	134.765	151.726
	58.14	97.2883	107.967	117.617	39.7941	40.5519	40.6251	133.658	134.766	151.735	943.688	134.766	151.735
	58.24	97.3108	107.978	117.628	39.8003	40.5669	40.6314	133.659	134.77	151.741	943.796	134.77	151.741
	58.34	97.319	107.981	117.638	39.8176	40.5725	40.6389	133.668	134.774	151.756	943.95	134.774	151.756
	58.44	97.3343	107.99	117.65	39.8165	40.5743	40.628	133.673	134.783	151.765	944.129	134.783	151.765
	58.54	97.347	108.007	117.667	39.8212	40.5849	40.6142	133.681	134.797	151.763	944.221	134.797	151.763
	58.64	97.3658	108.028	117.686	39.8232	40.6104	40.5986	133.682	134.808	151.759	944.569	134.808	151.759
	58.74	97.3813	108.037	117.713	39.8422	40.6235	40.6147	133.693	134.819	151.77	944.823	134.819	151.77
	58.84	97.4026	108.055	117.732	39.8496	40.6201	40.6211	133.705	134.823	151.782	945.082	134.823	151.782
	58.94	97.4123	108.059	117.743	39.8599	40.6216	40.6255	133.714	134.82	151.779	944.627	134.82	151.779
	59.04	97.4227	108.054	117.763	39.8772	40.6106	40.633	133.725	134.824	151.791	945.23	134.824	151.791
	59.14	97.4434	108.069	117.78	39.9005	40.628	40.6388	133.721	134.824	151.798	945.66	134.824	151.798
	59.24	97.4582	108.086	117.79	39.9021	40.6521	40.6355	133.714	134.815	151.795	945.575	134.815	151.795
	59.34	97.4653	108.088	117.792	39.9005	40.671	40.628	133.719	134.803	151.8	945.658	134.803	151.8
	59.44	97.4812	108.091	117.821	39.8822	40.6771	40.6361	133.727	134.813	151.804	945.685	134.813	151.804
	59.54	97.4998	108.104	117.825	39.8754	40.7036	40.6196	133.737	134.816	151.806	945.733	134.816	151.806
	59.64	97.512	108.128	117.832	39.8835	40.7135	40.6423	133.745	134.816	151.802	946.091	134.816	151.802
	59.74	97.5244	108.124	117.84	39.8904	40.7117	40.656	133.745	134.812	151.817	946.204	134.812	151.817
	59.84	97.5412	108.136	117.852	39.8944	40.7225	40.6649	133.74	134.812	151.819	946.492	134.812	151.819
	59.94	97.5545	108.149	117.865	39.9069	40.7087	40.6559	133.731	134.786	151.81	946.67	134.786	151.81
	60.04	97.5678	108.161	117.881	39.9119	40.7019	40.657	133.738	134.775	151.813	946.736	134.775	151.813
	60.14	97.59	108.175	117.905	39.9299	40.6965	40.676	133.743	134.778	151.793	946.739	134.778	151.793
	60.24	97.6032	108.193	117.933	39.9524	40.6906	40.6946	133.753	134.781	151.802	947.551	134.781	151.802
	60.34	97.6125	108.193	117.945	39.9615	40.6783	40.7085	133.753	134.77	151.788	947.239	134.77	151.788
	60.44	97.6297	108.215	117.957	39.9614	40.6684	40.6987	133.764	134.787	151.792	947.706	134.787	151.792
	60.54	97.64	108.225	117.963	39.9718	40.6691	40.7042	133.772	134.803	151.81	947.933	134.803	151.81
	60.64	97.6469	108.232	117.98	39.9774	40.6776	40.7079	133.787	134.828	151.815	948.003	134.828	151.815
	60.74	97.6638	108.234	117.996	39.9633	40.687	40.729	133.8	134.837	151.833	948.151	134.837	151.833
	60.84	97.6692	108.249	118.004	39.9697	40.6816	40.7236	133.797	134.816	151.816	948.333	134.816	151.816
	60.94	97.6825	108.261	118.016	39.9583	40.6693	40.7386	133.817	134.839	151.831	948.46	134.839	151.831
	61.04	97.6842	108.272	118.024	39.9584	40.6752	40.7446	133.829	134.845	151.853	948.531	134.845	151.853
	61.14	97.6889	108.279	118.029	39.9646	40.6765	40.7576	133.831	134.828	151.857	948.751	134.828	151.857
	61.24	97.7082	108.288	118.048	39.963	40.6896	40.7745	133.848	134.845	151.865	948.879	134.845	151.865
	61.34	97.7245	108.29	118.064	39.9886	40.6859	40.7699	133.84	134.837	151.865	948.929	134.837	151.865
	61.44	97.7327	108.303	118.076	39.9957	40.6949	40.7779	133.836	134.852	151.866	949.214	134.852	151.866
	61.54	97.7337	108.308	118.095	39.9893	40.7012	40.7939	133.834	134.843	151.872	949.52	134.843	151.872
	61.64	97.7525	108.317	118.111	39.9883	40.6934	40.8008	133.829	134.818	151.862	949.639	134.818	151.862
	61.74	97.7666	108.332	118.126	39.9995	40.6918	40.8315	133.818	134.824	151.853	949.68	134.824	151.853
	61.84	97.7746	108.344	118.151	40.0133	40.7106	40.8376	133.803	134.796	151.838	949.935	134.796	151.838
	61.94	97.7854	108.358	118.168	40.0327	40.7153	40.8373	133.819	134.787	151.859	950.006	134.787	151.859
	62.04	97.7939	108.354	118.18	40.0149	40.7121	40.844	133.854	134.81	151.882	950.126	134.81	151.882
	62.14	97.8149	108.371	118.214	39.9987	40.7038	40.8503	133.836	134.806	151.869	950.308	134.806	151.869
	62.24	97.8299	108.387	118.224	39.9771	40.7154	40.8443	133.845	134.813	151.878	950.341	134.813	151.878
	62.34	97.8275	108.402	118.242	39.9623	40.7006	40.8549	133.865	134.833	151.893	950.497	134.833	151.893
	62.44	97.8408	108.405	118.25	39.9663	40.7075	40.8891	133.882	134.83	151.89	950.786	134.83	151.89
	62.54	97.8484	108.417	118.259	39.9385	40.7158	40.8916	133.873	134.833	151.888	950.698	134.833	151.888
	62.64	97.8559	108.418	118.275	39.9295	40.7117	40.8748	133.89	134.847	151.889	950.48	134.847	151.889
	62.74	97.8666	108.424	118.286	39.932	40.7337	40.8734	133.9	134.836	151.891	951.073	134.836	151.891
	62.84	97.8768	108.442	118.294	39.9604	40.7543	40.8696	133.904	134.833	151.883	951.102	134.833	151.883
	62.94	97.8985	108.471	118.313	39.9863	40.749	40.8789	133.912	134.853	151.897	951.895	134.853	151.897
	63.04	97.9117	108.47	118.317	39.9864	40.7638	40.879	133.91	134.835	151.901	952.013	134.835	151.901
	63.14	97.9202	108.483	118.327	39.9722	40.7671	40.8843	133.92	134.846	151.914	951.969	134.846	151.914
	63.24	97.9172	108.479	118.336	39.9615	40.771	40.8834	133.928	134.847	151.908	951.958	134.847	151.908
	63.34	97.9386	108.484	118.362	39.9235	40.7497	40.8737	133.941	134.872	151.913	951.935	134.872	151.913
	63.44	97.9529	108.489	118.37	39.9304	40.7361	40.8465	133.933	134.878	151.91	952.217	134.878	151.91
	63.54	97.9643	108.503	118.372	40.0104	40.7536	40.8395	133.949	134.88	151.907	952.422	134.88	151.907
	63.64	97.9776	108.521	118.377	39.9912	40.7305	40.8379	133.945	134.883	151.912	952.787	134.883	151.912
	63.74	97.9868	108.525	118.381	40.0846	40.7214	40.8258	133.96	134.911	151.915	952.932	134.911	151.915
	63.84	97.9999	108.533	118.392	40.0573	40.7253	40.8112	133.947	134.917	151.9	953.033	134.917	151.9
	63.94	98.0132	108.531	118.397	40.0064	40.7398	40.8248	133.961	134.918	151.905	953.251	134.918	151.905
	64.04	98.0118	108.543	118.423	40.0846	40.7526	40.8131	133.975	134.932	151.916	953.208	134.932	151.916
	64.14	98.0123	108.55	118.414	40.1273	40.763	40.8177	133.95	134.936	151.902	953.339	134.936	151.902
	64.24	98.0186	108.545	118.421	40.0813	40.7483	40.8244	133.962	134.941	151.915	953.574	134.941	151.915
	64.34	98.032	108.558	118.427	40.1559	40.7585	40.82	133.961	134.946	151.929	953.709	134.946	151.929
	64.44	98.0444	108.58	118.439	40.1424	40.7654	40.8269	133.987	134.961	151.938	954.19	134.961	151.938
	64.54	98.0613	108.592	118.431	40.2484	40.7669	40.8167	134.006	134.969	151.944	954.45	134.969	151.944
	64.64	98.0683	108.606	118.444	40.3811	40.7551	40.8127	134.018	134.971	151.945	954.497	134.971	151.945
	64.74	98.0786	108.62	118.464	40.5013	40.764	40.8206	134.006	134.976	151.939	954.707	134.976	151.939
	64.84	98.103	108.638	118.471	40.4823	40.7694	40.827	134.002	134.988	151.936	954.76	134.988	151.936
	64.94	98.1118	108.645	118.478	40.4633	40.7729	40.8325	134.012	134.996	151.94	954.91	134.996	151.94
	65.04	98.1282	108.659	118.492	40.4157	40.7604	40.8288	134.018	135.012	151.947	955.087	135.012	151.947
	65.14	98.14	108.681	118.518	40.4051	40.7801	40.7996	134.014	135.023	151.947	955.391	135.023	151.947
	65.24	98.1425	108.688	118.502	40.3843	40.7964	40.8091	134.017	135.033	151.948	955.707	135.033	151.948
	65.34	98.1551	108.701	118.521	40.3295	40.811	40.8071	134.018	135.041	151.946	955.844	135.041	151.946
	65.44	98.1757	108.707	118.532	40.328	40.8349	40.8329	134.012	135.045	151.941	955.961	135.045	151.941
	65.54	98.1826	108.709	118.539	40.3225	40.842	40.8459	134.015	135.031	151.937	955.998	135.031	151.937
	65.64	98.2044	108.723	118.563	40.2861	40.8457	40.8496	134.003	135.04	151.934	956.038	135.04	151.934
	65.74	98.2262	108.733	118.571	40.2381	40.8533	40.8758	134.012	135.057	151.931	956.089	135.057	151.931
	65.84	98.2337	108.743	118.585	40.2497	40.8493	40.8815	134	135.068	151.929	956.089	135.068	151.929
	65.94	98.2415	108.761	118.605	40.2559	40.8652	40.916	134.001	135.091	151.932	956.097	135.091	151.932
	66.04	98.255	108.776	118.613	40.2357	40.8695	40.9388	134.003	135.107	151.93	956.066	135.107	151.93
	66.14	98.2636	108.778	118.615	40.2374	40.8712	40.9337	134.005	135.107	151.921	956.175	135.107	151.921
	66.24	98.2756	108.79	118.627	40.2459	40.867	40.948	134.018	135.105	151.93	956.485	135.105	151.93
	66.34	98.2915	108.811	118.643	40.2434	40.8821	40.9543	134.024	135.133	151.924	956.723	135.133	151.924
	66.44	98.3011	108.823	118.653	40.2223	40.8932	40.9548	134.015	135.14	151.915	956.988	135.14	151.915
	66.54	98.3183	108.835	118.667	40.2178	40.9082	40.9785	134.018	135.15	151.91	957.177	135.15	151.91
	66.64	98.3382	108.852	118.679	40.2318	40.9124	40.974	134.025	135.15	151.915	957.429	135.15	151.915
	66.74	98.3494	108.863	118.695	40.2513	40.9095	40.9935	134.006	135.141	151.901	957.651	135.141	151.901
	66.84	98.3659	108.878	118.703	40.2707	40.8996	41.0158	134.003	135.133	151.886	957.811	135.133	151.886
	66.94	98.3904	108.895	118.713	40.2726	40.8898	41.0226	134.004	135.134	151.895	957.925	135.134	151.895
	67.04	98.4055	108.908	118.719	40.2935	40.9136	41.021	134.011	135.145	151.89	958.102	135.145	151.89
	67.14	98.4187	108.935	118.731	40.3047	40.9219	41.0078	133.993	135.161	151.889	958.122	135.161	151.889
	67.24	98.4319	108.95	118.752	40.27	40.9233	41.0434	133.992	135.175	151.881	958.181	135.175	151.881
	67.34	98.4437	108.96	118.771	40.2622	40.9233	41.0473	133.992	135.193	151.88	958.594	135.193	151.88
	67.44	98.4613	108.981	118.789	40.2673	40.9352	41.0719	133.999	135.187	151.882	958.383	135.187	151.882
	67.54	98.4759	108.999	118.813	40.2755	40.9474	41.088	133.987	135.171	151.88	959.201	135.171	151.88
	67.64	98.4885	109.012	118.821	40.2829	40.9616	41.0798	133.987	135.156	151.865	959.222	135.156	151.865
	67.74	98.4985	109.027	118.831	40.2919	40.953	41.1122	134.009	135.175	151.889	959.23	135.175	151.889
	67.84	98.5165	109.035	118.849	40.2795	40.9651	41.1155	134.037	135.19	151.903	959.396	135.19	151.903
	67.94	98.5219	109.053	118.869	40.2785	40.9944	41.1184	134.049	135.215	151.9	959.448	135.215	151.9
	68.04	98.5321	109.07	118.881	40.3136	41.0304	41.128	134.054	135.23	151.907	959.605	135.23	151.907
	68.14	98.5566	109.083	118.9	40.2913	41.0062	41.1136	134.068	135.234	151.917	959.702	135.234	151.917
	68.24	98.5659	109.099	118.898	40.2733	41.0204	41.1181	134.074	135.253	151.927	959.906	135.253	151.927
	68.34	98.5773	109.109	118.937	40.2675	41.0546	41.1151	134.064	135.246	151.927	960.043	135.246	151.927
	68.44	98.5973	109.119	118.957	40.2839	41.0778	41.1081	134.067	135.236	151.926	960.088	135.236	151.926
	68.54	98.6101	109.128	118.981	40.2637	41.085	41.1152	134.068	135.257	151.924	960.273	135.257	151.924
	68.64	98.6178	109.15	118.997	40.246	41.0575	41.1239	134.075	135.259	151.924	960.463	135.259	151.924
	68.74	98.647	109.169	119.01	40.241	41.0359	41.1316	134.092	135.285	151.927	960.552	135.285	151.927
	68.84	98.6589	109.176	119.01	40.2513	41.0335	41.1507	134.096	135.297	151.928	960.716	135.297	151.928
	68.94	98.6814	109.204	119.036	40.2574	41.0513	41.147	134.11	135.296	151.941	960.818	135.296	151.941
	69.04	98.6878	109.212	119.049	40.2878	41.0602	41.1706	134.108	135.311	151.942	961.062	135.311	151.942
	69.14	98.7101	109.245	119.093	40.3108	41.0715	41.1867	134.122	135.33	151.949	961.188	135.33	151.949
	69.24	98.7231	109.26	119.113	40.3059	41.0656	41.2121	134.123	135.334	151.963	961.336	135.334	151.963
	69.34	98.7368	109.278	119.13	40.312	41.062	41.225	134.136	135.337	151.983	961.607	135.337	151.983
	69.44	98.7473	109.295	119.159	40.3131	41.0534	41.2126	134.151	135.348	151.993	961.701	135.348	151.993
	69.54	98.7753	109.311	119.178	40.3232	41.0537	41.21	134.153	135.349	152	961.857	135.349	152
	69.64	98.789	109.328	119.211	40.3555	41.0596	41.2139	134.161	135.354	152.002	962.135	135.354	152.002
	69.74	98.8018	109.356	119.229	40.3469	41.0588	41.2102	134.154	135.354	151.996	962.136	135.354	151.996
	69.84	98.829	109.371	119.266	40.3538	41.0824	41.2025	134.151	135.334	151.999	962.382	135.334	151.999
	69.94	98.8453	109.39	119.281	40.3634	41.0753	41.2228	134.173	135.345	152.007	962.598	135.345	152.007
	70.04	98.8747	109.404	119.304	40.3712	41.0714	41.2423	134.187	135.364	152.019	962.658	135.364	152.019
	70.14	98.893	109.419	119.327	40.3605	41.086	41.2423	134.195	135.366	152.031	962.816	135.366	152.031
	70.24	98.8969	109.443	119.346	40.3781	41.0559	41.2336	134.202	135.358	152.031	963.046	135.358	152.031
	70.34	98.9153	109.453	119.368	40.403	41.068	41.234	134.213	135.341	152.041	963.177	135.341	152.041
	70.44	98.9386	109.465	119.377	40.4301	41.062	41.2309	134.216	135.332	152.045	963.223	135.332	152.045
	70.54	98.9463	109.478	119.392	40.4476	41.0794	41.2406	134.236	135.336	152.05	963.377	135.336	152.05
	70.64	98.9605	109.506	119.409	40.4541	41.0879	41.2568	134.246	135.345	152.058	963.544	135.345	152.058
	70.74	98.989	109.52	119.435	40.4669	41.0958	41.2892	134.255	135.374	152.066	963.727	135.374	152.066
	70.84	99.0002	109.527	119.442	40.4577	41.0837	41.2751	134.261	135.423	152.074	963.902	135.423	152.074
	70.94	99.0067	109.536	119.448	40.4773	41.0926	41.3064	134.263	135.486	152.082	964.116	135.486	152.082
	71.04	99.018	109.547	119.457	40.4692	41.1098	41.3657	134.279	135.536	152.089	964.261	135.536	152.089
	71.14	99.0428	109.574	119.489	40.478	41.0971	41.3969	134.309	135.542	152.118	964.36	135.542	152.118
	71.24	99.0468	109.585	119.5	40.4967	41.0905	41.3688	134.312	135.487	152.131	964.584	135.487	152.131
	71.34	99.0528	109.603	119.511	40.5066	41.0701	41.3601	134.316	135.446	152.133	964.743	135.446	152.133
	71.44	99.0751	109.606	119.516	40.4976	41.0377	41.189	134.338	135.448	152.155	964.867	135.448	152.155
	71.54	99.091	109.624	119.534	40.498	41.0146	41.1387	134.343	135.426	152.162	965.093	135.426	152.162
	71.64	99.1059	109.647	119.54	40.5133	41.0182	41.1003	134.348	135.419	152.171	965.271	135.419	152.171
	71.74	99.1158	109.659	119.554	40.5377	41.0377	41.0757	134.367	135.449	152.189	965.274	135.449	152.189
	71.84	99.1424	109.668	119.568	40.5489	41.0792	41.0685	134.385	135.429	152.209	965.341	135.429	152.209
	71.94	99.1561	109.687	119.59	40.5641	41.0641	41.0807	134.402	135.432	152.222	965.36	135.432	152.222
	72.04	99.1637	109.694	119.605	40.5722	41.0409	41.1464	134.413	135.468	152.222	965.6	135.468	152.222
	72.14	99.1847	109.708	119.621	40.5843	41.0257	41.1859	134.384	135.461	152.195	965.888	135.461	152.195
	72.24	99.1935	109.719	119.63	40.5713	40.9912	41.209	134.367	135.456	152.162	966.178	135.456	152.162
	72.34	99.2107	109.737	119.642	40.5721	41.0154	41.2068	134.344	135.416	152.135	966.213	135.416	152.135
	72.44	99.2228	109.749	119.656	40.5737	41.0473	41.2036	134.307	135.381	152.114	966.367	135.381	152.114
	72.54	99.2358	109.754	119.664	40.5691	41.0428	41.2244	134.305	135.376	152.113	966.526	135.376	152.113
	72.64	99.2477	109.766	119.676	40.5687	41.0277	41.2298	134.326	135.401	152.137	966.859	135.401	152.137
	72.74	99.2594	109.781	119.686	40.5854	41.0346	41.229	134.328	135.409	152.144	966.946	135.409	152.144
	72.84	99.2789	109.791	119.698	40.5901	41.0559	41.2356	134.352	135.447	152.172	967.153	135.447	152.172
	72.94	99.2836	109.795	119.701	40.5785	41.0833	41.2728	134.342	135.473	152.183	967.29	135.473	152.183
	73.04	99.2938	109.808	119.716	40.5641	41.0846	41.2458	134.348	135.502	152.191	967.419	135.502	152.191
	73.14	99.3109	109.818	119.736	40.5751	41.1083	41.2577	134.373	135.53	152.205	967.617	135.53	152.205
	73.24	99.3319	109.827	119.752	40.5717	41.143	41.2827	134.387	135.546	152.216	967.721	135.546	152.216
	73.34	99.3493	109.84	119.766	40.5612	41.1237	41.3151	134.398	135.548	152.222	967.878	135.548	152.222
	73.44	99.3607	109.849	119.786	40.5747	41.1118	41.3217	134.402	135.561	152.238	968.049	135.561	152.238
	73.54	99.3722	109.862	119.805	40.5737	41.1254	41.312	134.405	135.557	152.236	968.161	135.557	152.236
	73.64	99.3868	109.873	119.813	40.5816	41.1431	41.3062	134.404	135.558	152.242	968.357	135.558	152.242
	73.74	99.3946	109.883	119.834	40.5911	41.1595	41.3109	134.414	135.555	152.24	968.508	135.555	152.24
	73.84	99.3923	109.892	119.845	40.5857	41.1502	41.3045	134.421	135.542	152.234	968.705	135.542	152.234
	73.94	99.4021	109.904	119.85	40.577	41.163	41.327	134.435	135.55	152.254	968.75	135.55	152.254
	74.04	99.4186	109.914	119.86	40.5804	41.179	41.3577	134.443	135.534	152.262	968.981	135.534	152.262
	74.14	99.4333	109.917	119.866	40.5882	41.1878	41.3988	134.438	135.528	152.26	969.096	135.528	152.26
	74.24	99.4466	109.932	119.869	40.592	41.1877	41.4358	134.437	135.531	152.264	969.299	135.531	152.264
	74.34	99.4642	109.95	119.874	40.592	41.2014	41.4836	134.448	135.523	152.277	969.422	135.523	152.277
	74.44	99.4667	109.962	119.891	40.5955	41.1951	41.5496	134.441	135.528	152.282	969.795	135.528	152.282
	74.54	99.4827	109.966	119.889	40.5858	41.2186	41.5966	134.447	135.543	152.276	969.779	135.543	152.276
	74.64	99.4926	109.973	119.893	40.5642	41.2283	41.6228	134.457	135.555	152.278	969.83	135.555	152.278
	74.74	99.5046	109.98	119.905	40.5636	41.2374	41.6202	134.463	135.57	152.279	969.784	135.57	152.279
	74.84	99.5222	109.998	119.909	40.5668	41.2475	41.6049	134.452	135.555	152.274	970.133	135.555	152.274
	74.94	99.5319	110.01	119.924	40.5762	41.2412	41.6035	134.453	135.527	152.27	970.505	135.527	152.27
	75.04	99.5418	110.022	119.937	40.5898	41.2363	41.5898	134.462	135.549	152.27	970.67	135.549	152.27
	75.14	99.5571	110.03	119.945	40.5985	41.2518	41.5585	134.477	135.559	152.265	970.64	135.559	152.265
	75.24	99.556	110.043	119.958	40.6122	41.2567	41.5526	134.473	135.568	152.277	970.924	135.568	152.277
	75.34	99.5661	110.044	119.959	40.6166	41.2748	41.5366	134.48	135.567	152.28	971.383	135.567	152.28
	75.44	99.5806	110.061	119.971	40.6328	41.2695	41.4902	134.49	135.55	152.276	971.42	135.55	152.276
	75.54	99.5794	110.074	119.985	40.6489	41.2729	41.4506	134.486	135.549	152.268	971.604	135.549	152.268
	75.64	99.5954	110.074	119.991	40.6645	41.2934	41.4565	134.49	135.555	152.272	971.819	135.555	152.272
	75.74	99.6045	110.085	120.004	40.6732	41.3119	41.3831	134.504	135.547	152.276	971.862	135.547	152.276
	75.84	99.6168	110.097	120.011	40.685	41.3256	41.3041	134.516	135.538	152.278	971.786	135.538	152.278
	75.94	99.6302	110.113	120.02	40.6785	41.3347	41.2918	134.502	135.546	152.275	971.902	135.546	152.275
	76.04	99.645	110.125	120.02	40.6851	41.3619	41.2818	134.51	135.551	152.257	971.963	135.551	152.257
	76.14	99.6557	110.143	120.019	40.6967	41.3745	41.2915	134.511	135.561	152.248	972.007	135.561	152.248
	76.24	99.6565	110.132	120.02	40.715	41.3878	41.338	134.516	135.557	152.253	972.261	135.557	152.253
	76.34	99.6637	110.139	120.022	40.7323	41.3925	41.3515	134.517	135.57	152.26	972.47	135.57	152.26
	76.44	99.6814	110.157	120.038	40.7309	41.4018	41.3413	134.515	135.57	152.251	972.701	135.57	152.251
	76.54	99.6817	110.166	120.054	40.7256	41.4014	41.3018	134.522	135.574	152.244	972.83	135.574	152.244
	76.64	99.6993	110.169	120.065	40.7272	41.4284	41.2868	134.523	135.586	152.248	973.049	135.586	152.248
	76.74	99.7113	110.184	120.075	40.7393	41.4336	41.3184	134.534	135.606	152.237	973.392	135.606	152.237
	76.84	99.7099	110.194	120.078	40.7425	41.4447	41.3285	134.532	135.619	152.235	973.617	135.619	152.235
	76.94	99.719	110.201	120.087	40.7484	41.4408	41.3421	134.531	135.627	152.236	973.553	135.627	152.236
	77.04	99.7305	110.218	120.101	40.7606	41.4433	41.33	134.528	135.624	152.234	973.685	135.624	152.234
	77.14	99.7471	110.218	120.105	40.7575	41.4508	41.3522	134.528	135.659	152.229	973.735	135.659	152.229
	77.24	99.7611	110.23	120.128	40.7321	41.4411	41.3424	134.519	135.649	152.216	973.823	135.649	152.216
	77.34	99.7706	110.246	120.139	40.7265	41.4481	41.3768	134.519	135.649	152.208	973.997	135.649	152.208
	77.44	99.7664	110.254	120.133	40.7119	41.4561	41.3887	134.526	135.669	152.203	974.224	135.669	152.203
	77.54	99.7769	110.256	120.143	40.6937	41.4564	41.3646	134.536	135.661	152.21	974.235	135.661	152.21
	77.64	99.7924	110.272	120.157	40.6965	41.468	41.3459	134.526	135.64	152.205	974.409	135.64	152.205
	77.74	99.7906	110.278	120.167	40.7113	41.4691	41.3392	134.515	135.638	152.194	974.759	135.638	152.194
	77.84	99.8074	110.278	120.174	40.6863	41.4685	41.3123	134.521	135.651	152.197	974.741	135.651	152.197
	77.94	99.8097	110.299	120.178	40.7068	41.4773	41.3123	134.53	135.655	152.187	974.951	135.655	152.187
	78.04	99.8377	110.303	120.179	40.7051	41.4902	41.3096	134.529	135.644	152.193	975.117	135.644	152.193
	78.14	99.8359	110.312	120.176	40.7205	41.4959	41.322	134.525	135.646	152.192	975.158	135.646	152.192
	78.24	99.8436	110.319	120.183	40.7272	41.4928	41.3258	134.53	135.66	152.201	975.345	135.66	152.201
	78.34	99.868	110.332	120.196	40.7242	41.4761	41.231	134.539	135.662	152.195	975.582	135.662	152.195
	78.44	99.8657	110.333	120.195	40.7387	41.4819	41.2358	134.539	135.688	152.193	975.704	135.688	152.193
	78.54	99.8717	110.352	120.199	40.7484	41.4876	41.1536	134.529	135.686	152.183	975.805	135.686	152.183
	78.64	99.8808	110.355	120.221	40.7554	41.4908	41.1285	134.532	135.692	152.181	975.847	135.692	152.181
	78.74	99.8952	110.365	120.232	40.7688	41.4885	41.2297	134.525	135.695	152.185	975.868	135.695	152.185
	78.84	99.8972	110.38	120.249	40.7307	41.4934	41.2522	134.515	135.708	152.179	975.969	135.708	152.179
	78.94	99.9017	110.389	120.253	40.7466	41.5123	41.5132	134.512	135.724	152.181	976.303	135.724	152.181
	79.04	99.8992	110.387	120.262	40.7733	41.5136	41.6923	134.532	135.743	152.193	976.405	135.743	152.193
	79.14	99.9096	110.4	120.273	40.7754	41.5068	41.7012	134.532	135.732	152.186	976.572	135.732	152.186
	79.24	99.9168	110.409	120.28	40.7835	41.5072	41.6488	134.521	135.744	152.174	976.898	135.744	152.174
	79.34	99.9182	110.417	120.288	40.7771	41.5232	41.5555	134.513	135.733	152.167	977.271	135.733	152.167
	79.44	99.9303	110.429	120.287	40.7715	41.5234	41.585	134.516	135.724	152.168	977.226	135.724	152.168
	79.54	99.9306	110.442	120.302	40.7575	41.528	41.6042	134.519	135.719	152.159	977.273	135.719	152.159
	79.64	99.9498	110.452	120.328	40.7667	41.5265	41.5616	134.531	135.768	152.16	977.309	135.768	152.16
	79.74	99.9658	110.459	120.337	40.7461	41.5156	41.5137	134.533	135.783	152.144	977.329	135.783	152.144
	79.84	99.9818	110.473	120.341	40.7426	41.5248	41.5229	134.53	135.801	152.15	977.352	135.801	152.15
	79.94	99.9895	110.483	120.349	40.7591	41.5413	41.4984	134.529	135.788	152.14	977.342	135.788	152.14
	80.04	99.9857	110.493	120.357	40.7516	41.5495	41.5016	134.525	135.788	152.138	977.662	135.788	152.138
	80.14	99.9963	110.503	120.367	40.7307	41.552	41.4914	134.526	135.78	152.134	977.977	135.78	152.134
	80.24	100.011	110.507	120.391	40.7334	41.54	41.5322	134.517	135.767	152.131	978.316	135.767	152.131
	80.34	100.015	110.517	120.401	40.7402	41.5293	41.5176	134.5	135.742	152.113	978.336	135.742	152.113
	80.44	100.028	110.53	120.418	40.7362	41.5233	41.4628	134.49	135.719	152.11	978.258	135.719	152.11
	80.54	100.042	110.539	120.43	40.7354	41.5293	41.4629	134.486	135.694	152.104	978.441	135.694	152.104
	80.64	100.036	110.547	120.424	40.7329	41.5073	41.479	134.49	135.689	152.092	978.558	135.689	152.092
	80.74	100.048	110.556	120.449	40.7381	41.5203	41.4988	134.482	135.662	152.087	978.698	135.662	152.087
	80.84	100.063	110.567	120.457	40.7501	41.5196	41.4991	134.476	135.66	152.08	978.782	135.66	152.08
	80.94	100.072	110.567	120.474	40.765	41.5247	41.5003	134.468	135.665	152.072	978.934	135.665	152.072
	81.04	100.087	110.594	120.489	40.8069	41.5227	41.5022	134.468	135.648	152.058	979.168	135.648	152.058
	81.14	100.082	110.603	120.496	40.8301	41.5342	41.5137	134.451	135.65	152.04	979.3	135.65	152.04
	81.24	100.105	110.614	120.505	40.8212	41.5282	41.5194	134.448	135.627	152.037	979.396	135.627	152.037
	81.34	100.108	110.625	120.515	40.8217	41.5258	41.5424	134.453	135.62	152.044	979.514	135.62	152.044
	81.44	100.117	110.635	120.524	40.8219	41.5212	41.5661	134.455	135.612	152.051	979.643	135.612	152.051
	81.54	100.13	110.643	120.542	40.8334	41.5112	41.5678	134.457	135.606	152.046	979.854	135.606	152.046
	81.64	100.142	110.649	120.553	40.8599	41.525	41.5962	134.451	135.592	152.046	980	135.592	152.046
	81.74	100.154	110.663	120.561	40.8793	41.5444	41.6157	134.452	135.59	152.048	980.099	135.59	152.048
	81.84	100.158	110.676	120.573	40.8985	41.5519	41.6017	134.453	135.614	152.043	980.21	135.614	152.043
	81.94	100.169	110.685	120.598	40.9066	41.5589	41.5911	134.47	135.595	152.046	980.303	135.595	152.046
	82.04	100.181	110.696	120.603	40.9165	41.5717	41.6088	134.47	135.561	152.052	980.412	135.561	152.052
	82.14	100.18	110.704	120.619	40.9251	41.5814	41.6204	134.464	135.543	152.045	980.521	135.543	152.045
	82.24	100.194	110.708	120.618	40.9028	41.5834	41.6127	134.461	135.528	152.028	980.642	135.528	152.028
	82.34	100.204	110.711	120.634	40.8831	41.5999	41.6136	134.462	135.516	152.016	980.684	135.516	152.016
	82.44	100.215	110.721	120.644	40.8858	41.5968	41.6241	134.461	135.514	152.02	980.805	135.514	152.02
	82.54	100.226	110.713	120.645	40.8958	41.6009	41.6351	134.459	135.515	152.012	980.948	135.515	152.012
	82.64	100.241	110.717	120.666	40.8923	41.6003	41.6256	134.462	135.524	152.005	981.21	135.524	152.005
	82.74	100.255	110.737	120.68	40.8953	41.6023	41.6248	134.473	135.531	152.011	981.385	135.531	152.011
	82.84	100.268	110.748	120.686	40.8983	41.621	41.6434	134.484	135.519	152.017	981.408	135.519	152.017
	82.94	100.28	110.764	120.699	40.9232	41.6204	41.6507	134.475	135.518	152.01	981.498	135.518	152.01
	83.04	100.304	110.775	120.715	40.9371	41.6265	41.65	134.466	135.539	152.007	981.893	135.539	152.007
	83.14	100.306	110.788	120.726	40.9288	41.6329	41.6319	134.464	135.53	151.994	981.969	135.53	151.994
	83.24	100.33	110.793	120.744	40.9373	41.6248	41.6277	134.485	135.528	151.992	982.226	135.528	151.992
	83.34	100.327	110.802	120.764	40.9612	41.6262	41.593	134.495	135.531	151.983	982.331	135.531	151.983
	83.44	100.333	110.805	120.779	40.9823	41.6268	41.5917	134.494	135.535	151.99	982.322	135.535	151.99
	83.54	100.345	110.818	120.784	40.968	41.6135	41.5979	134.491	135.548	151.994	982.505	135.548	151.994
	83.64	100.357	110.831	120.788	40.9826	41.6018	41.5891	134.488	135.563	151.992	982.666	135.563	151.992
	83.74	100.369	110.844	120.787	40.9919	41.609	41.5749	134.471	135.566	151.993	982.745	135.566	151.993
	83.84	100.373	110.848	120.807	41.0016	41.6188	41.5563	134.494	135.577	152.002	982.838	135.577	152.002
	83.94	100.379	110.858	120.821	41.0158	41.6281	41.5237	134.509	135.583	152.012	983.13	135.583	152.012
	84.04	100.388	110.868	120.819	41.007	41.6173	41.5079	134.509	135.601	152.004	983.185	135.601	152.004
	84.14	100.4	110.875	120.848	41.0131	41.6303	41.5483	134.52	135.618	152.007	983.385	135.618	152.007
	84.24	100.409	110.88	120.846	41.0181	41.6187	41.522	134.495	135.591	151.977	983.532	135.591	151.977
	84.34	100.414	110.885	120.851	41.0373	41.6272	41.5647	134.473	135.562	151.951	983.636	135.562	151.951
	84.44	100.429	110.909	120.85	41.0528	41.6202	41.6007	134.458	135.569	151.942	983.776	135.569	151.942
	84.54	100.433	110.918	120.857	41.0627	41.6125	41.6311	134.432	135.565	151.926	983.9	135.565	151.926
	84.64	100.445	110.924	120.866	41.0415	41.6137	41.6284	134.423	135.553	151.905	984.034	135.553	151.905
	84.74	100.458	110.933	120.872	41.0373	41.5969	41.6155	134.429	135.557	151.906	984.104	135.557	151.906
	84.84	100.474	110.942	120.885	41.0297	41.5981	41.6528	134.426	135.568	151.91	984.26	135.568	151.91
	84.94	100.486	110.954	120.895	41.0272	41.5946	41.6669	134.426	135.59	151.903	984.376	135.59	151.903
	85.04	100.492	110.972	120.906	41.0437	41.5974	41.742	134.424	135.593	151.908	984.495	135.593	151.908
	85.14	100.507	110.98	120.914	41.056	41.5882	41.7679	134.428	135.606	151.916	984.62	135.606	151.916
	85.24	100.517	110.992	120.934	41.0624	41.6073	41.785	134.447	135.618	151.921	984.779	135.618	151.921
	85.34	100.52	111	120.937	41.0859	41.6201	41.8184	134.449	135.575	151.922	984.904	135.575	151.922
	85.44	100.544	111.021	120.956	41.1021	41.6314	41.7955	134.451	135.571	151.919	985.039	135.571	151.919
	85.54	100.555	111.035	120.969	41.1209	41.6267	41.8357	134.443	135.58	151.928	985.188	135.58	151.928
	85.64	100.564	111.042	120.984	41.1192	41.6368	41.8468	134.451	135.562	151.918	985.318	135.562	151.918
	85.74	100.577	111.053	120.995	41.1071	41.6344	41.8493	134.456	135.569	151.919	985.458	135.569	151.919
	85.84	100.576	111.06	121.007	41.1164	41.6369	41.8889	134.45	135.533	151.898	985.611	135.533	151.898
	85.94	100.601	111.069	121.039	41.1212	41.6495	41.9064	134.448	135.512	151.892	985.758	135.512	151.892
	86.04	100.608	111.075	121.048	41.1294	41.6666	41.9263	134.44	135.516	151.89	985.889	135.516	151.89
	86.14	100.611	111.102	121.048	41.1476	41.6749	41.9288	134.447	135.489	151.883	986.026	135.489	151.883
	86.24	100.617	111.109	121.064	41.1476	41.6759	41.8976	134.453	135.462	151.87	986.08	135.462	151.87
	86.34	100.632	111.121	121.091	41.1641	41.6982	41.8877	134.46	135.47	151.857	986.188	135.47	151.857
	86.44	100.647	111.142	121.1	41.1735	41.7008	41.9001	134.443	135.457	151.845	986.445	135.457	151.845
	86.54	100.653	111.145	121.103	41.1695	41.7017	41.9185	134.44	135.447	151.847	986.607	135.447	151.847
	86.64	100.663	111.15	121.123	41.1563	41.7002	41.8955	134.437	135.436	151.836	986.729	135.436	151.836
	86.74	100.672	111.154	121.132	41.1595	41.7044	41.9017	134.419	135.428	151.824	986.883	135.428	151.824
	86.84	100.685	111.165	121.143	41.1583	41.7247	41.9054	134.417	135.421	151.821	987.002	135.421	151.821
	86.94	100.688	111.172	121.16	41.1573	41.7208	41.9103	134.429	135.441	151.824	987.143	135.441	151.824
	87.04	100.702	111.191	121.174	41.1634	41.7201	41.929	134.415	135.446	151.829	987.21	135.446	151.829
	87.14	100.71	111.186	121.183	41.1438	41.7297	41.9367	134.431	135.441	151.827	987.311	135.441	151.827
	87.24	100.719	111.191	121.193	41.145	41.7368	41.9272	134.433	135.438	151.823	987.508	135.438	151.823
	87.34	100.738	111.213	121.213	41.1504	41.751	41.9189	134.432	135.424	151.831	987.66	135.424	151.831
	87.44	100.748	111.221	121.221	41.1342	41.7133	41.9145	134.444	135.429	151.835	987.765	135.429	151.835
	87.54	100.749	111.229	121.227	41.1419	41.7152	41.9046	134.437	135.427	151.841	987.755	135.427	151.841
	87.64	100.752	111.238	121.254	41.1519	41.7232	41.8834	134.433	135.42	151.832	987.847	135.42	151.832
	87.74	100.778	111.258	121.275	41.1363	41.7271	41.8804	134.451	135.416	151.836	987.932	135.416	151.836
	87.84	100.789	111.277	121.301	41.1263	41.7201	41.8763	134.45	135.408	151.82	988.278	135.408	151.82
	87.94	100.802	111.291	121.313	41.1175	41.7201	41.8568	134.446	135.428	151.817	988.764	135.428	151.817
	88.04	100.812	111.303	121.32	41.1155	41.7229	41.8606	134.436	135.412	151.806	988.739	135.412	151.806
	88.14	100.821	111.307	121.323	41.1155	41.7326	41.8723	134.44	135.41	151.794	988.783	135.41	151.794
	88.24	100.833	111.315	121.338	41.1313	41.7309	41.8784	134.436	135.413	151.787	988.857	135.413	151.787
	88.34	100.836	111.329	121.353	41.1302	41.7201	41.8675	134.43	135.412	151.785	988.893	135.412	151.785
	88.44	100.848	111.336	121.36	41.1312	41.7171	41.8587	134.426	135.413	151.774	989.003	135.413	151.774
	88.54	100.858	111.34	121.368	41.1284	41.7123	41.8754	134.416	135.41	151.767	989.042	135.41	151.767
	88.64	100.871	111.359	121.391	41.1381	41.7172	41.8803	134.405	135.398	151.776	988.983	135.398	151.776
	88.74	100.879	111.374	121.404	41.1544	41.7208	41.8868	134.404	135.396	151.76	989.258	135.396	151.76
	88.84	100.887	111.382	121.411	41.1561	41.7206	41.8915	134.393	135.372	151.745	989.285	135.372	151.745
	88.94	100.897	111.392	121.409	41.1585	41.7347	41.8783	134.385	135.374	151.743	989.573	135.374	151.743
	89.04	100.907	111.402	121.419	41.1416	41.7246	41.876	134.388	135.354	151.735	989.841	135.354	151.735
	89.14	100.928	111.423	121.44	41.1551	41.7381	41.8777	134.389	135.357	151.741	990.06	135.357	151.741
	89.24	100.942	111.437	121.466	41.1637	41.7399	41.8913	134.403	135.384	151.758	990.279	135.384	151.758
	89.34	100.956	111.446	121.482	41.1675	41.7652	41.8824	134.404	135.369	151.772	990.276	135.369	151.772
	89.44	100.972	111.472	121.497	41.1696	41.7633	41.8786	134.401	135.362	151.767	990.429	135.362	151.767
	89.54	100.988	111.49	121.529	41.1689	41.7725	41.8848	134.392	135.348	151.756	990.532	135.348	151.756
	89.64	100.998	111.49	121.522	41.1632	41.7657	41.8829	134.388	135.346	151.758	990.593	135.346	151.758
	89.74	101.009	111.496	121.534	41.1753	41.773	41.8726	134.389	135.355	151.752	990.693	135.355	151.752
	89.84	101.018	111.505	121.561	41.1786	41.7548	41.8671	134.396	135.366	151.742	990.87	135.366	151.742
	89.94	101.026	111.506	121.56	41.1729	41.752	41.8643	134.4	135.369	151.753	990.995	135.369	151.753
	90.04	101.033	111.512	121.564	41.1668	41.7498	41.8699	134.406	135.373	151.75	990.944	135.373	151.75
	90.14	101.026	111.525	121.565	41.1813	41.7497	41.8766	134.414	135.387	151.747	990.95	135.387	151.747
	90.24	101.036	111.535	121.577	41.1975	41.7707	41.8801	134.43	135.391	151.761	990.905	135.391	151.761
	90.34	101.043	111.55	121.594	41.2091	41.7853	41.8898	134.443	135.406	151.769	990.951	135.406	151.769
	90.44	101.059	111.558	121.616	41.2183	41.7818	41.8775	134.452	135.405	151.767	991.292	135.405	151.767
	90.54	101.065	111.564	121.628	41.2357	41.7826	41.8753	134.463	135.405	151.771	991.604	135.405	151.771
	90.64	101.075	111.574	121.638	41.2431	41.7919	41.8778	134.467	135.398	151.767	991.815	135.398	151.767
	90.74	101.092	111.579	121.642	41.2663	41.8034	41.8864	134.46	135.395	151.759	991.919	135.395	151.759
	90.84	101.091	111.581	121.646	41.2709	41.7983	41.8813	134.46	135.398	151.745	992.029	135.398	151.745
	90.94	101.093	111.588	121.65	41.2604	41.8024	41.8786	134.472	135.425	151.767	992.188	135.425	151.767
	91.04	101.097	111.592	121.653	41.2782	41.8036	41.8895	134.474	135.434	151.754	992.275	135.434	151.754
	91.14	101.105	111.603	121.66	41.2844	41.8117	41.9045	134.48	135.433	151.751	992.4	135.433	151.751
	91.24	101.11	111.621	121.653	41.2979	41.8037	41.9004	134.475	135.428	151.749	992.522	135.428	151.749
	91.34	101.116	111.622	121.654	41.312	41.8129	41.893	134.466	135.412	151.742	992.582	135.412	151.742
	91.44	101.132	111.631	121.674	41.3583	41.8124	41.91	134.461	135.392	151.744	992.56	135.392	151.744
	91.54	101.136	111.638	121.679	41.3744	41.8138	41.9017	134.467	135.378	151.741	992.857	135.378	151.741
	91.64	101.142	111.649	121.69	41.3504	41.8269	41.908	134.444	135.336	151.705	992.965	135.336	151.705
	91.74	101.155	111.664	121.717	41.3631	41.8299	41.9109	134.439	135.322	151.703	993.268	135.322	151.703
	91.84	101.167	111.673	121.721	41.3622	41.8358	41.9198	134.44	135.316	151.684	993.414	135.316	151.684
	91.94	101.189	111.676	121.72	41.3573	41.8368	41.9267	134.429	135.326	151.668	993.295	135.326	151.668
	92.04	101.193	111.68	121.727	41.3947	41.842	41.9133	134.437	135.364	151.67	993.278	135.364	151.67
	92.14	101.208	111.691	121.742	41.4098	41.8483	41.8981	134.424	135.395	151.649	993.222	135.395	151.649
	92.24	101.231	111.701	121.762	41.4286	41.8671	41.8954	134.409	135.433	151.634	993.146	135.433	151.634
	92.34	101.241	111.717	121.772	41.4729	41.8567	41.8655	134.415	135.502	151.646	993.683	135.502	151.646
	92.44	101.25	111.73	121.781	41.4735	41.8602	41.8534	134.41	135.573	151.636	993.506	135.573	151.636
	92.54	101.256	111.743	121.787	41.4575	41.8784	41.8627	134.41	135.619	151.631	994.194	135.619	151.631
	92.64	101.263	111.748	121.796	41.457	41.8789	41.7402	134.398	135.617	151.628	994.579	135.617	151.628
	92.74	101.278	111.763	121.813	41.4563	41.8694	41.6252	134.395	135.59	151.613	994.843	135.59	151.613
	92.84	101.283	111.777	121.826	41.461	41.878	41.7316	134.398	135.587	151.619	995.018	135.587	151.619
	92.94	101.288	111.787	121.831	41.5163	41.8659	42.0358	134.387	135.56	151.602	995.197	135.56	151.602
	93.04	101.29	111.789	121.836	41.5203	41.865	42.3084	134.396	135.552	151.598	995.361	135.552	151.598
	93.14	101.301	111.808	121.847	41.5415	41.8696	42.3598	134.402	135.551	151.6	995.308	135.551	151.6
	93.24	101.313	111.82	121.852	41.5257	41.8665	42.3958	134.393	135.5	151.572	995.39	135.5	151.572
	93.34	101.319	111.826	121.858	41.5124	41.8727	42.2604	134.386	135.445	151.572	995.441	135.445	151.572
	93.44	101.323	111.83	121.867	41.521	41.8707	42.1529	134.398	135.412	151.562	995.532	135.412	151.562
	93.54	101.329	111.839	121.88	41.54	41.8633	42.1221	134.402	135.37	151.569	995.61	135.37	151.569
	93.64	101.335	111.846	121.885	41.5551	41.8735	42.1479	134.395	135.376	151.566	995.661	135.376	151.566
	93.74	101.346	111.853	121.894	41.5843	41.8734	42.1429	134.402	135.409	151.561	995.811	135.409	151.561
	93.84	101.352	111.864	121.895	41.6176	41.8657	42.1381	134.401	135.428	151.549	995.926	135.428	151.549
	93.94	101.36	111.874	121.901	41.573	41.8601	42.1199	134.399	135.44	151.539	996.128	135.44	151.539
	94.04	101.374	111.881	121.918	41.5209	41.854	42.104	134.409	135.454	151.541	996.358	135.454	151.541
	94.14	101.38	111.89	121.942	41.4979	41.8524	42.0946	134.407	135.47	151.55	996.468	135.47	151.55
	94.24	101.386	111.901	121.942	41.4725	41.8456	42.078	134.408	135.454	151.535	996.628	135.454	151.535
	94.34	101.407	111.924	121.958	41.4545	41.8461	42.0786	134.417	135.449	151.528	996.599	135.449	151.528
	94.44	101.42	111.938	121.971	41.4385	41.8545	42.0928	134.399	135.436	151.525	996.652	135.436	151.525
	94.54	101.432	111.945	121.986	41.4475	41.8635	42.0832	134.41	135.46	151.532	996.994	135.46	151.532
	94.64	101.452	111.954	121.99	41.427	41.8713	42.1067	134.428	135.456	151.522	997.308	135.456	151.522
	94.74	101.449	111.964	122	41.3978	41.8646	42.098	134.431	135.447	151.519	997.544	135.447	151.519
	94.84	101.468	111.97	122.011	41.3965	41.8623	42.084	134.417	135.419	151.517	997.559	135.419	151.517
	94.94	101.479	111.974	122.025	41.3951	41.857	42.0738	134.419	135.413	151.508	997.568	135.413	151.508
	95.04	101.489	111.989	122.04	41.3813	41.8745	42.0659	134.412	135.382	151.501	997.71	135.382	151.501
	95.14	101.494	112.001	122.044	41.3585	41.8829	42.088	134.401	135.365	151.494	997.822	135.365	151.494
	95.24	101.492	112.014	122.047	41.3711	41.8594	42.0469	134.396	135.369	151.495	997.944	135.369	151.495
	95.34	101.503	112.023	122.054	41.3646	41.8577	42.0843	134.402	135.373	151.487	998.042	135.373	151.487
	95.44	101.523	112.03	122.074	41.3446	41.8534	42.121	134.396	135.389	151.485	998.172	135.389	151.485
	95.54	101.526	112.038	122.082	41.3134	41.8651	42.1259	134.4	135.402	151.48	998.372	135.402	151.48
	95.64	101.539	112.053	122.097	41.3165	41.8761	42.1222	134.394	135.418	151.469	998.494	135.418	151.469
	95.74	101.552	112.062	122.114	41.3206	41.8675	42.14	134.387	135.421	151.473	998.559	135.421	151.473
	95.84	101.556	112.068	122.116	41.3379	41.8779	42.1387	134.391	135.425	151.462	998.662	135.425	151.462
	95.94	101.567	112.073	122.124	41.36	41.8698	42.1569	134.399	135.442	151.463	998.707	135.442	151.463
	96.04	101.567	112.073	122.134	41.387	41.8685	42.1175	134.396	135.425	151.457	998.907	135.425	151.457
	96.14	101.576	112.076	122.149	41.3887	41.8848	42.0986	134.396	135.417	151.456	999.025	135.417	151.456
	96.24	101.588	112.087	122.163	41.4052	41.8837	42.0419	134.393	135.421	151.454	999.141	135.421	151.454
	96.34	101.599	112.095	122.183	41.4097	41.8882	42.064	134.381	135.413	151.45	999.245	135.413	151.45
	96.44	101.604	112.095	122.193	41.3963	41.8953	42.201	134.382	135.402	151.455	999.303	135.402	151.455
	96.54	101.612	112.101	122.201	41.3946	41.8927	42.2433	134.388	135.4	151.458	999.453	135.4	151.458
	96.64	101.629	112.114	122.221	41.4073	41.8858	42.2316	134.399	135.376	151.451	999.6	135.376	151.451
	96.74	101.641	112.12	122.249	41.3949	41.8714	42.2552	134.401	135.376	151.451	999.63	135.376	151.451
	96.84	101.644	112.129	122.269	41.3902	41.8638	42.2613	134.396	135.361	151.451	999.692	135.361	151.451
	96.94	101.653	112.14	122.273	41.4144	41.888	42.2259	134.389	135.359	151.454	999.913	135.359	151.454
	97.04	101.668	112.148	122.286	41.4122	41.8937	42.1974	134.385	135.368	151.46	1000.05	135.368	151.46
	97.14	101.674	112.154	122.299	41.3962	41.8942	42.1881	134.369	135.369	151.447	1000.14	135.369	151.447
	97.24	101.679	112.161	122.311	41.4118	41.9089	42.1803	134.355	135.341	151.444	1000.29	135.341	151.444
	97.34	101.698	112.168	122.317	41.4311	41.9038	42.1303	134.336	135.34	151.437	1000.44	135.34	151.437
	97.44	101.711	112.175	122.325	41.4507	41.9	42.146	134.322	135.345	151.43	1000.59	135.345	151.43
	97.54	101.719	112.185	122.328	41.4809	41.9165	42.184	134.32	135.353	151.432	1000.7	135.353	151.432
	97.64	101.728	112.196	122.347	41.4933	41.9161	42.1759	134.305	135.364	151.428	1000.89	135.364	151.428
	97.74	101.731	112.206	122.364	41.4759	41.9036	42.1849	134.29	135.347	151.42	1001.08	135.347	151.42
	97.84	101.736	112.223	122.372	41.4628	41.9032	42.1806	134.283	135.34	151.429	1001.16	135.34	151.429
	97.94	101.742	112.224	122.377	41.4589	41.9149	42.1825	134.272	135.336	151.415	1001.22	135.336	151.415
	98.04	101.741	112.234	122.387	41.4667	41.9149	42.1483	134.263	135.339	151.41	1001.3	135.339	151.41
	98.14	101.748	112.247	122.404	41.4461	41.9207	42.1316	134.242	135.321	151.406	1001.41	135.321	151.406
	98.24	101.759	112.258	122.404	41.4512	41.9082	42.125	134.227	135.314	151.395	1001.53	135.314	151.395
	98.34	101.763	112.262	122.407	41.478	41.9233	42.1274	134.238	135.3	151.387	1001.61	135.3	151.387
	98.44	101.772	112.266	122.416	41.4632	41.9398	42.138	134.231	135.303	151.383	1001.71	135.303	151.383
	98.54	101.783	112.275	122.428	41.4369	41.9378	42.138	134.234	135.306	151.391	1001.82	135.306	151.391
	98.64	101.788	112.287	122.432	41.4142	41.9425	42.128	134.238	135.302	151.384	1001.92	135.302	151.384
	98.74	101.793	112.289	122.442	41.4561	41.9336	42.1162	134.235	135.282	151.389	1001.98	135.282	151.389
	98.84	101.804	112.295	122.451	41.463	41.9142	42.0997	134.233	135.28	151.397	1002.09	135.28	151.397
	98.94	101.822	112.305	122.46	41.4328	41.9367	42.0901	134.25	135.29	151.409	1002.05	135.29	151.409
	99.04	101.832	112.319	122.46	41.4096	41.9418	42.1079	134.229	135.257	151.405	1001.99	135.257	151.405
	99.14	101.844	112.331	122.46	41.4078	41.9546	42.106	134.217	135.265	151.407	1002.31	135.265	151.407
	99.24	101.852	112.336	122.483	41.4	41.9839	42.1041	134.224	135.276	151.412	1002.49	135.276	151.412
	99.34	101.859	112.342	122.504	41.3905	41.994	42.0985	134.21	135.281	151.413	1002.92	135.281	151.413
	99.44	101.861	112.348	122.489	41.3982	42.0203	42.1131	134.213	135.283	151.419	1003.22	135.283	151.419
	99.54	101.871	112.358	122.499	41.4134	42.0238	42.1283	134.217	135.294	151.424	1003.22	135.294	151.424
	99.64	101.882	112.369	122.5	41.4298	42.0275	42.1319	134.212	135.337	151.42	1003.2	135.337	151.42
	99.74	101.886	112.373	122.507	41.4427	42.0433	42.1185	134.201	135.333	151.411	1003.06	135.333	151.411
	99.84	101.893	112.375	122.521	41.4474	42.0646	42.1085	134.182	135.308	151.411	1003.37	135.308	151.411
	99.94	101.906	112.387	122.53	41.4618	42.0927	42.1298	134.199	135.303	151.409	1003.7	135.303	151.409
	100.04	101.922	112.398	122.548	41.4715	42.073	42.1267	134.203	135.27	151.406	1003.85	135.27	151.406
	100.14	101.923	112.403	122.557	41.5064	42.065	42.1382	134.197	135.245	151.405	1003.95	135.245	151.405
	100.24	101.935	112.41	122.573	41.5151	42.0717	42.1254	134.202	135.245	151.417	1003.96	135.245	151.417
	100.34	101.932	112.422	122.591	41.5015	42.0679	42.105	134.207	135.275	151.417	1004.05	135.275	151.417
	100.44	101.946	112.422	122.598	41.4951	42.0762	42.126	134.218	135.283	151.42	1004.15	135.283	151.42
	100.54	101.948	112.431	122.588	41.4945	42.0814	42.1263	134.228	135.273	151.418	1004.24	135.273	151.418
	100.64	101.962	112.43	122.595	41.5167	42.0753	42.1251	134.21	135.289	151.416	1004.33	135.289	151.416
	100.74	101.957	112.445	122.612	41.5146	42.0898	42.1182	134.222	135.274	151.418	1004.46	135.274	151.418
	100.84	101.973	112.457	122.622	41.515	42.0814	42.1234	134.227	135.219	151.412	1004.57	135.219	151.412
	100.94	101.979	112.461	122.623	41.5166	42.0928	42.1025	134.229	135.189	151.408	1004.69	135.189	151.408
	101.04	101.98	112.47	122.632	41.5173	42.0973	42.1159	134.244	135.276	151.416	1004.79	135.276	151.416
	101.14	101.991	112.474	122.643	41.5217	42.0989	42.1096	134.269	135.248	151.403	1004.89	135.248	151.403
	101.24	101.997	112.48	122.649	41.5522	42.101	42.0932	134.265	135.28	151.38	1004.98	135.28	151.38
	101.34	102.002	112.49	122.649	41.5709	42.107	42.1099	134.28	135.344	151.379	1005.1	135.344	151.379
	101.44	102.008	112.503	122.653	41.6009	42.1058	42.1087	134.285	135.391	151.387	1005.24	135.391	151.387
	101.54	102.01	112.516	122.657	41.6207	42.0943	42.1197	134.281	135.376	151.383	1005.29	135.376	151.383
	101.64	102.012	112.519	122.655	41.6339	42.0909	42.1183	134.284	135.374	151.387	1005.45	135.374	151.387
	101.74	102.024	112.519	122.668	41.6311	42.0979	42.1203	134.293	135.372	151.382	1005.54	135.372	151.382
	101.84	102.025	112.532	122.669	41.6343	42.0962	42.1207	134.282	135.354	151.37	1005.59	135.354	151.37
	101.94	102.033	112.54	122.676	41.6327	42.0917	42.1063	134.284	135.392	151.356	1005.77	135.392	151.356
	102.04	102.044	112.546	122.685	41.6632	42.1075	42.1036	134.29	135.372	151.347	1005.91	135.372	151.347
	102.14	102.05	112.55	122.691	41.6749	42.1173	42.1085	134.28	135.386	151.336	1006.07	135.386	151.336
	102.24	102.056	112.558	122.692	41.6931	42.1199	42.1023	134.271	135.358	151.334	1006.24	135.358	151.334
	102.34	102.066	112.561	122.707	41.7114	42.1225	42.1069	134.26	135.413	151.334	1006.42	135.413	151.334
	102.44	102.073	112.568	122.713	41.6915	42.1066	42.1173	134.255	135.357	151.319	1006.52	135.357	151.319
	102.54	102.078	112.573	122.724	41.7075	42.1108	42.1245	134.272	135.349	151.318	1006.62	135.349	151.318
	102.64	102.092	112.595	122.732	41.7152	42.1019	42.1214	134.271	135.313	151.321	1006.8	135.313	151.321
	102.74	102.082	112.597	122.739	41.7268	42.1018	42.1213	134.272	135.297	151.31	1006.84	135.297	151.31
	102.84	102.098	112.606	122.758	41.7106	42.1022	42.0885	134.28	135.299	151.304	1007	135.299	151.304
	102.94	102.1	112.621	122.759	41.7065	42.0961	42.0844	134.282	135.328	151.3	1007.05	135.328	151.3
	103.04	102.109	112.636	122.769	41.6681	42.086	42.089	134.261	135.346	151.303	1007.17	135.346	151.303
	103.14	102.117	112.649	122.777	41.6706	42.0661	42.0798	134.248	135.374	151.301	1007.11	135.374	151.301
	103.24	102.122	112.66	122.782	41.6649	42.0731	42.1034	134.235	135.393	151.29	1007.12	135.393	151.29
	103.34	102.13	112.665	122.792	41.6424	42.0574	42.0955	134.239	135.396	151.281	1007.39	135.396	151.281
	103.44	102.138	112.668	122.805	41.6862	42.0612	42.0915	134.266	135.416	151.287	1007.46	135.416	151.287
	103.54	102.141	112.672	122.813	41.7313	42.0526	42.0975	134.26	135.495	151.279	1007.87	135.495	151.279
	103.64	102.151	112.682	122.835	41.6905	42.0362	42.0987	134.267	135.456	151.271	1008.04	135.456	151.271
	103.74	102.152	112.683	122.824	41.6303	42.018	42.0961	134.252	135.419	151.259	1008.25	135.419	151.259
	103.84	102.16	112.697	122.839	41.5715	42.0178	42.091	134.223	135.395	151.23	1008.35	135.395	151.23
	103.94	102.172	112.706	122.844	41.5641	42.0192	42.0837	134.204	135.412	151.217	1008.45	135.412	151.217
	104.04	102.177	112.715	122.849	41.5766	42.0063	42.0834	134.192	135.373	151.195	1008.49	135.373	151.195
	104.14	102.181	112.727	122.865	41.5855	42.0044	42.0855	134.188	135.376	151.175	1008.61	135.376	151.175
	104.24	102.197	112.732	122.872	41.5578	42.0129	42.1096	134.177	135.327	151.157	1008.72	135.327	151.157
	104.34	102.204	112.752	122.881	41.5416	42.0142	42.1294	134.2	135.313	151.163	1008.8	135.313	151.163
	104.44	102.212	112.762	122.884	41.539	42.0204	42.1395	134.187	135.325	151.171	1008.87	135.325	151.171
	104.54	102.225	112.77	122.892	41.527	42.0329	42.1569	134.202	135.32	151.173	1008.95	135.32	151.173
	104.64	102.226	112.776	122.911	41.4792	42.0436	42.1589	134.185	135.328	151.177	1009.08	135.328	151.177
	104.74	102.231	112.788	122.922	41.4513	42.0538	42.1534	134.13	135.318	151.168	1009.15	135.318	151.168
	104.84	102.232	112.789	122.935	41.4639	42.0576	42.1348	134.113	135.309	151.155	1009.33	135.309	151.155
	104.94	102.239	112.794	122.943	41.4808	42.0794	42.1302	134.102	135.305	151.14	1009.42	135.305	151.14
	105.04	102.246	112.799	122.954	41.5025	42.0845	42.1509	134.095	135.305	151.145	1009.54	135.305	151.145
	105.14	102.249	112.812	122.959	41.5277	42.099	42.1331	134.106	135.301	151.144	1009.63	135.301	151.144
	105.24	102.253	112.822	122.968	41.5213	42.116	42.1463	134.095	135.298	151.145	1009.77	135.298	151.145
	105.34	102.261	112.831	122.961	41.482	42.105	42.1373	134.117	135.274	151.15	1009.88	135.274	151.15
	105.44	102.269	112.838	122.964	41.4631	42.1164	42.1399	134.074	135.262	151.143	1010	135.262	151.143
	105.54	102.279	112.844	122.981	41.4695	42.1248	42.1599	134.054	135.25	151.136	1010.13	135.25	151.136
	105.64	102.287	112.862	122.998	41.4735	42.1327	42.1698	134.021	135.249	151.134	1010.33	135.249	151.134
	105.74	102.29	112.869	123.007	41.4593	42.1273	42.1663	133.984	135.224	151.124	1010.46	135.224	151.124
	105.84	102.297	112.874	123.019	41.4704	42.1286	42.1657	133.968	135.208	151.135	1010.6	135.208	151.135
	105.94	102.303	112.88	123.025	41.4869	42.1275	42.1744	133.989	135.201	151.134	1010.7	135.201	151.134
	106.04	102.304	112.881	123.031	41.5219	42.1118	42.1733	133.989	135.183	151.129	1010.85	135.183	151.129
	106.14	102.309	112.887	123.052	41.5272	42.1132	42.1874	133.999	135.174	151.13	1010.99	135.174	151.13
	106.24	102.321	112.898	123.058	41.5158	42.0969	42.216	134.005	135.174	151.131	1011.11	135.174	151.131
	106.34	102.326	112.911	123.076	41.5206	42.0948	42.1954	134.015	135.187	151.148	1011.19	135.187	151.148
	106.44	102.334	112.924	123.069	41.532	42.1033	42.2088	134.02	135.196	151.148	1011.27	135.196	151.148
	106.54	102.348	112.926	123.066	41.5265	42.1105	42.1983	134.029	135.186	151.15	1011.32	135.186	151.15
	106.64	102.353	112.93	123.068	41.5277	42.1234	42.1995	134.035	135.185	151.155	1011.41	135.185	151.155
	106.74	102.36	112.942	123.086	41.5135	42.1306	42.2166	134.028	135.174	151.133	1011.51	135.174	151.133
	106.84	102.365	112.954	123.107	41.5183	42.1326	42.2107	134.036	135.181	151.127	1011.69	135.181	151.127
	106.94	102.366	112.955	123.108	41.5266	42.1369	42.1975	134.059	135.196	151.124	1011.78	135.196	151.124
	107.04	102.38	112.967	123.114	41.5294	42.1515	42.1935	134.052	135.193	151.127	1011.98	135.193	151.127
	107.14	102.4	112.985	123.122	41.5256	42.1555	42.2141	134.048	135.19	151.117	1012.13	135.19	151.117
	107.24	102.403	112.988	123.135	41.5116	42.1483	42.2294	134.057	135.19	151.102	1012.32	135.19	151.102
	107.34	102.411	112.993	123.153	41.5	42.1553	42.2119	134.052	135.19	151.095	1012.4	135.19	151.095
	107.44	102.416	112.998	123.144	41.4927	42.1568	42.2193	134.059	135.18	151.095	1012.47	135.18	151.095
	107.54	102.422	113.011	123.145	41.5182	42.1403	42.2282	134.055	135.17	151.082	1012.59	135.17	151.082
	107.64	102.423	113.012	123.146	41.5269	42.149	42.2222	134.058	135.153	151.078	1012.68	135.153	151.078
	107.74	102.428	113.005	123.15	41.5487	42.1552	42.244	134.055	135.147	151.09	1012.79	135.147	151.09
	107.84	102.432	113.024	123.155	41.5532	42.1538	42.2465	134.062	135.121	151.084	1012.88	135.121	151.084
	107.94	102.441	113.033	123.171	41.5627	42.1633	42.2483	134.063	135.116	151.074	1012.98	135.116	151.074
	108.04	102.451	113.036	123.174	41.5722	42.163	42.2479	134.04	135.092	151.066	1013.13	135.092	151.066
	108.14	102.454	113.039	123.176	41.5641	42.1589	42.2594	134.046	135.096	151.06	1013.21	135.096	151.06
	108.24	102.458	113.043	123.181	41.576	42.1658	42.2713	134.054	135.104	151.046	1013.36	135.104	151.046
	108.34	102.46	113.049	123.19	41.5769	42.158	42.2674	134.044	135.092	151.048	1013.47	135.092	151.048
	108.44	102.473	113.062	123.191	41.5776	42.1723	42.27	134.051	135.087	151.05	1013.67	135.087	151.05
	108.54	102.481	113.065	123.203	41.5749	42.1696	42.2585	134.042	135.083	151.066	1013.81	135.083	151.066
	108.64	102.488	113.067	123.213	41.582	42.1797	42.2578	134.054	135.087	151.079	1013.9	135.087	151.079
	108.74	102.5	113.081	123.227	41.5855	42.1714	42.2525	134.04	135.09	151.065	1014.02	135.09	151.065
	108.84	102.501	113.082	123.236	41.5906	42.1941	42.2508	134.026	135.094	151.045	1014.16	135.094	151.045
	108.94	102.511	113.087	123.257	41.5964	42.2018	42.2438	134.026	135.118	151.03	1014.23	135.118	151.03
	109.04	102.518	113.087	123.252	41.6152	42.2002	42.2422	134.034	135.126	151.026	1014.38	135.126	151.026
	109.14	102.515	113.092	123.26	41.6155	42.2053	42.2434	134.028	135.134	151.026	1014.45	135.134	151.026
	109.24	102.519	113.097	123.281	41.6267	42.1756	42.2332	134.036	135.155	151.031	1014.59	135.155	151.031
	109.34	102.526	113.101	123.277	41.6161	42.1434	42.2216	134.03	135.148	151.025	1014.7	135.148	151.025
	109.44	102.535	113.107	123.277	41.6028	42.135	42.2209	134.014	135.129	151.01	1014.86	135.129	151.01
	109.54	102.54	113.125	123.282	41.6134	42.1534	42.2482	134.015	135.114	150.995	1014.97	135.114	150.995
	109.64	102.543	113.128	123.285	41.6472	42.1756	42.2625	134.005	135.127	150.993	1015.13	135.127	150.993
	109.74	102.561	113.133	123.29	41.6418	42.1985	42.2502	133.998	135.133	150.977	1015.19	135.133	150.977
	109.84	102.572	113.142	123.294	41.6424	42.2254	42.282	133.989	135.133	150.972	1015.25	135.133	150.972
	109.94	102.566	113.151	123.308	41.6472	42.2381	42.3025	133.984	135.138	150.966	1015.31	135.138	150.966
	110.04	102.569	113.154	123.311	41.6278	42.2382	42.3046	133.978	135.149	150.965	1015.41	135.149	150.965
	110.14	102.573	113.158	123.309	41.6361	42.2464	42.3245	133.978	135.15	150.958	1015.45	135.15	150.958
	110.24	102.587	113.162	123.324	41.6249	42.2518	42.289	133.964	135.182	150.944	1015.58	135.182	150.944
	110.34	102.599	113.16	123.322	41.6221	42.2549	42.2969	133.963	135.191	150.942	1015.69	135.191	150.942
	110.44	102.599	113.166	123.322	41.6181	42.2401	42.2577	133.952	135.162	150.92	1015.77	135.162	150.92
	110.54	102.61	113.17	123.32	41.6314	42.2418	42.2427	133.943	135.156	150.921	1015.85	135.156	150.921
	110.64	102.613	113.172	123.317	41.6186	42.229	42.2241	133.947	135.175	150.919	1015.95	135.175	150.919
	110.74	102.63	113.184	123.324	41.6019	42.2122	42.179	133.949	135.164	150.917	1016.06	135.164	150.917
	110.84	102.636	113.201	123.312	41.5983	42.2174	42.236	133.954	135.182	150.91	1016.18	135.182	150.91
	110.94	102.622	113.204	123.319	41.5932	42.227	42.2182	133.961	135.201	150.922	1016.31	135.201	150.922
	111.04	102.62	113.209	123.326	41.5863	42.224	42.2269	133.956	135.19	150.911	1016.36	135.19	150.911
	111.14	102.635	113.212	123.347	41.5934	42.2174	42.238	133.945	135.204	150.901	1016.42	135.204	150.901
	111.24	102.643	113.215	123.365	41.5832	42.218	42.2199	133.948	135.22	150.893	1016.61	135.22	150.893
	111.34	102.653	113.218	123.364	41.5719	42.2135	42.2087	133.955	135.245	150.889	1016.7	135.245	150.889
	111.44	102.658	113.223	123.372	41.588	42.2296	42.2042	133.945	135.235	150.885	1016.62	135.235	150.885
	111.54	102.663	113.216	123.378	41.612	42.2223	42.2087	133.948	135.265	150.891	1017.06	135.265	150.891
	111.64	102.662	113.216	123.38	41.5956	42.2284	42.1552	133.936	135.265	150.885	1017.13	135.265	150.885
	111.74	102.669	113.223	123.364	41.6	42.2397	42.1469	133.932	135.252	150.885	1017.18	135.252	150.885
	111.84	102.68	113.242	123.361	41.602	42.2426	42.1332	133.92	135.276	150.88	1017.24	135.276	150.88
	111.94	102.694	113.244	123.353	41.6056	42.2237	42.1144	133.919	135.261	150.876	1017.4	135.261	150.876
	112.04	102.704	113.257	123.373	41.5851	42.2071	42.1691	133.922	135.228	150.869	1017.5	135.228	150.869
	112.14	102.709	113.267	123.385	41.588	42.2179	42.0919	133.904	135.213	150.852	1017.68	135.213	150.852
	112.24	102.713	113.271	123.362	41.5821	42.2247	42.0724	133.909	135.215	150.842	1017.78	135.215	150.842
	112.34	102.716	113.274	123.341	41.5851	42.2335	42.1271	133.917	135.195	150.841	1017.87	135.195	150.841
	112.44	102.73	113.276	123.363	41.5901	42.2405	42.2229	133.911	135.179	150.85	1017.94	135.179	150.85
	112.54	102.731	113.293	123.383	41.6068	42.2357	42.2786	133.894	135.161	150.847	1018	135.161	150.847
	112.64	102.736	113.306	123.396	41.6281	42.2278	42.3244	133.893	135.151	150.848	1018.11	135.151	150.848
	112.74	102.742	113.312	123.4	41.6434	42.2411	42.327	133.898	135.152	150.849	1018.25	135.152	150.849
	112.84	102.745	113.314	123.404	41.6507	42.2484	42.3372	133.887	135.197	150.84	1018.39	135.197	150.84
	112.94	102.749	113.318	123.401	41.6421	42.2544	42.4009	133.885	135.202	150.853	1018.46	135.202	150.853
	113.04	102.741	113.33	123.397	41.6465	42.248	42.3916	133.888	135.201	150.845	1018.52	135.201	150.845
	113.14	102.746	113.338	123.398	41.653	42.2428	42.4049	133.892	135.194	150.848	1018.64	135.194	150.848
	113.24	102.756	113.341	123.397	41.6599	42.2156	42.3933	133.883	135.21	150.851	1018.75	135.21	150.851
	113.34	102.762	113.347	123.425	41.6627	42.1919	42.358	133.882	135.205	150.857	1018.83	135.205	150.857
	113.44	102.766	113.351	123.446	41.6494	42.1924	42.3438	133.883	135.174	150.864	1018.96	135.174	150.864
	113.54	102.768	113.364	123.452	41.6389	42.1682	42.3615	133.876	135.161	150.859	1019.03	135.161	150.859
	113.64	102.771	113.368	123.482	41.6407	42.1368	42.3409	133.872	135.153	150.851	1019.16	135.153	150.851
	113.74	102.772	113.381	123.507	41.6236	42.149	42.3033	133.867	135.145	150.848	1019.28	135.145	150.848
	113.84	102.779	113.378	123.516	41.6	42.1645	42.3081	133.857	135.121	150.845	1019.41	135.121	150.845
	113.94	102.788	113.381	123.523	41.615	42.1804	42.2664	133.852	135.147	150.835	1019.55	135.147	150.835
	114.04	102.799	113.384	123.536	41.6227	42.1598	42.2409	133.843	135.184	150.842	1019.69	135.184	150.842
	114.14	102.803	113.399	123.542	41.6233	42.1526	42.2405	133.838	135.186	150.826	1019.78	135.186	150.826
	114.24	102.799	113.404	123.541	41.6241	42.1661	42.213	133.824	135.236	150.823	1019.83	135.236	150.823
	114.34	102.813	113.409	123.555	41.6284	42.1772	42.2026	133.822	135.205	150.817	1019.96	135.205	150.817
	114.44	102.819	113.423	123.573	41.6287	42.1687	42.1951	133.827	135.075	150.814	1020.05	135.075	150.814
	114.54	102.839	113.432	123.594	41.6237	42.1755	42.1823	133.832	134.967	150.822	1020.16	134.967	150.822
	114.64	102.837	113.434	123.603	41.63	42.171	42.1622	133.826	134.906	150.818	1020.24	134.906	150.818
	114.74	102.842	113.439	123.611	41.6178	42.1569	42.1364	133.817	134.884	150.808	1020.29	134.884	150.808
	114.84	102.847	113.456	123.618	41.6118	42.1567	42.1674	133.824	134.899	150.804	1020.34	134.899	150.804
	114.94	102.862	113.459	123.611	41.6159	42.1755	42.193	133.817	134.892	150.801	1020.49	134.892	150.801
	115.04	102.865	113.462	123.624	41.5997	42.1847	42.2003	133.809	134.915	150.807	1020.54	134.915	150.807
	115.14	102.872	113.481	123.641	41.6085	42.173	42.2296	133.798	134.948	150.8	1020.6	134.948	150.8
	115.24	102.882	113.486	123.639	41.6004	42.1834	42.2234	133.783	134.992	150.795	1021.05	134.992	150.795
	115.34	102.892	113.489	123.642	41.5889	42.1748	42.2402	133.789	135.026	150.793	1021.13	135.026	150.793
	115.44	102.898	113.495	123.653	41.5852	42.176	42.2297	133.778	135.018	150.781	1021.25	135.018	150.781
	115.54	102.912	113.497	123.677	41.5876	42.1911	42.2253	133.782	135.031	150.776	1021.35	135.031	150.776
	115.64	102.924	113.501	123.713	41.5679	42.1929	42.2154	133.78	134.988	150.779	1021.49	134.988	150.779
	115.74	102.929	113.506	123.743	41.5628	42.1976	42.2201	133.775	134.971	150.762	1021.51	134.971	150.762
	115.84	102.948	113.514	123.757	41.5527	42.1992	42.1963	133.771	134.967	150.77	1021.59	134.967	150.77
	115.94	102.953	113.527	123.762	41.5819	42.2069	42.1981	133.762	134.966	150.764	1021.73	134.966	150.764
	116.04	102.964	113.526	123.781	41.5595	42.2089	42.2167	133.749	134.934	150.756	1021.82	134.934	150.756
	116.14	102.96	113.537	123.784	41.5508	42.1846	42.2266	133.752	134.933	150.747	1021.92	134.933	150.747
	116.24	102.956	113.536	123.786	41.5409	42.1825	42.2294	133.754	134.93	150.749	1022.06	134.93	150.749
	116.34	102.96	113.545	123.8	41.5419	42.1767	42.2372	133.738	134.936	150.746	1022.04	134.936	150.746
	116.44	102.975	113.548	123.8	41.545	42.1622	42.2286	133.734	134.949	150.744	1022.26	134.949	150.744
	116.54	102.987	113.565	123.812	41.5342	42.1592	42.2471	133.735	134.948	150.738	1022.37	134.948	150.738
	116.64	103.008	113.562	123.816	41.5477	42.1708	42.244	133.732	134.96	150.736	1022.56	134.96	150.736
	116.74	103.009	113.568	123.803	41.5479	42.1865	42.248	133.737	134.94	150.723	1022.82	134.94	150.723
	116.84	103.015	113.578	123.816	41.5629	42.1967	42.2582	133.737	134.945	150.72	1022.81	134.945	150.72
	116.94	103.025	113.577	123.826	41.5681	42.2097	42.2713	133.736	134.949	150.723	1022.86	134.949	150.723
	117.04	103.034	113.588	123.831	41.5638	42.1859	42.2816	133.725	134.956	150.704	1022.93	134.956	150.704
	117.14	103.039	113.604	123.842	41.549	42.177	42.302	133.714	134.96	150.694	1023.07	134.96	150.694
	117.24	103.051	113.606	123.837	41.5502	42.1782	42.2944	133.718	134.902	150.681	1023.15	134.902	150.681
	117.34	103.069	113.618	123.841	41.5476	42.1736	42.3094	133.726	134.872	150.663	1023.26	134.872	150.663
	117.44	103.074	113.62	123.855	41.5615	42.1543	42.3467	133.718	134.848	150.652	1023.39	134.848	150.652
	117.54	103.075	113.621	123.844	41.5833	42.1722	42.3568	133.722	134.808	150.646	1023.46	134.808	150.646
	117.64	103.09	113.629	123.865	41.5761	42.1591	42.3417	133.721	134.818	150.616	1023.54	134.818	150.616
	117.74	103.092	113.625	123.865	41.5805	42.1508	42.3295	133.733	134.855	150.615	1023.61	134.855	150.615
	117.84	103.11	113.636	123.871	41.5749	42.1432	42.2966	133.735	134.873	150.597	1023.67	134.873	150.597
	117.94	103.109	113.635	123.87	41.5936	42.1679	42.3085	133.741	134.891	150.607	1023.79	134.891	150.607
	118.04	103.139	113.638	123.877	41.6219	42.1375	42.2859	133.717	134.881	150.595	1023.88	134.881	150.595
	118.14	103.153	113.641	123.872	41.615	42.0672	42.3045	133.701	134.85	150.591	1023.92	134.85	150.591
	118.24	103.158	113.643	123.886	41.6062	42.0467	42.3289	133.682	134.804	150.564	1024.04	134.804	150.564
	118.34	103.177	113.652	123.897	41.6023	41.9519	42.3367	133.721	134.796	150.533	1024.13	134.796	150.533
	118.44	103.172	113.651	123.893	41.5865	41.981	42.2916	133.715	134.885	150.535	1024.2	134.885	150.535
	118.54	103.189	113.676	123.899	41.6299	41.9541	42.2979	133.683	134.891	150.518	1024.33	134.891	150.518
	118.64	103.189	113.674	123.915	41.6379	41.9641	42.26	133.674	134.893	150.534	1024.4	134.893	150.534
	118.74	103.19	113.673	123.931	41.5782	41.9327	42.1974	133.679	134.849	150.506	1024.51	134.849	150.506
	118.84	103.191	113.679	123.938	41.5869	41.9121	42.2119	133.677	134.85	150.486	1024.61	134.85	150.486
	118.94	103.18	113.665	123.926	41.571	41.8532	42.196	133.689	134.794	150.465	1024.72	134.794	150.465
	119.04	103.184	113.671	123.921	41.525	41.8238	42.1851	133.665	134.848	150.48	1024.9	134.848	150.48
	119.14	103.197	113.672	123.924	41.4599	41.8134	42.3261	133.701	134.857	150.501	1025	134.857	150.501
	119.24	103.214	113.679	123.941	41.4282	41.7006	42.4272	133.755	134.883	150.511	1025.03	134.883	150.511
	119.34	103.237	113.697	123.884	41.329	41.5029	42.538	133.783	135.032	150.435	1025.2	135.032	150.435
	119.44	103.265	113.736	123.841	41.7535	41.6167	42.6197	133.888	134.932	150.318	1025.43	134.932	150.318
	119.54	103.298	113.783	123.869	41.3049	41.8616	42.635	133.278	134.566	150.394	1025.83	134.566	150.394
	119.64	103.39	113.781	123.908	41.4815	41.8428	42.4209	133.209	134.698	150.497	1025.71	134.698	150.497
	119.74	103.475	113.998	123.952	41.698	42.3865	42.3201	133.495	135.09	150.508	1025.77	135.09	150.508
	119.84	103.275	114.377	123.893	36.2355	40.0168	38.7219	133.77	134.797	150.385	1025.08	134.797	150.385
	119.94	105.113	115.431	125.785	24.795	25.7794	23.7012	131.663	130.23	142.623	1025.67	130.23	142.623
	120.04	107.845	116.474	128.499	23.3177	23.5735	22.3108	122.884	122.711	135.012	1018.65	122.711	135.012
	120.14	108.827	115.505	128.879	18.5432	20.1574	18.2326	118.262	117.298	129.925	999.057	117.298	129.925
	120.24	103.604	109.158	122.679	13.8005	15.651	14.2673	109.396	108.756	120.187	973.143	108.756	120.187
	120.34	96.7622	101.549	114.539	11.4699	12.0403	10.5149	100.02	99.2625	109.778	942.531	99.2625	109.778
	120.44	90.702	94.6474	107.116	9.5804	10.2152	8.49446	90.8852	90.645	100.438	911.688	90.645	100.438
	120.54	84.3485	87.5349	99.4579	9.04096	8.38959	6.89643	83.4231	82.885	92.676	883.744	82.885	92.676
	120.64	77.8851	80.7913	91.7738	7.95138	7.50021	6.42502	76.93	77.0081	86.2718	858.868	77.0081	86.2718
	120.74	71.8139	74.6938	84.6577	8.11394	7.44304	6.56902	71.0239	72.5131	80.9487	836.985	72.5131	80.9487
	120.84	66.6109	69.438	78.5562	8.1317	7.24986	6.27916	67.1904	67.7842	76.5869	817.666	67.7842	76.5869
	120.94	62.1274	64.8452	73.2768	7.15777	6.69097	6.41363	63.3784	64.184	73.2602	801.219	64.184	73.2602
	121.04	58.4356	61.0137	68.9034	7.12088	6.54569	5.79569	60.2465	61.1586	70.519	785.486	61.1586	70.519
	121.14	55.3379	58.4932	65.1738	6.9962	6.80284	5.68175	57.7483	58.6838	67.8283	771.036	58.6838	67.8283
	121.24	53.2102	55.6643	62.5295	7.08279	6.89334	5.31424	55.5545	56.3758	65.6179	758.053	56.3758	65.6179
	121.34	50.8867	53.1709	59.625	6.44717	6.71377	5.58291	53.0076	54.5965	63.4832	746.13	54.5965	63.4832
	121.44	48.8137	50.9739	57.053	7.09179	6.28613	5.00293	51.6649	52.6112	61.3319	734.738	52.6112	61.3319
	121.54	47.3416	49.3552	54.7976	6.57802	5.92763	4.72646	49.9421	50.6628	59.6657	724.099	50.6628	59.6657
	121.64	45.6595	47.5648	53.1126	6.61795	5.98123	5.00076	48.3028	49.0646	57.9376	714.424	49.0646	57.9376
	121.74	44.1835	45.9843	51.246	6.58529	5.8763	4.9056	46.8347	47.8299	56.449	705.196	47.8299	56.449
	121.84	43.1454	44.7968	49.5517	6.56793	5.79254	5.61286	45.1495	46.7706	55.0216	696.628	46.7706	55.0216
	121.94	41.9023	43.4443	48.2891	6.49251	5.61263	4.70345	44.2878	45.7526	53.7946	688.51	45.7526	53.7946
	122.04	40.8113	42.2273	46.8846	6.53603	5.69619	4.75576	43.4942	44.7316	52.837	681.002	44.7316	52.837
	122.14	39.8238	41.1431	45.5972	6.24957	5.74468	4.6607	42.0133	43.5905	51.8317	673.529	43.5905	51.8317
	122.24	38.8941	40.1363	44.4224	6.0893	5.7895	4.61665	41.427	42.217	50.8303	666.413	42.217	50.8303
	122.34	38.059	39.1899	43.3549	6.00662	5.63553	4.63455	40.3951	41.7095	49.7916	659.687	41.7095	49.7916
	122.44	37.2865	38.3294	42.3734	6.02474	5.52864	4.5931	39.6152	40.7959	49.1133	653.518	40.7959	49.1133
	122.54	36.6105	37.5343	41.4738	6.08529	5.43393	4.62143	38.7537	39.9988	48.4207	647.393	39.9988	48.4207
	122.64	35.9714	36.8024	40.6579	6.11371	5.49848	4.60688	38.3787	38.8484	47.6365	641.731	38.8484	47.6365
	122.74	35.3993	36.1015	39.9198	6.1275	5.46832	4.60015	38.1538	38.5698	46.9448	636.047	38.5698	46.9448
	122.84	34.844	35.4797	39.1887	6.10059	5.46582	4.62891	37.1967	37.9389	46.2729	630.665	37.9389	46.2729
	122.94	34.3429	34.8839	38.5753	6.05534	5.38737	4.54948	36.7421	36.7616	45.6366	625.333	36.7616	45.6366
	123.04	33.8878	34.3683	37.9591	6.05979	5.37327	4.50999	36.1326	36.3728	44.991	620.226	36.3728	44.991
	123.14	33.4309	33.8557	37.4114	5.94108	5.34049	4.43327	35.5196	36.2198	44.4142	615.479	36.2198	44.4142
	123.24	33.0126	33.3817	36.8603	5.82574	5.3355	4.38043	34.9714	36.1862	43.9411	610.809	36.1862	43.9411
	123.34	32.6378	32.9259	36.3536	5.78744	5.28354	4.33823	34.6198	34.2829	43.4059	606.296	34.2829	43.4059
	123.44	32.2662	32.5084	35.855	5.96007	5.26866	4.37315	34.276	34.8112	42.9665	601.687	34.8112	42.9665
	123.54	31.9475	32.1555	35.4162	6.06739	5.25586	4.26563	33.8647	34.3247	42.4916	597.63	34.3247	42.4916
	123.64	31.6101	31.8094	35.0086	6.19065	5.23557	4.2551	33.5256	34.3059	42.0432	593.793	34.3059	42.0432
	123.74	31.3226	31.4652	34.6195	6.08757	5.1735	4.20378	33.1062	33.6726	41.5535	589.166	33.6726	41.5535
	123.84	31.0636	31.1651	34.2355	5.8558	5.15463	4.22299	32.676	33.174	41.1838	585.878	33.174	41.1838
	123.94	30.7935	30.8628	33.8804	5.74729	5.11447	4.176	32.5058	32.9081	40.7733	582.512	32.9081	40.7733
	124.04	30.5275	30.5763	33.5304	5.60341	5.06728	4.08193	32.063	32.5767	40.3931	578.791	32.5767	40.3931
	124.14	30.2833	30.2901	33.212	5.5663	5.03212	4.01942	31.3802	32.3333	40.0345	575.118	32.3333	40.0345
	124.24	30.0645	29.9814	32.8594	5.57313	5.0077	4.01356	30.6664	31.9848	39.7192	571.752	31.9848	39.7192
	124.34	29.8369	29.7197	32.5469	5.50152	4.98981	4.05231	31.3836	31.6941	39.4119	568.515	31.6941	39.4119
	124.44	29.6291	29.4709	32.2776	5.51801	4.99653	4.01899	30.9284	31.3268	39.1335	565.28	31.3268	39.1335
	124.54	29.4133	29.2483	32.0295	5.52312	5.00358	4.03386	30.7045	30.7094	38.8051	562.25	30.7094	38.8051
	124.64	29.2143	29.0317	31.7788	5.49522	5.01964	4.06944	30.312	30.7827	38.4838	559.224	30.7827	38.4838
	124.74	29.002	28.7725	31.5205	5.52756	5.00119	4.08225	29.8726	30.2212	38.1753	556.204	30.2212	38.1753
	124.84	28.8096	28.5498	31.2773	5.50879	4.98243	4.0752	29.3774	30.4526	37.8862	553.206	30.4526	37.8862
	124.94	28.5917	28.3466	31.0507	5.52116	4.98991	4.10319	29.4086	29.6674	37.5815	550.184	29.6674	37.5815
	125.04	28.4127	28.1529	30.8882	5.46724	4.94575	4.04048	29.2896	29.7437	37.3287	547.438	29.7437	37.3287
	125.14	28.2385	27.969	30.6682	5.48459	4.93381	4.01584	28.8719	29.6775	37.0926	544.58	29.6775	37.0926
	125.24	28.065	27.7857	30.4722	5.50239	4.90571	4.05122	28.6005	29.3202	36.8182	542.031	29.3202	36.8182
	125.34	27.9061	27.6093	30.2977	5.45899	4.87012	4.07813	28.064	29.1656	36.5445	539.591	29.1656	36.5445
	125.44	27.7553	27.4331	30.1606	5.49273	4.84527	4.06207	28.5314	28.7208	36.2833	537.195	28.7208	36.2833
	125.54	27.6108	27.269	29.9663	5.45063	4.83051	4.04536	28.4039	29.0337	36.0513	534.214	29.0337	36.0513
	125.64	27.4621	27.1076	29.7961	5.43349	4.81044	4.07606	27.8477	28.7432	35.8125	532.422	28.7432	35.8125
	125.74	27.3226	26.9456	29.6126	5.48025	4.79959	4.01639	27.6048	28.2425	35.5843	529.276	28.2425	35.5843
	125.84	27.1859	26.7796	29.4408	5.48861	4.77865	4.05599	27.5333	28.0304	35.338	527.391	28.0304	35.338
	125.94	27.0366	26.6176	29.2368	5.44846	4.76389	4.06272	27.383	27.9699	35.0803	524.859	27.9699	35.0803
	126.04	26.9003	26.4501	29.0741	5.49024	4.73926	4.01953	27.9623	28.0893	34.8364	522.638	28.0893	34.8364
	126.14	26.7734	26.334	28.8838	5.48568	4.72982	3.99837	26.7756	28.3977	34.6457	520.949	28.3977	34.6457
	126.24	26.628	26.1788	28.7296	5.50467	4.69021	3.99685	26.8796	27.819	34.4733	518.938	27.819	34.4733
	126.34	26.5188	26.0373	28.5373	5.47157	4.71767	3.96864	26.7525	27.7613	34.3052	516.732	27.7613	34.3052
	126.44	26.3934	25.9081	28.3739	5.45378	4.72917	3.94596	26.5244	27.3994	34.1104	514.629	27.3994	34.1104
	126.54	26.2683	25.7898	28.2137	5.43533	4.68338	4.00272	26.4183	27.1429	33.9359	512.467	27.1429	33.9359
	126.64	26.1484	25.668	28.0977	5.37294	4.63563	4.02528	26.2828	27.0054	33.7769	510.397	27.0054	33.7769
	126.74	26.0489	25.5646	27.9601	5.37424	4.64865	4.01389	26.2099	26.9804	33.5849	508.269	26.9804	33.5849
	126.84	25.9644	25.4498	27.7945	5.37479	4.64041	4.00076	25.9963	26.9446	33.4182	506.3	26.9446	33.4182
	126.94	25.8625	25.3547	27.6408	5.3406	4.66678	4.01345	25.9485	26.8821	33.2629	504.649	26.8821	33.2629
	127.04	25.7663	25.2409	27.5036	5.35417	4.65983	4.02507	25.7982	26.7943	33.1058	502.85	26.7943	33.1058
	127.14	25.6953	25.1406	27.3691	5.35254	4.68359	4.05859	25.8384	26.6216	32.94	500.993	26.6216	32.94
	127.24	25.6186	25.0034	27.2612	5.36751	4.68587	4.02572	25.9657	26.2782	32.7841	499.145	26.2782	32.7841
	127.34	25.5375	24.9038	27.1489	5.34299	4.70237	4.04026	25.3457	25.9209	32.627	497.003	25.9209	32.627
	127.44	25.4378	24.8177	27.0316	5.31348	4.70605	4.04883	25.514	25.8753	32.4427	495.467	25.8753	32.4427
	127.54	25.3744	24.7152	26.9476	5.32151	4.7219	4.0676	24.6938	25.9252	32.2973	494.037	25.9252	32.2973
	127.64	25.299	24.6311	26.842	5.29557	4.74772	4.10807	24.6313	25.9165	32.1127	493.093	25.9165	32.1127
	127.74	25.1935	24.5392	26.6993	5.26866	4.70128	4.15148	24.7177	25.788	31.9647	490.177	25.788	31.9647
	127.84	25.1216	24.441	26.608	5.24512	4.68262	4.15137	24.9074	25.5266	31.8059	489.085	25.5266	31.8059
	127.94	25.0283	24.3428	26.4717	5.26758	4.67871	4.18164	25.0742	25.2793	31.6602	487.574	25.2793	31.6602
	128.04	24.9506	24.2319	26.3969	5.28473	4.68512	4.2027	24.3487	25.0128	31.5255	486.177	25.0128	31.5255
	128.14	24.861	24.1462	26.319	5.2972	4.71517	4.17708	23.8606	25.0813	31.3723	484.03	25.0813	31.3723
	128.24	24.7818	24.0455	26.2027	5.28223	4.72461	4.18652	24.0862	25.2082	31.218	482.957	25.2082	31.218
	128.34	24.7055	23.9653	26.1303	5.26053	4.70974	4.20584	24.056	25.4144	31.0775	481.072	25.4144	31.0775
	128.44	24.6294	23.8834	26.0435	5.26443	4.69217	4.22927	24.1163	25.2657	30.9601	479.861	25.2657	30.9601
	128.54	24.5654	23.8027	25.959	5.2627	4.72461	4.24707	23.9619	25.0693	30.8271	478.227	25.0693	30.8271
	128.64	24.5027	23.7176	25.8445	5.27138	4.71864	4.23231	23.999	24.9209	30.7178	476.82	24.9209	30.7178
	128.74	24.4504	23.6242	25.7239	5.24338	4.69553	4.22385	23.818	24.7135	30.6022	475.082	24.7135	30.6022
	128.84	24.398	23.5357	25.6627	5.20638	4.7015	4.21908	23.7143	24.5356	30.5063	473.952	24.5356	30.5063
	128.94	24.3249	23.4508	25.5964	5.19271	4.70052	4.20833	23.5979	24.383	30.4045	471.908	24.383	30.4045
	129.04	24.2537	23.3767	25.5369	5.17709	4.71419	4.17611	23.5607	24.3712	30.3028	471.167	24.3712	30.3028
	129.14	24.2043	23.3127	25.4641	5.19217	4.71267	4.20877	23.5536	24.245	30.164	469.861	24.245	30.164
	129.24	24.1531	23.2429	25.3875	5.23459	4.7424	4.21408	23.5384	24.1449	30.0648	468.493	24.1449	30.0648
	129.34	24.0986	23.1904	25.3242	5.20182	4.74284	4.20182	23.6832	24.1099	29.9429	467.681	24.1099	29.9429
	129.44	24.0587	23.1251	25.254	5.21224	4.76693	4.15365	23.6979	24.0007	29.8239	466.16	24.0007	29.8239
	129.54	24.0174	23.0662	25.2	5.25087	4.76161	4.16298	23.6712	23.9105	29.721	464.568	23.9105	29.721
	129.64	23.9512	23.0068	25.1602	5.27724	4.8036	4.11513	23.4073	23.7052	29.6056	463.409	23.7052	29.6056
	129.74	23.8966	22.9493	25.1193	5.2653	4.77604	4.0944	23.1556	23.7113	29.4945	462.12	23.7113	29.4945
	129.84	23.8436	22.8817	25.1171	5.2768	4.79243	4.09223	22.922	23.6105	29.3429	461.133	23.6105	29.3429
	129.94	23.7734	22.8145	25.0381	5.28635	4.81858	4.11545	22.8835	23.6432	29.1989	460.154	23.6432	29.1989
	130.04	23.7437	22.7554	24.9839	5.26064	4.81239	4.1161	22.7592	23.5336	29.1069	459.165	23.5336	29.1069
	130.14	23.6908	22.6878	24.9427	5.26248	4.80252	4.10135	22.7717	23.4836	28.9934	457.542	23.4836	28.9934
	130.24	23.6306	22.6394	24.9168	5.27452	4.78722	4.09483	22.6283	23.5033	28.8988	456.739	23.5033	28.8988
	130.34	23.5756	22.5659	24.8403	5.26736	4.78787	4.07693	22.4887	23.6303	28.7778	455.066	23.6303	28.7778
	130.44	23.5095	22.4969	24.781	5.27615	4.80154	4.06619	22.4105	23.6458	28.679	454.175	23.6458	28.679
	130.54	23.4363	22.4314	24.7517	5.25489	4.79004	4.0625	22.411	23.4423	28.5565	453.348	23.4423	28.5565
	130.64	23.3456	22.3651	24.7099	5.2207	4.78027	4.07227	22.3574	23.0566	28.457	452.366	23.0566	28.457
	130.74	23.2882	22.295	24.6515	5.20866	4.75456	4.08073	22.1859	22.7386	28.346	451.306	22.7386	28.346
	130.84	23.2224	22.2605	24.5789	5.23524	4.75478	4.0663	22.3026	22.8768	28.2333	450.119	22.8768	28.2333
	130.94	23.18	22.2025	24.5111	5.25781	4.75391	4.07324	22.5722	22.996	28.1679	449.345	22.996	28.1679
	131.04	23.1294	22.1558	24.4693	5.2462	4.7716	4.07531	22.5179	22.9329	28.0784	448.137	22.9329	28.0784
	131.14	23.0803	22.0989	24.4094	5.24132	4.78233	4.08898	22.582	22.9111	27.9688	446.485	22.9111	27.9688
	131.24	23.0284	22.0577	24.3556	5.23893	4.77311	4.08659	22.6235	22.8305	27.8823	445.538	22.8305	27.8823
	131.34	22.987	22.0065	24.3005	5.26357	4.75673	4.11903	22.2744	22.7949	27.7705	444.653	22.7949	27.7705
	131.44	22.9433	21.9618	24.2704	5.25141	4.76899	4.13813	21.9877	22.7807	27.685	443.824	22.7807	27.685
	131.54	22.8877	21.9238	24.2344	5.25174	4.78787	4.12674	21.9788	22.7327	27.5697	443.118	22.7327	27.5697
	131.64	22.843	21.8791	24.1633	5.27691	4.79937	4.11871	21.8405	22.6989	27.4821	441.862	22.6989	27.4821
	131.74	22.8318	21.8308	24.1179	5.26953	4.77539	4.08984	21.7865	22.6312	27.391	440.844	22.6312	27.391
	131.84	22.7894	21.7992	24.0736	5.2679	4.78939	4.08626	21.6937	22.5648	27.2923	439.97	22.5648	27.2923
	131.94	22.7424	21.7492	24.0432	5.2628	4.77355	4.07042	21.5917	22.4667	27.203	439.128	22.4667	27.203
	132.04	22.6939	21.7203	23.983	5.23373	4.77084	4.07455	21.4743	22.4245	27.112	438.289	22.4245	27.112
	132.14	22.6534	21.6798	23.92	5.20801	4.7793	4.08301	21.4058	22.3248	27.0181	437.373	22.3248	27.0181
	132.24	22.6017	21.6476	23.8683	5.20161	4.77289	4.10786	21.4263	22.2486	26.9136	436.531	22.2486	26.9136
	132.34	22.5735	21.5842	23.841	5.20248	4.78548	4.12044	21.3743	22.1449	26.8294	434.87	22.1449	26.8294
	132.44	22.5566	21.5205	23.7793	5.2271	4.81011	4.148	21.3206	22.1058	26.7689	434.188	22.1058	26.7689
	132.54	22.4945	21.4749	23.7347	5.227	4.8227	4.12934	21.3095	22.0175	26.6483	434.091	22.0175	26.6483
	132.64	22.4372	21.4421	23.6891	5.24414	4.81934	4.12402	21.2373	21.9541	26.5703	432.765	21.9541	26.5703
	132.74	22.4023	21.4023	23.6182	5.23882	4.81207	4.11675	21.184	21.8793	26.4858	431.893	21.8793	26.4858
	132.84	22.3529	21.3675	23.556	5.25163	4.79753	4.13542	21.1796	21.7675	26.4061	431.205	21.7675	26.4061
	132.94	22.3238	21.3521	23.4878	5.22374	4.80187	4.1378	21.1657	21.7546	26.3268	430.36	21.7546	26.3268
	133.04	22.2724	21.2977	23.4481	5.24414	4.80078	4.14649	21.1634	21.7083	26.2484	429.665	21.7083	26.2484
	133.14	22.2472	21.2462	23.3722	5.25477	4.82118	4.1454	21.0917	21.5975	26.1669	428.795	21.5975	26.1669
	133.24	22.2113	21.2132	23.3226	5.25543	4.82281	4.12945	21.016	21.5286	26.0853	427.684	21.5286	26.0853
	133.34	22.1657	21.153	23.2721	5.2513	4.84212	4.12728	20.9439	21.4908	26.0259	426.35	21.4908	26.0259
	133.44	22.1308	21.1181	23.2128	5.27213	4.84245	4.14128	20.8537	21.467	25.9494	425.959	21.467	25.9494
	133.54	22.0984	21.0828	23.1453	5.31858	4.83323	4.12815	20.8669	21.404	25.8737	425.17	21.404	25.8737
	133.64	22.0574	21.032	23.0886	5.35688	4.83637	4.14106	20.8108	21.3772	25.8166	425.007	21.3772	25.8166
	133.74	22.0138	20.9698	23.0226	5.37359	4.84039	4.14019	20.7839	21.3112	25.7507	423.951	21.3112	25.7507
	133.84	21.9772	20.9303	22.9762	5.35981	4.83735	4.14497	20.7439	21.2176	25.6726	423.36	21.2176	25.6726
	133.94	21.9587	20.8805	22.9372	5.3495	4.82997	4.15419	20.7167	21.1874	25.5917	422.546	21.1874	25.5917
	134.04	21.9221	20.8059	22.9074	5.3342	4.81858	4.1467	20.6889	21.1782	25.5248	421.734	21.1782	25.5248
	134.14	21.8829	20.7687	22.8214	5.31141	4.80946	4.12782	20.6381	21.1899	25.4457	420.914	21.1899	25.4457
	134.24	21.8569	20.7397	22.7856	5.30393	4.79319	4.11643	20.5582	21.2125	25.3765	420.151	21.2125	25.3765
	134.34	21.8314	20.7122	22.7415	5.29709	4.79612	4.11545	20.5578	21.1321	25.3186	419.695	21.1321	25.3186
	134.44	21.7792	20.6766	22.7245	5.31293	4.80122	4.1352	20.4992	21.0764	25.2405	418.717	21.0764	25.2405
	134.54	21.759	20.6535	22.6731	5.2577	4.79384	4.14638	20.4487	21.062	25.1586	417.456	21.062	25.1586
	134.64	21.7224	20.6101	22.6668	5.23806	4.78982	4.16385	20.4229	21.0957	25.0771	416.537	21.0957	25.0771
	134.74	21.6922	20.5779	22.6531	5.23958	4.77669	4.16146	20.3869	21.091	24.9983	416.693	21.091	24.9983
	134.84	21.6623	20.5412	22.6203	5.17839	4.79069	4.15007	20.3485	21.0497	24.9237	415.584	21.0497	24.9237
	134.94	21.6216	20.5142	22.5699	5.15484	4.78668	4.15191	20.3123	21.0037	24.8504	415.622	21.0037	24.8504
	135.04	21.6156	20.4749	22.5648	5.14659	4.7921	4.16222	20.2344	20.8994	24.7598	414.258	20.8994	24.7598
	135.14	21.5843	20.4593	22.5179	5.11545	4.79221	4.1594	20.2011	20.8475	24.6698	413.383	20.8475	24.6698
	135.24	21.5676	20.4289	22.4924	5.12934	4.79438	4.17133	20.0986	20.7578	24.5957	413.19	20.7578	24.5957
	135.34	21.5546	20.3895	22.4433	5.13184	4.77637	4.17383	20.0931	20.6771	24.5384	412.175	20.6771	24.5384
	135.44	21.5105	20.3601	22.4275	5.17763	4.78407	4.19032	20.0767	20.6509	24.4468	411.78	20.6509	24.4468
	135.54	21.4854	20.3291	22.3848	5.24436	4.75706	4.17698	20.008	20.6028	24.3781	411.685	20.6028	24.3781
	135.64	21.4734	20.2869	22.3543	5.23427	4.77821	4.1913	19.9902	20.5908	24.2979	410.799	20.5908	24.2979
	135.74	21.4375	20.2598	22.3018	5.29362	4.77409	4.19987	19.966	20.5725	24.2502	409.833	20.5725	24.2502
	135.84	21.3977	20.2356	22.2844	5.33648	4.75933	4.22613	19.9034	20.5206	24.1749	409.183	20.5206	24.1749
	135.94	21.3695	20.1859	22.2523	5.29394	4.76074	4.22852	19.8579	20.4682	24.1391	409.296	20.4682	24.1391
	136.04	21.3422	20.1401	22.225	5.29427	4.76693	4.2513	19.8072	20.4839	24.0884	407.758	20.4839	24.0884
	136.14	21.3364	20.1098	22.1997	5.3546	4.76476	4.25597	19.802	20.5178	24.0539	407.109	20.5178	24.0539
	136.24	21.3207	20.0727	22.145	5.31706	4.76139	4.26432	19.7864	20.55	24.0139	406.591	20.55	24.0139
	136.34	21.2923	20.0374	22.1195	5.3202	4.77724	4.2831	19.7619	20.5324	23.9631	406.064	20.5324	23.9631
	136.44	21.2632	20.0142	22.0777	5.31109	4.76812	4.28765	19.7259	20.5081	23.9242	405.463	20.5081	23.9242
	136.54	21.2336	19.9807	22.0559	5.2372	4.75966	4.28505	19.6578	20.5162	23.8707	404.924	20.5162	23.8707
	136.64	21.2113	19.9486	22.0404	5.19705	4.75564	4.29373	19.5885	20.4928	23.8346	404.379	20.4928	23.8346
	136.74	21.2052	19.9308	21.9962	5.13368	4.75282	4.30263	19.5896	20.5135	23.7732	403.809	20.5135	23.7732
	136.84	21.1679	19.9052	21.9813	5.18143	4.74686	4.31326	19.5101	20.4984	23.7005	403.175	20.4984	23.7005
	136.94	21.1402	19.8658	21.9527	5.23361	4.73947	4.31565	19.4326	20.3477	23.665	402.585	20.3477	23.665
	137.04	21.1106	19.8449	21.9279	5.20638	4.75033	4.31185	19.384	20.2522	23.5969	401.899	20.2522	23.5969
	137.14	21.0755	19.8109	21.891	5.18641	4.75282	4.31044	19.3481	20.1186	23.5395	401.318	20.1186	23.5395
	137.24	21.0586	19.7813	21.8447	5.21094	4.75977	4.3291	19.2796	19.9876	23.4632	400.924	19.9876	23.4632
	137.34	21.0269	19.7544	21.8248	5.21278	4.74013	4.35048	19.2831	19.8974	23.4149	400.024	19.8974	23.4149
	137.44	21.0059	19.75	21.8086	5.18435	4.7322	4.35623	19.1944	19.7648	23.3566	399.196	19.7648	23.3566
	137.54	20.9747	19.7296	21.7882	5.20041	4.71799	4.3674	19.117	19.7283	23.2957	399.575	19.7283	23.2957
	137.64	20.9486	19.6956	21.7923	5.19217	4.69314	4.35232	19.1476	19.6827	23.2491	398.636	19.6827	23.2491
	137.74	20.9133	19.6653	21.7766	5.16276	4.6901	4.35124	19.0996	19.6553	23.1768	397.826	19.6553	23.1768
	137.84	20.873	19.6348	21.7246	5.17936	4.69694	4.33268	19.0945	19.5349	23.1277	396.417	19.5349	23.1277
	137.94	20.8588	19.6059	21.6713	5.18609	4.69	4.34527	19.0354	19.5061	23.0696	396.987	19.5061	23.0696
	138.04	20.8327	19.5846	21.6335	5.19195	4.72125	4.3482	18.971	19.5072	23.0052	396.184	19.5072	23.0052
	138.14	20.8175	19.5763	21.6134	5.2334	4.7373	4.36133	18.9255	19.4421	22.9538	395.101	19.4421	22.9538
	138.24	20.791	19.5498	21.5937	5.26074	4.77832	4.37109	18.9058	19.4	22.9048	395.14	19.4	22.9048
	138.34	20.7648	19.5314	21.5753	5.27376	4.80111	4.38216	18.8835	19.3727	22.8698	395.368	19.3727	22.8698
	138.44	20.7272	19.5036	21.5426	5.27875	4.81196	4.38032	18.8692	19.4034	22.8204	394.054	19.4034	22.8204
	138.54	20.7075	19.4731	21.5151	5.27995	4.82389	4.37858	18.8526	19.3819	22.7433	393.796	19.3819	22.7433
	138.64	20.6771	19.4417	21.4974	5.27648	4.83019	4.41612	18.8009	19.378	22.6788	393.544	19.378	22.6788
	138.74	20.6449	19.43	21.4525	5.29167	4.80534	4.42448	18.7728	19.4544	22.6283	392.342	19.4544	22.6283
	138.84	20.6334	19.4117	21.4146	5.28733	4.80979	4.41818	18.6985	19.4475	22.5832	391.912	19.4475	22.5832
	138.94	20.6183	19.3878	21.4151	5.28852	4.81879	4.40082	18.6979	19.4069	22.5417	391.94	19.4069	22.5417
	139.04	20.588	19.3595	21.381	5.29015	4.82433	4.4005	18.7113	19.4027	22.4749	391.1	19.4027	22.4749
	139.14	20.5748	19.3365	21.3472	5.26421	4.79644	4.40875	18.6292	19.3568	22.3949	390.407	19.3568	22.3949
	139.24	20.535	19.3065	21.329	5.2423	4.82237	4.41026	18.596	19.3597	22.3441	390.016	19.3597	22.3441
	139.34	20.5155	19.2772	21.328	5.23579	4.83345	4.39497	18.5701	19.4119	22.3113	389.578	19.4119	22.3113
	139.44	20.4873	19.2588	21.3047	5.24685	4.84939	4.4031	18.5553	19.4049	22.2614	389.143	19.4049	22.2614
	139.54	20.476	19.2407	21.2719	5.25022	4.85667	4.39866	18.5645	19.376	22.2236	388.62	19.376	22.2236
	139.64	20.462	19.2316	21.2482	5.29839	4.88433	4.42339	18.5328	19.3306	22.1734	388.069	19.3306	22.1734
	139.74	20.4332	19.2095	21.2291	5.31391	4.91254	4.44672	18.5136	19.2968	22.1337	387.412	19.2968	22.1337
	139.84	20.407	19.1951	21.2166	5.33453	4.91754	4.45953	18.51	19.2766	22.0989	386.858	19.2766	22.0989
	139.94	20.3849	19.173	21.1778	5.35004	4.91157	4.46821	18.4736	19.2793	22.0508	386.906	19.2793	22.0508
	140.04	20.3544	19.1542	21.162	5.36491	4.93815	4.47233	18.4482	19.29	22.0205	386.568	19.29	22.0205
	140.14	20.3303	19.1281	21.1184	5.39844	4.95898	4.46973	18.4085	19.2952	21.9808	385.866	19.2952	21.9808
	140.24	20.3117	19.1125	21.1008	5.39789	4.9643	4.4477	18.4201	19.2561	21.9553	385.319	19.2561	21.9553
	140.34	20.2834	19.0871	21.0774	5.40484	4.96148	4.41558	18.3721	19.1895	21.9297	384.397	19.1895	21.9297
	140.44	20.2691	19.0728	21.0572	5.426	4.96115	4.38205	18.2631	19.104	21.895	384.391	19.104	21.895
	140.54	20.2554	19.0611	21.0298	5.39128	4.95475	4.39128	18.2553	19.0561	21.852	384.063	19.0561	21.852
	140.64	20.2395	19.0422	21.009	5.38726	4.96343	4.3814	18.1764	19.0133	21.8044	383.442	19.0133	21.8044
	140.74	20.2126	19.0202	20.9938	5.42567	4.97743	4.3827	18.1567	18.9936	21.7456	383.112	18.9936	21.7456
	140.84	20.1921	18.9997	20.9733	5.43935	4.99794	4.38368	18.1233	18.9651	21.7151	382.184	18.9651	21.7151
	140.94	20.1764	18.9762	20.9499	5.44716	4.99891	4.3661	18.071	18.9235	21.6755	382.281	18.9235	21.6755
	141.04	20.1532	18.9442	20.9227	5.45617	4.9962	4.36046	18.0073	18.9116	21.6332	381.751	18.9116	21.6332
	141.14	20.1367	18.9297	20.9102	5.44325	4.9911	4.3661	17.9998	18.8943	21.5955	381.602	18.8943	21.5955
	141.24	20.1179	18.9129	20.9002	5.43587	5.00716	4.36165	18.0609	18.8538	21.5677	380.701	18.8538	21.5677
	141.34	20.0978	18.8907	20.8741	5.43056	5.02919	4.37977	18.0271	18.822	21.4949	380.966	18.822	21.4949
	141.44	20.0771	18.8652	20.8652	5.44824	5.0166	4.39063	17.973	18.7826	21.4408	379.634	18.7826	21.4408
	141.54	20.0571	18.8481	20.8461	5.45877	5.02029	4.36795	17.9414	18.751	21.3867	379.257	18.751	21.3867
	141.64	20.0347	18.8326	20.8326	5.45812	5.02648	4.37413	17.9385	18.7197	21.3477	379.225	18.7197	21.3477
	141.74	20.005	18.8077	20.8146	5.47114	5.01313	4.35981	17.9087	18.7232	21.3296	378.929	18.7232	21.3296
	141.84	19.9842	18.7869	20.7947	5.45541	5.00619	4.37728	17.9103	18.6935	21.2491	378.097	18.6935	21.2491
	141.94	19.9702	18.768	20.7758	5.45399	5.00575	4.3954	17.8932	18.6471	21.2155	377.42	18.6471	21.2155
	142.04	19.9565	18.7592	20.7612	5.45595	4.99892	4.41005	17.8767	18.6013	21.1668	377.337	18.6013	21.1668
	142.14	19.9339	18.7415	20.7386	5.44618	4.97352	4.43251	17.8216	18.5511	21.1283	377.379	18.5511	21.1283
	142.24	19.9103	18.7159	20.7062	5.50467	4.96853	4.42068	17.8128	18.5062	21.0853	377.254	18.5062	21.0853
	142.34	19.9064	18.7003	20.6837	5.51682	4.98069	4.44065	17.7715	18.4844	21.0449	377.077	18.4844	21.0449
	142.44	19.8792	18.6917	20.6771	5.53027	5.00195	4.44531	17.7628	18.4698	21.006	376.355	18.4698	21.006
	142.54	19.8719	18.6717	20.6619	5.49262	4.9936	4.45356	17.7722	18.4265	20.9529	375.524	18.4265	20.9529
	142.64	19.8605	18.6515	20.6612	5.48427	5.0038	4.47743	17.752	18.3916	20.8897	375.508	18.3916	20.8897
	142.74	19.8451	18.6283	20.6478	5.46984	5.00206	4.46886	17.7169	18.3663	20.8761	374.854	18.3663	20.8761
	142.84	19.8282	18.6095	20.631	5.52235	5.01063	4.45595	17.6877	18.3127	20.8352	373.914	18.3127	20.8352
	142.94	19.8141	18.6051	20.6169	5.5102	4.99555	4.45063	17.6392	18.2818	20.8062	374.076	18.2818	20.8062
	143.04	19.7961	18.5822	20.5988	5.53277	4.99468	4.45953	17.6544	18.2501	20.7599	373.84	18.2501	20.7599
	143.14	19.7874	18.5579	20.5872	5.47407	4.97211	4.45551	17.6207	18.2144	20.7173	373.615	18.2144	20.7173
	143.24	19.7689	18.5384	20.5736	5.47493	4.9554	4.44368	17.5788	18.1735	20.6872	372.725	18.1735	20.6872
	143.34	19.7614	18.5329	20.5622	5.44087	4.93794	4.45161	17.5538	18.1485	20.6622	372.476	18.1485	20.6622
	143.44	19.7551	18.5119	20.5481	5.45139	4.92795	4.46701	17.5291	18.0935	20.615	372.218	18.0935	20.615
	143.54	19.7336	18.5031	20.5393	5.46897	4.92405	4.46799	17.5015	18.0562	20.5855	372.123	18.0562	20.5855
	143.64	19.7088	18.4803	20.5164	5.49718	4.93956	4.47472	17.4914	18.0158	20.5373	371.401	18.0158	20.5373
	143.74	19.7	18.4588	20.4929	5.51454	4.95204	4.48231	17.4588	17.9441	20.4969	371.452	17.9441	20.4969
	143.84	19.6926	18.4397	20.469	5.54254	4.9732	4.49566	17.4284	17.9323	20.4587	370.656	17.9323	20.4587
	143.94	19.6594	18.424	20.4485	5.57368	5.01704	4.49555	17.3906	17.9053	20.4219	370.571	17.9053	20.4219
	144.04	19.6354	18.4137	20.4264	5.59733	5.06706	4.50261	17.3426	17.8855	20.3806	369.888	17.8855	20.3806
	144.14	19.6226	18.398	20.4146	5.61643	5.09104	4.51194	17.3132	17.8805	20.3551	369.936	17.8805	20.3551
	144.24	19.6166	18.3735	20.3979	5.61426	5.12012	4.53711	17.2969	17.8604	20.3271	369.197	17.8604	20.3271
	144.34	19.6109	18.3677	20.3677	5.60308	5.12261	4.55914	17.2679	17.848	20.2943	369.47	17.848	20.2943
	144.44	19.6002	18.357	20.3384	5.60189	5.10384	4.55208	17.2453	17.8244	20.2668	368.671	17.8244	20.2668
	144.54	19.5855	18.3375	20.3277	5.60211	5.06207	4.53961	17.2319	17.8061	20.2387	367.852	17.8061	20.2387
	144.64	19.5664	18.3232	20.3213	5.62533	5.07552	4.54622	17.224	17.7923	20.2191	367.915	17.7923	20.2191
	144.74	19.5703	18.3271	20.3076	5.64529	5.09158	4.574	17.2052	17.7657	20.1661	367.324	17.7657	20.1661
	144.84	19.5374	18.3138	20.2845	5.6581	5.06142	4.58485	17.1685	17.7398	20.1216	367.134	17.7398	20.1216
	144.94	19.531	18.2928	20.2683	5.68902	5.07769	4.59527	17.1034	17.6981	20.0712	366.87	17.6981	20.0712
	145.04	19.5144	18.2859	20.2527	5.69781	5.08746	4.59136	17.0232	17.6678	19.9978	366.599	17.6678	19.9978
	145.14	19.4875	18.2688	20.2395	5.67784	5.08409	4.60558	16.9661	17.6243	19.9466	366.226	17.6243	19.9466
	145.24	19.4779	18.2493	20.222	5.67904	5.07454	4.62533	16.9232	17.597	19.8997	365.886	17.597	19.8997
	145.34	19.4674	18.2438	20.2096	5.67198	5.06554	4.63976	16.8883	17.5729	19.8639	365.576	17.5729	19.8639
	145.44	19.4449	18.233	20.1871	5.66417	5.04308	4.64464	16.8366	17.5788	19.8385	365.232	17.5788	19.8385
	145.54	19.4248	18.2207	20.1719	5.66949	5.02203	4.65386	16.8167	17.5589	19.804	364.933	17.5589	19.804
	145.64	19.4146	18.1988	20.1597	5.69803	5.02517	4.65994	16.8219	17.5231	19.7673	364.676	17.5231	19.7673
	145.74	19.4005	18.1964	20.1427	5.72222	5.02203	4.65386	16.779	17.5426	19.7243	364.458	17.5426	19.7243
	145.84	19.3775	18.1851	20.1275	5.72005	5.01888	4.64681	16.7056	17.5308	19.6929	363.881	17.5308	19.6929
	145.94	19.3516	18.1523	20.1133	5.70443	5.01595	4.65755	16.6816	17.5137	19.6445	364.356	17.5137	19.6445
	146.04	19.3395	18.1374	20.0895	5.71094	5.00684	4.66016	16.6788	17.504	19.6271	363.302	17.504	19.6271
	146.14	19.3166	18.1252	20.0783	5.71962	5.04091	4.66493	16.648	17.4781	19.5894	362.839	17.4781	19.5894
	146.24	19.3041	18.1166	20.0561	5.72179	5.03819	4.67003	16.6457	17.4758	19.551	362.459	17.4758	19.551
	146.34	19.2847	18.1041	20.0572	5.73752	5.03244	4.66428	16.6956	17.4613	19.5296	362.128	17.4613	19.5296
	146.44	19.2806	18.0882	20.0423	5.71745	5.02116	4.66178	16.7278	17.4426	19.4914	361.852	17.4426	19.4914
	146.54	19.2716	18.086	20.0323	5.74219	5.01758	4.64844	16.7401	17.4208	19.4569	361.538	17.4208	19.4569
	146.64	19.2625	18.0584	20.0174	5.74306	5.04579	4.63368	16.6921	17.3913	19.4176	361.382	17.3913	19.4176
	146.74	19.2502	18.053	20.011	5.74816	5.04991	4.64855	16.637	17.3802	19.39	360.614	17.3802	19.39
	146.84	19.2313	18.037	19.9931	5.73112	5.03581	4.65983	16.6699	17.3613	19.3516	360.647	17.3613	19.3516
	146.94	19.2342	18.032	19.9715	5.72743	5.02919	4.65321	16.7199	17.3547	19.3283	359.724	17.3547	19.3283
	147.04	19.2179	18.0187	19.9581	5.73514	5.01931	4.65701	16.673	17.34	19.3038	359.575	17.34	19.3038
	147.14	19.1947	18.0023	19.9486	5.73383	5.01801	4.68012	16.664	17.3104	19.2811	359.208	17.3104	19.2811
	147.24	19.1735	17.986	19.9274	5.71691	5.02843	4.70128	16.6023	17.3045	19.2429	359.038	17.3045	19.2429
	147.34	19.176	17.9905	19.925	5.69445	5.02257	4.71007	16.5433	17.2894	19.2093	358.727	17.2894	19.2093
	147.44	19.1662	17.9709	19.9133	5.70269	5.02886	4.7232	16.5552	17.2701	19.1753	358.795	17.2701	19.1753
	147.54	19.1547	17.9653	19.8969	5.70258	5.01606	4.74067	16.5477	17.2714	19.1532	357.753	17.2714	19.1532
	147.64	19.1418	17.9446	19.8713	5.71094	5.03613	4.77344	16.481	17.2418	19.1177	357.823	17.2418	19.1177
	147.74	19.1302	17.9427	19.8529	5.72146	5.02322	4.76931	16.4634	17.2291	19.0826	357.816	17.2291	19.0826
	147.84	19.1174	17.9328	19.8479	5.71994	5.02073	4.76877	16.4321	17.2065	19.0336	357.426	17.2065	19.0336
	147.94	19.1137	17.9184	19.8413	5.72906	5.01812	4.77203	16.426	17.1809	19.0022	357.132	17.1809	19.0022
	148.04	19.0992	17.9048	19.8169	5.74902	5.00781	4.78027	16.4575	17.184	18.9555	356.614	17.184	18.9555
	148.14	19.0877	17.908	19.8103	5.73796	5.02116	4.77116	16.5965	17.1707	18.9207	356.228	17.1707	18.9207
	148.24	19.0803	17.8908	19.8029	5.72602	5.04438	4.77582	16.702	17.1132	18.8778	356.411	17.1132	18.8778
	148.34	19.0735	17.8781	19.7932	5.7385	5.03244	4.78537	16.6336	17.0652	18.8484	356.485	17.0652	18.8484
	148.44	19.0548	17.8673	19.7804	5.71463	5.02615	4.79666	16.4712	17.0367	18.8199	355.852	17.0367	18.8199
	148.54	19.0408	17.8553	19.7752	5.70953	5.01714	4.78375	16.1915	17.0157	18.7872	355.882	17.0157	18.7872
	148.64	19.0311	17.8417	19.7616	5.69922	5.02734	4.79492	16.0508	17.0107	18.7588	355.404	17.0107	18.7588
	148.74	19.0082	17.8286	19.7582	5.72135	5.02995	4.75651	16.1836	17.0137	18.7178	355.053	17.0137	18.7178
	148.84	19.0115	17.822	19.7488	5.71799	5.02365	4.7551	16.1827	16.9884	18.6778	354.709	16.9884	18.6778
	148.94	18.9999	17.8007	19.747	5.73329	4.9911	4.74696	16.1396	16.9727	18.6475	354.3	16.9727	18.6475
	149.04	18.9679	17.795	19.7325	5.74805	4.95313	4.7334	16.0142	16.9839	18.6138	354.455	16.9839	18.6138
	149.14	18.9524	17.7678	19.7297	5.70877	4.95291	4.72928	15.9961	16.9727	18.5723	353.856	16.9727	18.5723
	149.24	18.9372	17.7643	19.7204	5.69651	5.00315	4.7385	15.9836	16.9504	18.55	353.022	16.9504	18.55
	149.34	18.9426	17.7453	19.7112	5.68663	5.03526	4.75694	16.0398	16.9138	18.5183	353.359	16.9138	18.5183
	149.44	18.9271	17.7347	19.6956	5.6786	5.0663	4.77724	15.9446	16.8889	18.4826	353.174	16.8889	18.4826
	149.54	18.9179	17.7216	19.6874	5.69575	5.17231	4.82954	15.9995	16.9028	18.4399	352.587	16.9028	18.4399
	149.64	18.9109	17.7156	19.6892	5.69651	5.25901	4.82541	15.9889	16.8639	18.3981	352.271	16.8639	18.3981
	149.74	18.9098	17.7008	19.6764	5.67654	5.28885	4.82498	15.9617	16.8347	18.3631	351.885	16.8347	18.3631
	149.84	18.8783	17.6937	19.6712	5.68739	5.31239	4.79579	15.9354	16.7909	18.3202	351.832	16.7909	18.3202
	149.94	18.8745	17.6821	19.6547	5.66569	5.38249	4.77897	15.9551	16.7793	18.2939	351.742	16.7793	18.2939
	150.04	18.8654	17.6692	19.6379	5.65755	5.44759	4.77865	15.9808	16.7562	18.2689	351.619	16.7562	18.2689
	150.14	18.8507	17.6632	19.6368	5.64855	5.43468	4.85948	15.9858	16.7788	18.2397	351.168	16.7788	18.2397
	150.24	18.8345	17.6509	19.6197	5.62023	5.39855	4.85948	15.9686	16.7372	18.202	350.796	16.7372	18.202
	150.34	18.8174	17.6367	19.5986	5.65169	5.35287	4.84603	15.9572	16.7571	18.175	350.006	16.7571	18.175
	150.44	18.8058	17.6232	19.586	5.68142	5.29763	4.85037	15.9657	16.744	18.1561	350.594	16.744	18.1561
	150.54	18.7959	17.6113	19.5703	5.67947	5.25955	4.88553	15.9642	16.6878	18.1234	350.187	16.6878	18.1234
	150.64	18.7775	17.6066	19.5704	5.67795	5.25412	4.88108	15.9418	16.6977	18.0766	350.05	16.6977	18.0766
	150.74	18.7678	17.5871	19.5539	5.67242	5.27496	4.88043	15.9312	16.6851	18.0484	349.772	16.6851	18.0484
	150.84	18.7543	17.5834	19.5375	5.65419	5.25966	4.85341	15.9577	16.3727	18.0192	349.178	16.3727	18.0192
	150.94	18.7469	17.5701	19.5242	5.63325	5.24067	4.88227	15.9549	15.9695	17.9881	349.198	15.9695	17.9881
	151.04	18.7265	17.5507	19.5097	5.63921	5.24566	4.85406	15.9375	15.876	17.9414	348.469	15.876	17.9414
	151.14	18.7065	17.5385	19.4995	5.6301	5.2551	4.84494	15.8842	15.8481	17.9145	348.757	15.8481	17.9145
	151.24	18.6926	17.5383	19.4846	5.62967	5.23123	4.85525	15.8908	16.0295	17.8889	348.336	16.0295	17.8889
	151.34	18.6973	17.5166	19.4824	5.61502	5.18826	4.92557	15.8759	16.2216	17.8583	348.077	16.2216	17.8583
	151.44	18.6832	17.5132	19.4644	5.6021	5.18609	4.98296	15.8525	16.4385	17.8398	347.785	16.4385	17.8398
	151.54	18.6696	17.5046	19.4528	5.61773	5.18707	5.07769	15.8262	16.5752	17.7939	347.498	16.5752	17.7939
	151.64	18.6602	17.4922	19.4512	5.63932	5.18815	5.11491	15.8146	16.6017	17.7442	347.166	16.6017	17.7442
	151.74	18.6474	17.4774	19.4403	5.64041	5.21658	5.07986	15.7928	16.6414	17.7166	346.925	16.6414	17.7166
	151.84	18.6287	17.4763	19.4207	5.62457	5.27398	5.08453	15.8023	16.6753	17.688	346.593	16.6753	17.688
	151.94	18.6115	17.4699	19.4201	5.63303	5.28635	5.11838	15.8083	16.6686	17.6628	346.342	16.6686	17.6628
	152.04	18.5956	17.4491	19.4032	5.65766	5.31098	5.18891	15.792	16.6846	17.6357	346.079	16.6846	17.6357
	152.14	18.5918	17.4404	19.3906	5.66124	5.34679	5.14171	15.7564	16.6207	17.6148	346.209	16.6207	17.6148
	152.24	18.5736	17.4242	19.4027	5.67426	5.38129	5.17719	15.7188	16.5439	17.5801	345.76	16.5439	17.5801
	152.34	18.5594	17.4207	19.3943	5.68273	5.38585	5.11925	15.6808	16.4972	17.5558	345.421	16.4972	17.5558
	152.44	18.5443	17.4056	19.3802	5.66873	5.40506	5.12283	15.6505	16.4601	17.5284	345.063	16.4601	17.5284
	152.54	18.535	17.3944	19.37	5.66884	5.40419	5.09755	15.6281	16.428	17.4934	344.653	16.428	17.4934
	152.64	18.5186	17.3936	19.3555	5.6696	5.42057	5.03581	15.6266	16.3903	17.4733	344.645	16.3903	17.4733
	152.74	18.5133	17.3747	19.3376	5.68424	5.49381	5.00456	15.5882	16.3392	17.4466	344.479	16.3392	17.4466
	152.84	18.4974	17.3626	19.3333	5.7041	5.51856	5.00488	15.5736	16.2982	17.4242	344.374	16.2982	17.4242
	152.94	18.4914	17.3459	19.3235	5.71495	5.52648	4.9796	15.5371	16.2695	17.377	344.251	16.2695	17.377
	153.04	18.4767	17.3448	19.3097	5.72211	5.54047	4.90571	15.5112	16.2573	17.353	343.74	16.2573	17.353
	153.14	18.4741	17.3315	19.2885	5.73123	5.55252	4.92849	15.4886	16.2474	17.3353	343.337	16.2474	17.3353
	153.24	18.4693	17.3189	19.2828	5.72461	5.5459	4.92871	15.4843	16.2118	17.3075	342.995	16.2118	17.3075
	153.34	18.4654	17.315	19.2808	5.72081	5.5548	4.90538	15.4554	16.2093	17.2952	342.852	16.2093	17.2952
	153.44	18.4545	17.3139	19.2778	5.71929	5.5689	4.94976	15.4329	16.18	17.2718	342.702	16.18	17.2718
	153.54	18.4417	17.305	19.2718	5.7232	5.59234	4.94976	15.422	16.1544	17.2462	342.486	16.1544	17.2462
	153.64	18.4265	17.2879	19.2586	5.70638	5.5931	4.94466	15.4032	16.1376	17.2372	342.243	16.1376	17.2372
	153.74	18.4255	17.2799	19.2575	5.70443	5.60482	4.93587	15.361	16.0837	17.2272	341.902	16.0837	17.2272
	153.84	18.42	17.2745	19.2521	5.70052	5.60091	4.98177	15.3313	16.0559	17.2014	341.824	16.0559	17.2014
	153.94	18.4023	17.2656	19.2344	5.70367	5.59625	5.00835	15.3128	16.0326	17.1761	341.697	16.0326	17.1761
	154.04	18.3942	17.2526	19.238	5.6951	5.60818	5.0076	15.3143	16.0194	17.1532	341.669	16.0194	17.1532
	154.14	18.3931	17.2437	19.2291	5.68739	5.58485	5.03895	15.3117	16.0266	17.1457	341.78	16.0266	17.1457
	154.24	18.3797	17.2381	19.2117	5.68826	5.54861	5.05154	15.2924	15.9975	17.1088	341.14	15.9975	17.1088
	154.34	18.3729	17.2382	19.2118	5.68989	5.51899	5.07954	15.2961	15.9914	17.0715	340.505	15.9914	17.0715
	154.44	18.3648	17.231	19.2046	5.67329	5.48383	5.05415	15.286	15.9745	17.0321	341.103	15.9745	17.0321
	154.54	18.3613	17.2275	19.1895	5.66157	5.49751	5.06391	15.254	15.9513	16.9903	340.393	15.9513	16.9903
	154.64	18.3413	17.2045	19.1782	5.66102	5.51356	5.08192	15.1906	15.9397	16.9543	340.27	15.9397	16.9543
	154.74	18.328	17.1972	19.16	5.676	5.52756	5.09787	15.1643	15.9035	16.9328	340.01	15.9035	16.9328
	154.84	18.3145	17.1924	19.1445	5.6811	5.50043	5.11957	15.1549	15.902	16.9118	339.798	15.902	16.9118
	154.94	18.3148	17.181	19.1429	5.65538	5.42491	5.12804	15.1483	15.8954	16.8739	339.623	15.8954	16.8739
	155.04	18.3002	17.1713	19.1254	5.66385	5.36599	5.10037	15.1548	15.8873	16.8414	339.524	15.8873	16.8414
	155.14	18.2898	17.1658	19.117	5.6748	5.33105	5.1084	15.1413	15.8688	16.82	339.562	15.8688	16.82
	155.24	18.2764	17.1621	19.1133	5.67513	5.34994	5.11849	15.1241	15.8585	16.7862	338.798	15.8585	16.7862
	155.34	18.2652	17.1607	19.1021	5.71083	5.37098	5.14247	15.1453	15.8465	16.7547	338.688	15.8465	16.7547
	155.44	18.2627	17.1475	19.0928	5.72385	5.31369	5.14572	15.1759	15.8282	16.7247	338.685	15.8282	16.7247
	155.54	18.2694	17.1493	19.0995	5.73318	5.28396	5.12478	15.1661	15.8234	16.712	337.995	15.8234	16.712
	155.64	18.2573	17.142	19.1088	5.73655	5.25315	5.13401	15.1679	15.8251	16.6903	338.323	15.8251	16.6903
	155.74	18.2444	17.1252	19.1028	5.74967	5.27018	5.14518	15.16	15.8056	16.6747	337.528	15.8056	16.6747
	155.84	18.2358	17.1137	19.0873	5.75326	5.27181	5.16732	15.1387	15.7959	16.6377	337.38	15.7959	16.6377
	155.94	18.2346	17.1203	19.0735	5.74523	5.30382	5.16905	15.1379	15.7951	16.6184	337.34	15.7951	16.6184
	156.04	18.2275	17.1104	19.0771	5.74924	5.33225	5.16135	15.1642	15.8136	16.6075	337.022	15.8136	16.6075
	156.14	18.2185	17.1062	19.0691	5.75326	5.31185	5.17415	15.201	15.8045	16.5867	337.088	15.8045	16.5867
	156.24	18.2153	17.101	19.062	5.75857	5.2908	5.14822	15.2218	15.796	16.5607	336.845	15.796	16.5607
	156.34	18.2131	17.0959	19.05	5.75738	5.29253	5.15289	15.2035	15.7826	16.5384	336.113	15.7826	16.5384
	156.44	18.1995	17.0941	19.0482	5.7602	5.27094	5.15082	15.168	15.7471	16.5068	336.107	15.7471	16.5068
	156.54	18.1962	17.0927	19.0468	5.76888	5.28451	5.17611	15.1531	15.7293	16.4773	336.095	15.7293	16.4773
	156.64	18.1873	17.073	19.0388	5.78418	5.33105	5.19336	15.171	15.7257	16.4542	335.915	15.7257	16.4542
	156.74	18.1839	17.0697	19.0355	5.78494	5.34451	5.18728	15.1276	15.7038	16.4323	335.736	15.7038	16.4323
	156.84	18.1674	17.0698	19.0239	5.79004	5.36914	5.16797	15.0923	15.6812	16.3951	335.665	15.6812	16.3951
	156.94	18.1574	17.0696	19.011	5.8112	5.38053	5.18424	15.1111	15.6638	16.3679	335.468	15.6638	16.3679
	157.04	18.1556	17.0609	19.0003	5.81152	5.41211	5.18164	15.1134	15.6485	16.338	335.289	15.6485	16.338
	157.14	18.1496	17.05	19.0041	5.81467	5.42307	5.20237	15.1309	15.6592	16.3174	335.102	15.6592	16.3174
	157.24	18.1429	17.0452	18.9876	5.81869	5.46322	5.21908	15.0941	15.6468	16.3001	334.708	15.6468	16.3001
	157.34	18.1271	17.0294	18.9786	5.8061	5.50727	5.20161	15.0911	15.6439	16.2874	334.484	15.6439	16.2874
	157.44	18.1241	17.0284	18.9679	5.82563	5.55707	5.20356	15.0752	15.6299	16.2578	334.337	15.6299	16.2578
	157.54	18.1159	17.0212	18.9674	5.8253	5.59191	5.1964	15.042	15.6055	16.2285	334.292	15.6055	16.2285
	157.64	18.1055	17.0156	18.957	5.83778	5.60731	5.18349	14.9988	15.5945	16.201	334.175	15.5945	16.201
	157.74	18.1	17.0122	18.935	5.80794	5.59212	5.19857	14.9992	15.5852	16.178	333.95	15.5852	16.178
	157.84	18.0839	16.9931	18.9159	5.78809	5.57031	5.2168	14.9673	15.5767	16.1685	333.785	15.5767	16.1685
	157.94	18.0845	16.9937	18.9097	5.80187	5.58019	5.213	14.9493	15.5694	16.1446	333.396	15.5694	16.1446
	158.04	18.0643	16.9862	18.8964	5.80935	5.57205	5.2156	14.922	15.5519	16.1319	332.95	15.5519	16.1319
	158.14	18.0611	16.9898	18.8931	5.824	5.57498	5.23806	14.9184	15.5483	16.1166	333.129	15.5483	16.1166
	158.24	18.0567	16.9689	18.8888	5.81977	5.55903	5.22993	14.8845	15.5174	16.0906	332.895	15.5174	16.0906
	158.34	18.0441	16.961	18.8761	5.82151	5.54514	5.27365	14.8562	15.4939	16.0623	332.575	15.4939	16.0623
	158.44	18.0398	16.9568	18.8689	5.81586	5.55219	5.352	14.8215	15.4563	16.053	332.348	15.4563	16.053
	158.54	18.0396	16.9566	18.8638	5.82563	5.54438	5.35688	14.8121	15.4488	16.0406	332.212	15.4488	16.0406
	158.64	18.0339	16.9391	18.8532	5.85601	5.54742	5.38336	14.7661	15.435	15.9956	332.059	15.435	15.9956
	158.74	18.0284	16.9386	18.8575	5.87077	5.56706	5.33561	14.7429	15.4197	15.9803	331.876	15.4197	15.9803
	158.84	18.0141	16.9379	18.8569	5.86979	5.58171	5.33464	14.7017	15.4058	15.9586	331.769	15.4058	15.9586
	158.94	18.0152	16.9273	18.8511	5.85514	5.56706	5.36198	14.6867	15.3899	15.9358	331.622	15.3899	15.9358
	159.04	18.0077	16.9247	18.8349	5.84386	5.54405	5.43077	14.685	15.3754	15.8998	331.377	15.3754	15.8998
	159.14	17.989	16.9138	18.8338	5.82194	5.55339	5.44987	14.6712	15.347	15.8763	331.26	15.347	15.8763
	159.24	17.9829	16.9047	18.8149	5.81022	5.55827	5.46647	14.6416	15.3301	15.8633	331.101	15.3301	15.8633
	159.34	17.9781	16.8951	18.7984	5.81521	5.58181	5.35818	14.6305	15.3239	15.8454	330.981	15.3239	15.8454
	159.44	17.973	16.89	18.7777	5.80187	5.6046	5.30284	14.6086	15.3039	15.8254	330.608	15.3039	15.8254
	159.54	17.9614	16.8901	18.7739	5.81706	5.60905	5.36003	14.5804	15.2952	15.7982	330.304	15.2952	15.7982
	159.64	17.9473	16.876	18.7627	5.84017	5.61849	5.41341	14.5743	15.2677	15.7696	330.571	15.2677	15.7696
	159.74	17.9413	16.8612	18.7538	5.86263	5.62533	5.39681	14.5586	15.2471	15.7441	330.218	15.2471	15.7441
	159.84	17.9264	16.8512	18.7389	5.86947	5.62044	5.35091	14.5443	15.2279	15.7181	329.868	15.2279	15.7181
	159.94	17.9136	16.8531	18.7339	5.8712	5.64171	5.27648	14.5171	15.1939	15.6841	329.709	15.1939	15.6841
	160.04	17.9135	16.851	18.7221	5.88184	5.62793	5.31445	14.4913	15.1808	15.6632	329.525	15.1808	15.6632
	160.14	17.906	16.8357	18.7117	5.90462	5.64095	5.21712	14.4671	15.1702	15.6341	329.601	15.1702	15.6341
	160.24	17.9023	16.8271	18.6953	5.93131	5.64323	5.13053	14.4572	15.1584	15.6242	329.248	15.1584	15.6242
	160.34	17.8908	16.8156	18.6867	5.92567	5.65028	5.17274	14.4457	15.1313	15.602	328.807	15.1313	15.602
	160.44	17.8799	16.8096	18.6807	5.91319	5.67882	5.17101	14.4367	15.1174	15.5803	329.109	15.1174	15.5803
	160.54	17.8778	16.8095	18.662	5.91623	5.67893	5.15354	14.4179	15.1054	15.5692	328.792	15.1054	15.5692
	160.64	17.8725	16.8002	18.642	5.92513	5.6888	5.10872	14.4145	15.0834	15.5463	328.54	15.0834	15.5463
	160.74	17.8678	16.7926	18.6344	5.9388	5.6888	5.14193	14.4078	15.0523	15.5308	328.147	15.0523	15.5308
	160.84	17.8624	16.7892	18.6241	5.96181	5.6786	5.16884	14.3869	15.0217	15.5071	328.739	15.0217	15.5071
	160.94	17.8582	16.7869	18.6199	5.95985	5.67567	5.18251	14.3859	14.9991	15.4864	327.084	14.9991	15.4864
	161.04	17.8506	16.7793	18.6123	5.9502	5.66602	5.21387	14.3743	14.9642	15.4661	327.808	14.9642	15.4661
	161.14	17.842	16.759	18.6037	5.97569	5.68468	5.25304	14.3613	14.9453	15.4502	326.916	14.9453	15.4502
	161.24	17.8344	16.7514	18.5893	6.00662	5.69021	5.24002	14.3746	14.9449	15.4283	326.963	14.9449	15.4283
	161.34	17.8306	16.7457	18.5875	6.02886	5.69293	5.20269	14.3495	14.9179	15.4052	327.093	14.9179	15.4052
	161.44	17.8291	16.7539	18.584	6.03168	5.69282	5.20454	14.3516	14.9189	15.374	327.091	14.9189	15.374
	161.54	17.8201	16.7332	18.5818	6.0229	5.69575	5.24946	14.3328	14.8894	15.3387	327.162	14.8894	15.3387
	161.64	17.8199	16.7418	18.5787	6.05512	5.71625	5.31782	14.3311	14.8662	15.3271	327.101	14.8662	15.3271
	161.74	17.8192	16.7362	18.5731	6.03613	5.7168	5.47559	14.3331	14.8614	15.3165	326.135	14.8614	15.3165
	161.84	17.7999	16.7169	18.5411	6.01042	5.74284	5.53972	14.3286	14.8422	15.3002	326.193	14.8422	15.3002
	161.94	17.8033	16.7203	18.5406	6.01042	5.77799	5.59245	14.3074	14.8465	15.282	326.128	14.8465	15.282
	162.04	17.7957	16.7127	18.5379	6.02865	5.79525	5.57357	14.3022	14.8354	15.267	326.127	14.8354	15.267
	162.14	17.7928	16.7097	18.5369	6.0523	5.78277	5.52105	14.2867	14.8209	15.2574	325.589	14.8209	15.2574
	162.24	17.795	16.7071	18.5362	6.0498	5.78613	5.49902	14.2809	14.8102	15.2321	325.318	14.8102	15.2321
	162.34	17.7947	16.7	18.5291	6.01291	5.79026	5.44163	14.2617	14.7861	15.2031	325.374	14.7861	15.2031
	162.44	17.7841	16.6893	18.5214	6.04742	5.82964	5.43413	14.2394	14.7677	15.1798	325.161	14.7677	15.1798
	162.54	17.7778	16.6782	18.5151	6.07161	5.8265	5.40658	14.2571	14.758	15.1701	324.983	14.758	15.1701
	162.64	17.7765	16.6749	18.5118	6.09169	5.84266	5.38466	14.2564	14.7418	15.1421	324.823	14.7418	15.1421
	162.74	17.7693	16.6746	18.5115	6.13639	5.8444	5.38542	14.2228	14.7511	15.1153	324.697	14.7511	15.1153
	162.84	17.7631	16.6655	18.5024	6.1428	5.8342	5.34885	14.2112	14.759	15.094	324.664	14.759	15.094
	162.94	17.7502	16.6555	18.4885	6.13574	5.81348	5.33594	14.2021	14.7275	15.0723	324.643	14.7275	15.0723
	163.04	17.7477	16.6481	18.5046	6.15994	5.82302	5.31424	14.1967	14.7006	15.0473	324.782	14.7006	15.0473
	163.14	17.7597	16.6454	18.5097	6.1671	5.80089	5.3048	14.1789	14.7004	15.0256	323.896	14.7004	15.0256
	163.24	17.7491	16.6349	18.5109	6.16786	5.80946	5.30751	14.1549	14.6745	14.9997	323.763	14.6745	14.9997
	163.34	17.7449	16.6326	18.492	6.16395	5.77919	5.30556	14.1348	14.6602	14.9785	324.049	14.6602	14.9785
	163.44	17.7327	16.6302	18.4876	6.18262	5.73438	5.31543	14.1374	14.6383	14.9616	323.617	14.6383	14.9616
	163.54	17.7225	16.62	18.4872	6.17817	5.73188	5.3227	14.1194	14.6321	14.9426	323.367	14.6321	14.9426
	163.64	17.7101	16.6173	18.4864	6.18186	5.73655	5.35373	14.1197	14.6285	14.9273	323.202	14.6285	14.9273
	163.74	17.7088	16.614	18.4783	6.16895	5.74609	5.37207	14.0989	14.6301	14.9133	323.055	14.6301	14.9133
	163.84	17.6992	16.6045	18.4805	6.19043	5.75098	5.38281	14.0756	14.6235	14.8881	322.778	14.6235	14.8881
	163.94	17.6934	16.6104	18.4746	6.19575	5.76215	5.38911	14.0696	14.6145	14.8772	322.704	14.6145	14.8772
	164.04	17.6883	16.6023	18.4636	6.1556	5.77181	5.37923	14.0574	14.5916	14.8601	322.502	14.5916	14.8601
	164.14	17.688	16.6021	18.4537	6.12956	5.77799	5.37174	14.0193	14.5965	14.8435	322.282	14.5965	14.8435
	164.24	17.6775	16.6013	18.4461	6.13281	5.7959	5.37988	13.9948	14.5846	14.8219	322.106	14.5846	14.8219
	164.34	17.6817	16.5987	18.4405	6.13097	5.79405	5.37999	13.9639	14.5752	14.8027	321.829	14.5752	14.8027
	164.44	17.673	16.5968	18.4249	6.14073	5.81749	5.37901	13.967	14.553	14.7864	321.821	14.553	14.7864
	164.54	17.6674	16.6	18.4252	6.13303	5.83811	5.38791	13.9502	14.5371	14.7695	321.717	14.5371	14.7695
	164.64	17.6654	16.5951	18.4281	6.10189	5.84505	5.41048	13.9552	14.5587	14.755	321.613	14.5587	14.755
	164.74	17.6458	16.5824	18.4242	6.06456	5.82433	5.41808	13.9329	14.5511	14.7454	321.468	14.5511	14.7454
	164.84	17.657	16.5769	18.4168	6.06152	5.81055	5.41602	13.9123	14.5422	14.7268	321.3	14.5422	14.7268
	164.94	17.6404	16.5701	18.4099	6.06554	5.79015	5.41319	13.9046	14.5394	14.7093	320.846	14.5394	14.7093
	165.04	17.6396	16.5762	18.4209	6.03809	5.79395	5.41309	13.8938	14.5383	14.7004	321.436	14.5383	14.7004
	165.14	17.6362	16.5795	18.4008	6.0217	5.80393	5.3967	13.8847	14.5341	14.6845	320.503	14.5341	14.6845
	165.24	17.638	16.5745	18.3929	5.98947	5.82737	5.41233	13.8815	14.5319	14.6745	320.701	14.5319	14.6745
	165.34	17.6308	16.5702	18.3837	5.92849	5.81131	5.40896	13.876	14.5479	14.6592	320.751	14.5479	14.6592
	165.44	17.6146	16.5677	18.3861	5.91016	5.80566	5.41406	13.8618	14.5414	14.6498	319.928	14.5414	14.6498
	165.54	17.614	16.5623	18.4041	5.91895	5.7627	5.41016	13.8484	14.533	14.6316	319.936	14.533	14.6316
	165.64	17.609	16.5573	18.4089	5.94054	5.72765	5.4298	13.8595	14.5333	14.6007	320.035	14.5333	14.6007
	165.74	17.6008	16.5539	18.4133	5.95399	5.71864	5.42177	13.8549	14.5317	14.5688	320.025	14.5317	14.5688
	165.84	17.592	16.552	18.4094	5.96419	5.71126	5.42513	13.8159	14.5122	14.5532	319.922	14.5122	14.5532
	165.94	17.5875	16.5425	18.4019	5.94944	5.7092	5.42697	13.8214	14.5099	14.5392	319.669	14.5099	14.5392
	166.04	17.5799	16.5388	18.3963	5.95942	5.7143	5.42426	13.8124	14.5087	14.5126	319.789	14.5087	14.5126
	166.14	17.5789	16.5428	18.407	5.96289	5.70605	5.41895	13.8207	14.4916	14.4936	319.028	14.4916	14.4936
	166.24	17.5683	16.5321	18.3934	5.97591	5.72396	5.43392	13.7924	14.4692	14.4594	318.962	14.4692	14.4594
	166.34	17.5634	16.5321	18.3866	5.95963	5.72624	5.44108	13.8092	14.4635	14.446	318.988	14.4635	14.446
	166.44	17.553	16.5285	18.3781	5.95855	5.74468	5.43023	13.8085	14.4237	14.4208	318.423	14.4237	14.4208
	166.54	17.5318	16.5191	18.3638	5.97385	5.74826	5.43088	13.7951	14.4162	14.4065	318.368	14.4162	14.4065
	166.64	17.5428	16.5154	18.3631	5.96332	5.75727	5.42817	13.7968	14.4315	14.4022	318.353	14.4315	14.4022
	166.74	17.5314	16.5109	18.3605	5.97537	5.75174	5.42459	13.7932	14.3938	14.3889	318.289	14.3938	14.3889
	166.84	17.5317	16.5063	18.3461	5.97276	5.75987	5.44249	13.797	14.3839	14.3663	318.169	14.3839	14.3663
	166.94	17.532	16.4998	18.3172	5.95888	5.76454	5.44716	13.7849	14.3728	14.3426	318.046	14.3728	14.3426
	167.04	17.524	16.4966	18.2808	5.9617	5.77908	5.44119	13.7734	14.3652	14.3115	317.925	14.3652	14.3115
	167.14	17.5188	16.5061	18.2805	5.95454	5.81	5.44672	13.7853	14.3566	14.296	317.719	14.3566	14.296
	167.24	17.511	16.4983	18.2824	5.95812	5.79991	5.43761	13.7935	14.355	14.2759	317.74	14.355	14.2759
	167.34	17.4948	16.4899	18.2907	5.96115	5.78635	5.43088	13.7804	14.3214	14.2677	317.581	14.3214	14.2677
	167.44	17.4742	16.4839	18.272	5.97624	5.79753	5.45182	13.7759	14.3316	14.2613	317.353	14.3316	14.2613
	167.54	17.4651	16.4885	18.2541	5.97635	5.77322	5.44998	13.7655	14.3056	14.245	317.28	14.3056	14.245
	167.64	17.4638	16.4823	18.2401	5.98763	5.7513	5.44076	13.7567	14.2772	14.2284	317.26	14.2772	14.2284
	167.74	17.453	16.4716	18.2343	5.97114	5.74457	5.43207	13.765	14.2786	14.2249	317.082	14.2786	14.2249
	167.84	17.4532	16.4718	18.2296	5.97136	5.72917	5.4362	13.7713	14.2703	14.2195	317.154	14.2703	14.2195
	167.94	17.4516	16.4819	18.2309	5.98394	5.72027	5.42437	13.7746	14.2414	14.2072	317.462	14.2414	14.2072
	168.04	17.4403	16.4784	18.244	5.98307	5.71452	5.44108	13.7604	14.2282	14.1842	316.394	14.2282	14.1842
	168.14	17.4375	16.4834	18.2461	5.99121	5.71777	5.44434	13.7654	14.2205	14.1717	316.619	14.2205	14.1717
	168.24	17.4297	16.4707	18.2334	5.9605	5.70464	5.45269	13.7487	14.194	14.1452	316.45	14.194	14.1452
	168.34	17.4281	16.4652	18.2298	5.93902	5.6939	5.45953	13.7259	14.1527	14.1234	316.108	14.1527	14.1234
	168.44	17.4069	16.4606	18.2272	5.949	5.70681	5.45974	13.7086	14.149	14.1148	315.705	14.149	14.1148
	168.54	17.4059	16.4567	18.2262	5.94748	5.70334	5.46213	13.7052	14.1232	14.1017	315.452	14.1232	14.1017
	168.64	17.4032	16.4491	18.2235	5.9248	5.69922	5.48145	13.7185	14.0818	14.0886	315.516	14.0818	14.0886
	168.74	17.3998	16.4575	18.2123	5.92893	5.68772	5.47971	13.6986	14.0716	14.0736	315.457	14.0716	14.0736
	168.84	17.4018	16.4448	18.2065	5.94976	5.66851	5.47515	13.6729	14.0479	14.0576	315.353	14.0479	14.0576
	168.94	17.3998	16.4379	18.1811	5.9541	5.6709	5.4707	13.6682	14.0412	14.0315	315.271	14.0412	14.0315
	169.04	17.3911	16.4291	18.1772	5.92133	5.67231	5.48383	13.6442	14.0153	14.0094	314.997	14.0153	14.0094
	169.14	17.3707	16.4351	18.1753	5.90853	5.66341	5.48275	13.6378	14.0255	13.9884	314.937	14.0255	13.9884
	169.24	17.3657	16.4301	18.1655	5.90592	5.66374	5.47721	13.6138	13.9957	13.9683	314.646	13.9957	13.9683
	169.34	17.3602	16.4227	18.1561	5.90918	5.68359	5.49023	13.6015	13.9765	13.9276	314.559	13.9765	13.9276
	169.44	17.3559	16.4223	18.1704	5.90658	5.67611	5.48079	13.5843	13.9671	13.9115	314.465	13.9671	13.9115
	169.54	17.367	16.4168	18.1746	5.90592	5.6735	5.49479	13.5921	13.9456	13.9046	314.342	13.9456	13.9046
	169.64	17.3633	16.416	18.1709	5.89876	5.66146	5.50716	13.588	13.9552	13.8898	314.237	13.9552	13.8898
	169.74	17.3623	16.4082	18.1758	5.8776	5.65495	5.47917	13.5696	13.9426	13.8703	314.137	13.9426	13.8703
	169.84	17.3517	16.3985	18.1808	5.85438	5.64931	5.4579	13.5541	13.9077	13.8471	314.031	13.9077	13.8471
	169.94	17.3583	16.3915	18.1825	5.86079	5.65961	5.45844	13.5119	13.8908	13.8186	313.962	13.8908	13.8186
	170.04	17.3503	16.3883	18.1745	5.88498	5.65842	5.45334	13.5093	13.8746	13.8023	313.874	13.8746	13.8023
	170.14	17.3492	16.3902	18.1734	5.90842	5.6467	5.44358	13.4643	13.8666	13.7836	313.741	13.8666	13.7836
	170.24	17.3468	16.3859	18.1739	5.88628	5.65484	5.46636	13.4599	13.8397	13.7597	313.682	13.8397	13.7597
	170.34	17.3276	16.3852	18.1713	5.89247	5.65712	5.48524	13.4702	13.8383	13.7504	313.492	13.8383	13.7504
	170.44	17.3228	16.3755	18.15	5.90907	5.67177	5.50087	13.4418	13.8188	13.727	313.608	13.8188	13.727
	170.54	17.323	16.3709	18.1482	5.90658	5.68197	5.5306	13.432	13.8109	13.7074	313.262	13.8109	13.7074
	170.64	17.3194	16.3722	18.1485	5.91244	5.69173	5.54427	13.3843	13.772	13.6841	312.812	13.772	13.6841
	170.74	17.3101	16.3677	18.146	5.94369	5.69369	5.55404	13.372	13.7567	13.6493	313.369	13.7567	13.6493
	170.84	17.3051	16.3627	18.1489	5.94195	5.69683	5.56988	13.3286	13.7622	13.6235	312.846	13.7622	13.6235
	170.94	17.3058	16.3634	18.1515	5.93316	5.70074	5.55328	13.3192	13.7743	13.6161	312.377	13.7743	13.6161
	171.04	17.2936	16.359	18.1335	5.90799	5.71267	5.54568	13.3013	13.7466	13.5962	312.469	13.7466	13.5962
	171.14	17.2888	16.3513	18.1258	5.9043	5.71875	5.62793	13.3075	13.7509	13.5927	312.315	13.7509	13.5927
	171.24	17.2968	16.3417	18.0966	5.93023	5.71929	5.67144	13.301	13.7512	13.5686	312.222	13.7512	13.5686
	171.34	17.2956	16.3366	18.1012	5.93533	5.72537	5.68435	13.3149	13.7338	13.5444	312.25	13.7338	13.5444
	171.44	17.2874	16.3382	18.0872	5.93783	5.72005	5.70931	13.3179	13.732	13.523	312.072	13.732	13.523
	171.54	17.2835	16.3411	18.0765	5.94173	5.70443	5.62435	13.3341	13.7491	13.5089	311.884	13.7491	13.5089
	171.64	17.2718	16.3294	18.0726	5.92589	5.6798	5.56456	13.3264	13.719	13.4904	311.841	13.719	13.4904
	171.74	17.2684	16.3378	18.0634	5.95508	5.69629	5.58984	13.322	13.7117	13.4646	311.623	13.7117	13.4646
	171.84	17.2702	16.3346	18.0456	5.96126	5.72201	5.57357	13.2901	13.6837	13.4425	311.447	13.6837	13.4425
	171.94	17.2697	16.3156	18.0432	5.95128	5.73155	5.56554	13.2555	13.6862	13.4294	311.291	13.6862	13.4294
	172.04	17.2755	16.3263	18.0372	5.93728	5.73416	5.50955	13.2451	13.7031	13.4004	311.119	13.7031	13.4004
	172.14	17.268	16.3227	18.0268	5.94151	5.73644	5.48839	13.2204	13.6882	13.3727	310.96	13.6882	13.3727
	172.24	17.2663	16.3161	18.0329	5.935	5.7436	5.57563	13.1859	13.681	13.3695	310.855	13.681	13.3695
	172.34	17.2561	16.3108	18.0295	5.94575	5.75825	5.64301	13.1342	13.6977	13.3666	310.715	13.6977	13.3666
	172.44	17.2489	16.3104	18.0302	5.96539	5.77984	5.69488	13.1119	13.688	13.3609	310.628	13.688	13.3609
	172.54	17.241	16.3054	18.0457	5.97114	5.77973	5.72993	13.0804	13.6536	13.349	310.508	13.6536	13.349
	172.64	17.2334	16.3027	18.0381	5.95573	5.78385	5.7028	13.0476	13.6814	13.3279	310.413	13.6814	13.3279
	172.74	17.2262	16.3005	18.0309	5.93034	5.78971	5.71549	13.0403	13.6877	13.3176	310.369	13.6877	13.3176
	172.84	17.2258	16.3098	18.0256	5.9464	5.79405	5.6964	13.0125	13.7117	13.3006	310.045	13.7117	13.3006
	172.94	17.2223	16.2917	18.0153	5.94596	5.8112	5.67253	12.982	13.6783	13.2818	309.71	13.6783	13.2818
	173.04	17.2259	16.2865	18.0072	5.92166	5.82498	5.67068	13.0131	13.685	13.269	309.857	13.685	13.269
	173.14	17.2237	16.2843	18.0001	5.92036	5.80805	5.68598	13.0304	13.6886	13.253	309.538	13.6886	13.253
	173.24	17.2262	16.277	17.9928	5.93609	5.79644	5.70269	13.0277	13.6576	13.2415	309.431	13.6576	13.2415
	173.34	17.2108	16.2733	17.9843	5.94054	5.79308	5.71398	13.0144	13.6873	13.2224	309.392	13.6873	13.2224
	173.44	17.215	16.2726	17.965	5.94238	5.80176	5.73047	12.9767	13.6661	13.1925	309.34	13.6661	13.1925
	173.54	17.2104	16.2709	17.9721	5.94	5.79449	5.74273	12.9637	13.6599	13.1804	309.288	13.6599	13.1804
	173.64	17.2038	16.2692	17.9684	5.93924	5.78201	5.75076	12.9054	13.59	13.1671	309.209	13.59	13.1671
	173.74	17.1926	16.258	17.9621	5.96647	5.77799	5.72038	12.8457	13.5146	13.1484	308.955	13.5146	13.1484
	173.84	17.1871	16.2574	17.9566	5.95703	5.76563	5.71191	12.8887	13.4561	13.126	308.831	13.4561	13.126
	173.94	17.1842	16.2614	17.9587	5.96745	5.77311	5.69206	12.886	13.4563	13.1106	308.724	13.4563	13.1106
	174.04	17.1756	16.2527	17.95	5.97396	5.77083	5.67708	12.8901	13.4311	13.0961	308.546	13.4311	13.0961
	174.14	17.1746	16.2469	17.9539	5.99881	5.76931	5.6824	12.8747	13.3444	13.0817	308.415	13.3444	13.0817
	174.24	17.1713	16.2397	17.9487	6.01226	5.77105	5.64898	12.8724	13.3812	13.0628	308.168	13.3812	13.0628
	174.34	17.1628	16.236	17.9323	6.00684	5.78223	5.63477	12.8895	13.3934	13.0683	308.077	13.3934	13.0683
	174.44	17.1643	16.2297	17.9338	6.00282	5.78895	5.6327	12.9028	13.4555	13.0473	308.022	13.4555	13.0473
	174.54	17.1533	16.2236	17.9229	6.02496	5.79058	5.63824	12.888	13.4359	13.0306	307.937	13.4359	13.0306
	174.64	17.1464	16.2235	17.9325	6.01074	5.77344	5.61133	12.8688	13.3971	13.0173	307.832	13.3971	13.0173
	174.74	17.1415	16.2157	17.9149	6.00933	5.76031	5.58355	12.8685	13.4163	13.0111	307.715	13.4163	13.0111
	174.84	17.1382	16.2076	17.9048	5.99002	5.76053	5.56033	12.8423	13.4293	12.9966	307.672	13.4293	12.9966
	174.94	17.1351	16.2122	17.9085	5.97971	5.75217	5.5549	12.8402	13.4388	12.9759	307.616	13.4388	12.9759
	175.04	17.1267	16.2039	17.9119	6.00738	5.74468	5.57671	12.8416	13.4597	12.9617	307.534	13.4597	12.9617
	175.14	17.1273	16.2044	17.9105	6.00456	5.73893	5.5944	12.8526	13.4825	12.9415	307.484	13.4825	12.9415
	175.24	17.1286	16.2057	17.9069	5.98752	5.73557	5.59299	12.8593	13.5009	12.9413	307.541	13.5009	12.9413
	175.34	17.1238	16.201	17.8972	5.9949	5.71951	5.56228	12.8174	13.5107	12.9424	307.425	13.5107	12.9424
	175.44	17.1139	16.1911	17.8874	6.00315	5.72971	5.52854	12.7975	13.5124	12.9206	307.199	13.5124	12.9206
	175.54	17.1062	16.1951	17.8826	6.05046	5.74186	5.54167	12.7802	13.4765	12.9013	306.922	13.4765	12.9013
	175.64	17.1047	16.1936	17.8879	6.09353	5.75174	5.5447	12.7597	13.4599	12.9022	306.763	13.4599	12.9022
	175.74	17.1045	16.1934	17.8926	6.07606	5.74891	5.56141	12.7516	13.4313	12.8913	306.58	13.4313	12.8913
	175.84	17.0985	16.1874	17.8915	6.02127	5.7449	5.53689	12.745	13.4227	12.8817	306.405	13.4227	12.8817
	175.94	17.0945	16.1785	17.8953	5.94293	5.74957	5.58843	12.7437	13.4078	12.8707	306.287	13.4078	12.8707
	176.04	17.0918	16.1787	17.8975	5.93522	5.74381	5.59831	12.7269	13.4036	12.8548	306.058	13.4036	12.8548
	176.14	17.0849	16.1806	17.9003	5.95844	5.72309	5.63227	12.7294	13.3886	12.8427	305.848	13.3886	12.8427
	176.24	17.0856	16.1745	17.9059	5.96159	5.7321	5.6403	12.7096	13.3737	12.8298	305.759	13.3737	12.8298
	176.34	17.0827	16.1715	17.9196	5.93642	5.7372	5.65517	12.6949	13.3746	12.8179	305.629	13.3746	12.8179
	176.44	17.0758	16.1647	17.9196	5.94618	5.74892	5.66884	12.6557	13.3569	12.7914	305.519	13.3569	12.7914
	176.54	17.0694	16.1612	17.9161	5.93598	5.77387	5.66352	12.6479	13.3608	12.7807	305.398	13.3608	12.7807
	176.64	17.0612	16.1696	17.9245	5.93511	5.77105	5.65582	12.6425	13.3622	12.7675	305.291	13.3622	12.7675
	176.74	17.0589	16.1673	17.9222	5.93262	5.77734	5.65234	12.615	13.3465	12.742	305.205	13.3465	12.742
	176.84	17.0673	16.1591	17.914	5.94216	5.80251	5.67653	12.6053	13.3318	12.7322	305.072	13.3318	12.7322
	176.94	17.071	16.1559	17.9186	5.91407	5.78614	5.66016	12.6239	13.3114	12.7128	305.009	13.3114	12.7128
	177.04	17.0727	16.1547	17.9096	5.9247	5.80751	5.69814	12.5961	13.3022	12.7026	304.836	13.3022	12.7026
	177.14	17.0717	16.1489	17.9038	5.93414	5.8189	5.72222	12.5446	13.279	12.6989	304.749	13.279	12.6989
	177.24	17.0694	16.1466	17.9015	5.91135	5.82932	5.68967	12.5296	13.2796	12.6771	304.606	13.2796	12.6771
	177.34	17.063	16.1402	17.8951	5.94119	5.81619	5.69509	12.5132	13.2769	12.6646	304.469	13.2769	12.6646
	177.44	17.0637	16.136	17.8879	5.94911	5.80653	5.71767	12.5043	13.2709	12.644	304.311	13.2709	12.644
	177.54	17.0633	16.1287	17.8787	5.93479	5.80783	5.74533	12.4919	13.2555	12.6169	304.208	13.2555	12.6169
	177.64	17.0601	16.1255	17.8804	5.92122	5.84701	5.74935	12.4678	13.2188	12.6074	304.069	13.2188	12.6074
	177.74	17.0544	16.1198	17.8747	5.91102	5.88075	5.74989	12.4617	13.1922	12.5886	304.014	13.1922	12.5886
	177.84	17.0497	16.1151	17.8671	5.91135	5.9133	5.72873	12.4799	13.1586	12.5639	303.915	13.1586	12.5639
	177.94	17.0422	16.1047	17.8596	5.89106	5.935	5.71235	12.4978	13.116	12.5633	303.735	13.116	12.5633
	178.04	17.0403	16.1057	17.8479	5.90137	5.94922	5.71191	12.5002	13.0871	12.5432	303.621	13.0871	12.5432
	178.14	17.0319	16.0973	17.8327	5.88661	5.98915	5.69032	12.5008	13.0808	12.531	303.535	13.0808	12.531
	178.24	17.0303	16.0908	17.8262	5.91048	6.01107	5.62337	12.4737	13.0851	12.5118	303.437	13.0851	12.5118
	178.34	17.0293	16.083	17.8232	5.89323	6.04167	5.6276	12.4589	13.0839	12.497	303.349	13.0839	12.497
	178.44	17.0256	16.0793	17.8381	5.89974	6.06087	5.64876	12.4311	13.0336	12.4731	303.213	13.0336	12.4731
	178.54	17.0157	16.0694	17.8282	5.92307	6.1135	5.69065	12.4146	13.0054	12.4449	303.129	13.0054	12.4449
	178.64	17.01	16.0774	17.8225	5.9503	6.14952	5.69835	12.4089	13.0085	12.4245	302.952	13.0085	12.4245
	178.74	17.0097	16.079	17.83	5.95671	6.14421	5.67155	12.3842	12.9702	12.4067	302.809	12.9702	12.4067
	178.84	17.0024	16.06	17.8227	5.95595	6.11317	5.67567	12.3749	12.9628	12.3974	302.744	12.9628	12.3974
	178.94	17.0005	16.065	17.816	5.97135	6.0651	5.68913	12.3612	12.9306	12.3749	302.672	12.9306	12.3749
	179.04	17.0038	16.0614	17.8124	5.95703	6.02442	5.66309	12.3556	12.9239	12.3624	302.54	12.9239	12.3624
	179.14	16.9937	16.0562	17.8072	5.95974	5.9822	5.66678	12.3332	12.9123	12.3547	302.449	12.9123	12.3547
	179.24	16.9947	16.0591	17.8023	5.96061	5.85612	5.65592	12.3294	12.9036	12.3451	302.347	12.9036	12.3451
	179.34	16.9939	16.0515	17.7947	5.94792	5.84538	5.64909	12.3405	12.8971	12.3307	302.238	12.8971	12.3307
	179.44	16.988	16.0456	17.8005	5.93066	5.86621	5.66504	12.3327	12.8854	12.3249	302.21	12.8854	12.3249
	179.54	16.9795	16.0371	17.792	5.94021	5.92752	5.65701	12.3014	12.8835	12.3005	302.139	12.8835	12.3005
	179.64	16.9772	16.0348	17.7897	5.94379	5.94575	5.64692	12.2912	12.8947	12.2873	302.063	12.8947	12.2873
	179.74	16.9717	16.0322	17.7842	5.96072	5.92263	5.66873	12.2748	12.8998	12.269	301.974	12.8998	12.269
	179.84	16.9678	16.0303	17.7852	5.9502	5.92676	5.67285	12.2725	12.9072	12.2598	301.921	12.9072	12.2598
	179.94	16.9676	16.0301	17.7918	5.93533	5.92947	5.67752	12.2622	12.9106	12.2485	301.84	12.9106	12.2485
	180.04	16.9602	16.0246	17.7961	5.92405	5.91721	5.69065	12.2829	12.8766	12.2311	301.784	12.8766	12.2311
	180.14	16.9653	16.0112	17.7827	5.92806	5.88997	5.69173	12.2981	12.8772	12.219	301.628	12.8772	12.219
	180.24	16.9587	16.0094	17.7946	5.94065	5.91037	5.69553	12.3125	12.8682	12.2012	301.428	12.8682	12.2012
	180.34	16.9521	16.0098	17.791	5.95714	5.92687	5.70812	12.3118	12.8675	12.2025	301.279	12.8675	12.2025
	180.44	16.9492	16.002	17.793	5.95584	5.93435	5.69803	12.3302	12.878	12.1954	301.248	12.878	12.1954
	180.54	16.9512	15.9971	17.7832	5.95204	5.92567	5.69813	12.3563	12.8778	12.1835	301.26	12.8778	12.1835
	180.64	16.9502	16.0078	17.7891	5.94412	5.92068	5.69607	12.3696	12.8559	12.1772	301.127	12.8559	12.1772
	180.74	16.9389	15.9897	17.7758	5.95041	5.9133	5.69455	12.3852	12.8315	12.1655	300.751	12.8315	12.1655
	180.84	16.9261	15.9984	17.7699	5.94499	5.87956	5.71842	12.3918	12.8039	12.1487	300.644	12.8039	12.1487
	180.94	16.922	15.9991	17.754	5.94227	5.86708	5.70595	12.3809	12.7881	12.1377	300.771	12.7881	12.1377
	181.04	16.9143	15.9914	17.7463	5.95009	5.8661	5.71669	12.3775	12.7896	12.1265	300.069	12.7896	12.1265
	181.14	16.9096	15.9868	17.7582	5.95486	5.86599	5.73318	12.3813	12.7807	12.1108	300.036	12.7807	12.1108
	181.24	16.9042	15.9813	17.7548	5.96875	5.86719	5.75293	12.3823	12.7456	12.1	300.134	12.7456	12.1
	181.34	16.9077	15.9819	17.7407	5.97211	5.87543	5.75239	12.3788	12.7382	12.077	300.087	12.7382	12.077
	181.44	16.9055	15.9865	17.7336	5.97266	5.87207	5.75781	12.3661	12.7352	12.0575	300.053	12.7352	12.0575
	181.54	16.9032	15.9843	17.7391	5.98958	5.89388	5.79037	12.3755	12.7291	12.0464	299.9	12.7291	12.0464
	181.64	16.9076	15.9837	17.7386	6.01508	5.89399	5.80805	12.3749	12.7235	12.0409	299.811	12.7235	12.0409
	181.74	16.9097	15.9791	17.7486	6.0127	5.88965	5.82227	12.3669	12.7301	12.0221	299.773	12.7301	12.0221
	181.84	16.9036	15.973	17.7357	6.01823	5.88249	5.83757	12.3558	12.7288	12.015	299.668	12.7288	12.015
	181.94	16.896	15.9654	17.733	6.05122	5.87934	5.85297	12.3309	12.7499	11.9979	299.534	12.7499	11.9979
	182.04	16.8995	15.962	17.7316	6.08702	5.89366	5.87999	12.3094	12.7312	11.9881	299.333	12.7312	11.9881
	182.14	16.8892	15.9712	17.7212	6.08366	5.88346	5.89616	12.3139	12.7338	11.978	299.122	12.7338	11.978
	182.24	16.8755	15.9644	17.7242	6.07639	5.89377	5.91037	12.3011	12.7396	11.9632	299.166	12.7396	11.9632
	182.34	16.8763	15.9603	17.7269	6.09473	5.90625	5.88574	12.2945	12.7212	11.9586	299.054	12.7212	11.9586
	182.44	16.8776	15.9548	17.7214	6.12033	5.9133	5.88987	12.2883	12.7112	11.9514	299.022	12.7112	11.9514
	182.54	16.8703	15.9621	17.7092	6.13444	5.90202	5.91178	12.2854	12.6848	11.9367	298.714	12.6848	11.9367
	182.64	16.8664	15.9631	17.7112	6.14193	5.92708	5.91829	12.2783	12.665	11.918	298.696	12.665	11.918
	182.74	16.8587	15.9554	17.7025	6.13422	5.93598	5.92329	12.2651	12.6577	11.9047	298.503	12.6577	11.9047
	182.84	16.8535	15.9502	17.6973	6.15668	5.94575	5.93403	12.2537	12.6678	11.8836	298.385	12.6678	11.8836
	182.94	16.8471	15.9438	17.6987	6.17437	5.94586	5.95171	12.2706	12.6456	11.8595	298.35	12.6456	11.8595
	183.04	16.8496	15.9463	17.6885	6.20171	5.96734	5.96343	12.2425	12.6449	11.8441	298.287	12.6449	11.8441
	183.14	16.8543	15.951	17.6863	6.20367	5.99078	5.96246	12.2204	12.6413	11.8317	298.177	12.6413	11.8317
	183.24	16.8464	15.9479	17.6862	6.20595	6.01063	5.9745	12.2252	12.6207	11.8218	298.047	12.6207	11.8218
	183.34	16.8355	15.9517	17.6949	6.20356	6.03754	5.977	12.2001	12.62	11.8095	298.068	12.62	11.8095
	183.44	16.8408	15.957	17.6855	6.21788	6.04308	5.93273	12.1866	12.5929	11.8067	297.942	12.5929	11.8067
	183.54	16.8373	15.9536	17.6967	6.23253	6.04894	5.92784	12.2045	12.5805	11.7934	297.841	12.5805	11.7934
	183.64	16.8322	15.9436	17.6985	6.23893	6.07194	5.89909	12.1897	12.5715	11.7795	297.746	12.5715	11.7795
	183.74	16.8337	15.9411	17.693	6.25857	6.03396	5.87185	12.1799	12.5666	11.7688	297.637	12.5666	11.7688
	183.84	16.8263	15.9474	17.6905	6.26118	6.05805	5.86957	12.1742	12.5413	11.7513	297.571	12.5413	11.7513
	183.94	16.833	15.9414	17.6846	6.25087	6.03309	5.8329	12.1441	12.5269	11.7261	297.588	12.5269	11.7261
	184.04	16.8205	15.9397	17.6799	6.24848	6.02778	5.8393	12.1166	12.5112	11.7202	297.205	12.5112	11.7202
	184.14	16.8083	15.9372	17.6794	6.26367	6.05566	5.83301	12.0852	12.4963	11.7102	297.076	12.4963	11.7102
	184.24	16.8127	15.9367	17.6838	6.2691	6.04449	5.82476	12.0684	12.4707	11.7031	296.964	12.4707	11.7031
	184.34	16.8069	15.9309	17.6731	6.28494	6.04275	5.83474	12.0488	12.4688	11.6846	296.846	12.4688	11.6846
	184.44	16.7918	15.9207	17.6609	6.29123	6.05198	5.82737	12.0328	12.4752	11.6841	296.838	12.4752	11.6841
	184.54	16.775	15.9253	17.6578	6.28147	6.04709	5.81174	12.0434	12.4858	11.6752	296.771	12.4858	11.6752
	184.64	16.7802	15.9227	17.6454	6.28114	6.04481	5.76649	12.05	12.469	11.6584	296.646	12.469	11.6584
	184.74	16.7794	15.9151	17.631	6.28646	6.01693	5.74154	12.0429	12.4559	11.6386	296.666	12.4559	11.6386
	184.84	16.7751	15.9186	17.6315	6.28483	6.02702	5.74577	12.0636	12.4835	11.6329	296.602	12.4835	11.6329
	184.94	16.7684	15.912	17.6151	6.28646	6.03743	5.764	12.0889	12.4834	11.6152	296.295	12.4834	11.6152
	185.04	16.7662	15.9214	17.6177	6.30143	6.03483	5.7946	12.0923	12.4722	11.6031	296.369	12.4722	11.6031
	185.14	16.7597	15.9149	17.6112	6.31337	6.04481	5.76649	12.096	12.474	11.5804	296.028	12.474	11.5804
	185.24	16.7518	15.912	17.6083	6.33149	6.05512	5.79633	12.1648	12.4803	11.5681	295.893	12.4803	11.5681
	185.34	16.7478	15.9119	17.6082	6.3342	6.03635	5.78928	12.1829	12.4837	11.5687	295.684	12.4837	11.5687
	185.44	16.7564	15.9039	17.6109	6.3304	6.03255	5.77767	12.1824	12.4656	11.5603	295.612	12.4656	11.5603
	185.54	16.7478	15.9031	17.6189	6.33127	6.02561	5.7717	12.2479	12.4491	11.536	295.595	12.4491	11.536
	185.64	16.7278	15.8947	17.6106	6.34885	6.0178	5.76291	12.3383	12.4594	11.518	295.549	12.4594	11.518
	185.74	16.718	15.8967	17.6125	6.34994	6.01302	5.76888	12.2891	12.4736	11.5098	295.515	12.4736	11.5098
	185.84	16.7093	15.888	17.6117	6.33963	6.04666	5.78299	12.2204	12.4733	11.5007	295.428	12.4733	11.5007
	185.94	16.7063	15.885	17.6037	6.35069	6.06554	5.79698	12.176	12.469	11.4836	295.338	12.469	11.4836
	186.04	16.705	15.8837	17.5956	6.36545	6.07053	5.80686	12.0972	12.4537	11.4634	295.25	12.4537	11.4634
	186.14	16.6918	15.8735	17.5825	6.36339	6.06651	5.78038	12.0531	12.4329	11.4505	295.198	12.4329	11.4505
	186.24	16.6834	15.8777	17.5857	6.36382	6.07671	5.79058	12.0205	12.4121	11.4336	295.145	12.4121	11.4336
	186.34	16.6687	15.8631	17.5711	6.35178	6.09592	5.78537	12.038	12.3856	11.411	295.117	12.3856	11.411
	186.44	16.6649	15.8681	17.577	6.3393	6.102	5.7768	11.9857	12.3626	11.388	295.048	12.3626	11.388
	186.54	16.6664	15.8647	17.5707	6.34961	6.1123	5.77051	11.8585	12.3478	11.3653	294.951	12.3478	11.3653
	186.64	16.6775	15.864	17.5808	6.35753	6.13194	5.77648	11.8398	12.3516	11.3574	294.879	12.3516	11.3574
	186.74	16.6739	15.8605	17.5812	6.36806	6.12196	5.78505	11.7623	12.3414	11.3443	294.835	12.3414	11.3443
	186.84	16.6694	15.8676	17.5717	6.34299	6.11838	5.77463	11.7828	12.3355	11.3287	294.77	12.3355	11.3287
	186.94	16.6487	15.8586	17.5744	6.33095	6.1327	5.79091	11.7607	12.3154	11.3105	294.692	12.3154	11.3105
	187.04	16.6481	15.8581	17.569	6.33257	6.14117	5.79253	11.7738	12.2982	11.2884	294.564	12.2982	11.2884
[truncated: 930 more rows]

## Sheet: Fig. 2e
Fig. 2e, In vitro dose response curves
raw data		Semaglutide						Liraglutide						GLP-1						GLP-1–MK-801						GLP-1–inactive MK-801
	log10(M)	Run 1		Run 2		Run 3		Run 1		Run 2		Run 3		Run 1		Run 2		Run 3		Run 1		Run 2		Run 3		Run 1		Run 2		Run 3
	-6	100.369	101.249	108.887	109.954	105.034	107.258	101.949	103.277	122.458	124.053	121.048	123.763	103.317	104.454	115.436	112.319	109.307	110.835	101.313	101.237	114.44	111.146	112.994	107.088	117.676	116.398	112.286	114.446	108.859	113.667
	-7	100.638	100.299	108.887	109.954	106.505	109.823	102	102.606	122.519	123.247	122.483	120.468	104.164	105.153	116.228	111.637	109.636	111.827	103.921	102.253	111.439	110.709	106.266	107.713	120.323	117.97	112.138	114.281	109.353	110.973
	-8	98.4828	98.6785	114.376	112.726	109.89	111.896	102.12	103.431	122.663	124.238	120.981	122.524	100.766	100.174	117.288	117.704	113.567	115.894	99.7002	101.876	116.706	116.891	112.315	115.266	118.479	118.357	115.547	115.454	114.855	115.081
	-9	80.1338	75.7669	86.4413	92.8534	91.8919	86.1752	97.191	95.3294	116.742	114.506	109.898	115.152	70.5943	72.2276	93.4944	96.6766	96.6005	93.1335	85.9906	86.7744	93.9887	83.454	82.326	91.7138	101.306	100.337	75.7834	104.334	73.1373	100.217
	-10	30.2206	21.2972	41.8399	20.2867	38.9463	19.9137	46.2388	44.7992	55.5404	53.8113	55.1817	51.0302	22.7287	21.0597	32.9275	37.0994	33.1941	32.504	40.8672	41.8579	55.8955	36.1476	33.315	51.708	52.8523	55.9787	12.8163	14.2412	9.81478	12.6706
	-11	6.63862	1.97692	7.68922	9.21407	7.2912	7.09462	8.72401	7.54528	10.479	9.06312	6.61011	5.93525	3.23997	4.75248	0.736827	6.3077	-3.2975	1.38229	8.90002	6.99572	16.4536	17.4614	15.2239	12.9235	23.4017	26.6336	-4.5174	-20.4284	-6.03233	-24.4555
	-12	2.68708	2.48683	-3.29012	0.695779	-4.64341	-1.57406	3.63975	2.7504	4.37194	3.30369	2.89919	3.13976	4.34472	3.27043	-2.42663	1.1377	-4.36773	-1.30184	1.81097	2.44683	3.75391	0.940811	0.601943	-2.56267	20.1614	22.4425	-5.08315	-5.47674	-9.77114	-7.39096
	-13	0.1364	-0.136402	0.830405	-0.161673	-2.55382	-1.85907	1.30265	-1.30265	1.5647	-1.5647	0.934888	-3.54638	1.27127	-1.27128	0.222453	3.76938	-4.32007	-0.258126	0.128337	-0.128337	-1.93448	1.41341	-5.68635	-3.28177	16.4431	-16.4431	-14.0768	-17.0823	-17.4237	-21.6433

## Sheet: Fig. 2f
Fig. 2f, In vitro dose-response curves with human plasma
raw data		Semaglutide						Liraglutide						GLP-1						GLP-1–MK-801						GLP-1–inactive MK-801
	log10(M)	Run 1		Run 2		Run 3		Run 1		Run 2		Run 3		Run 1		Run 2		Run 3		Run 1		Run 2		Run 3		Run 1		Run 2		Run 3
	-6	114.032	107.296	110.156	106.231	108.546	103.064	95.6864	101.152	106.872	105.587	106.132	104.121	102.424	98.2342	115.103	112.643	112.436	110.502	105.231	94.3224	110.513	107.069	103.088	105.571	101.241	100.533	109.408	106.136	104.484	108.84
	-7	107.44	104.133	110.775	111.592	106.794	107.838	105.791	111.952	112.227	109.379	108.259	107.487	87.6114	101.579	112.112	112.955	107.637	112.316	108.323	74.3277	107.483	106.462	102.514	106.03	99.4299	94.4465	106.919	107.463	105.068	103.448
	-8	39.2286	44.78	34.4483	53.2423	51.4651	34.0857	102.755	104.511	85.3386	97.6942	81.9043	78.2523	95.1448	98.1166	117.756	117.488	113.999	117.406	101.426	93.9048	113.32	113.227	112.822	108.648	90.1634	92.5791	113.885	109.262	107.898	109.037
	-9	17.7559	8.15634	14.3772	21.1778	17.1609	13.2082	37.2346	40.2857	41.4042	37.9711	33.0406	40.1509	72.622	80.8073	98.149	91.1676	87.2505	97.9262	88.2567	83.5111	103.439	111.759	99.4994	110.311	88.2423	88.8787	110.609	103.866	106.251	100.054
	-10	3.7141	10.5104	-2.40493	2.97916	-1.54569	-5.09546	-2.44205	15.1471	5.43941	3.15873	-1.62349	5.12989	32.92	34.3899	62.8532	48.4593	43.7629	60.6836	42.6764	43.4447	62.1985	70.1568	68.0795	57.2615	43.8068	36.3656	71.299	45.046	70.6761	42.6745
	-11	5.10493	4.28641	1.48514	-1.33162	-4.81871	-3.24871	-1.7512	4.26752	3.21726	-1.70515	-4.10896	-1.13083	2.02675	-2.47619	7.63873	2.45373	1.00513	4.4188	13.2912	10.0651	10.5626	14.3454	11.7313	6.50058	7.28066	2.49105	11.5152	9.06028	7.12917	11.3453
	-12	-2.30154	3.45797	0.0172659	-2.06891	-6.7591	-2.61165	9.88259	2.62779	2.08189	-1.49696	-2.55699	-0.499345	-6.61551	-3.2302	6.24383	3.83505	-0.294249	3.44766	-1.04086	1.72261	2.66505	3.35771	-0.310179	-0.402855	-6.51042	-9.81681	2.04072	0.564489	-1.03636	-0.042042
	-13	-2.70194	2.70194	-4.69845	4.69845	4.43801	-7.35894	4.29982	-4.29982	-1.04601	1.04601	-2.46359	-3.14528	-2.02922	2.02922	2.87216	0.386619	-2.09951	1.11245	6.03771	-6.03771	1.63361	1.03133	-0.0846573	-2.64847	-4.78297	-19.269	-0.442848	0.0532528	-3.85075	-3.61879

## Sheet: Fig. 2h
Fig. 2h, Change in body weight
raw data	Time (days)	Vehicle								MK-801								GLP-1								GLP-1–inactive MK-801								GLP-1–MK-801
	0	0	0	0	0	0	0	0	0	0	0	0	0	0	0	0	0	0	0	0	0	0	0	0	0	0	0	0	0	0	0	0	0	0	0	0	0	0	0	0	0
	1	0.18	0	-0.67	0.19	0.2	0.85	1.12	1.34	1.69	1.09	-1.29	-0.81	-1.13	0	0.71	1.64	-3.91	-4.4	-5.56	-5.13	-3.46	-5.62	-4.63	-4.17	-3.99	-1.25	-3.61	-5.64	-3.66	-3.76	-5.1	-5.45	-6.5	-6.05	-4.23	-5.84	-6.1	-6.39	-5.73	-5.81
	2	-1.45	-0.37	-0.34	0	2.61	1.19	0.56	1.12	0.94	0.91	0.16	0.61	-1.89	0.42	1.96	2.04	-4.28	-5.35	-5.4	-4.96	-4.67	-6.74	-4.83	-5.56	-4.59	-3.23	-5.51	-7.9	-6.28	-5.91	-6.58	-6.77	-8.03	-7.56	-6.09	-7.24	-8.26	-7.98	-7.53	-7.82
	3	-0.36	0.75	1.01	0	1.41	1.53	3	2.46	2.63	0.55	-0.48	0.61	-2.08	-0.21	1.96	2.86	-4.1	-5.93	-6.24	-6.02	-5.08	-7.3	-5.43	-6.35	-4.99	-3.76	-5.85	-8.35	-6.46	-5.56	-7.43	-9.59	-9.37	-9.83	-7.78	-9.26	-9.87	-9.98	-8.78	-9.02
	4	-0.36	0.56	0	0.19	2.61	2.21	4.49	3.35	3.94	1.64	0.48	1.02	-2.08	0.42	1.43	3.07	-3.35	-5.54	-6.24	-4.96	-5.28	-7.87	-5.63	-6.55	-5.39	-4.66	-6.2	-9.26	-6.81	-6.09	-9.98	-10.9	-9.37	-10.21	-8.97	-10.66	-12.03	-11.18	-10.39	-9.02
	5	-0.72	0.19	0.67	0.78	2.01	2.04	4.49	4.24	2.81	1.46	-1.13	-0.61	-2.08	0	1.96	1.84	-3.72	-6.31	-5.56	-5.49	-5.49	-8.61	-4.83	-6.15	-4.39	-3.58	-6.54	-9.48	-7.5	-7.17	-9.55	-10.9	-10.52	-10.96	-9.31	-10.87	-13.11	-14.97	-10.22	-10.62
	6	-0.36	0.75	-3.88	0.78	2.61	3.57	5.24	4.46	2.06	1.09	-1.13	-0.61	-2.27	-0.21	0.89	2.45	-8.57	-7.46	-7.76	-7.08	-7.93	-10.11	-7.44	-7.74	-6.59	-6.63	-7.57	-10.38	-8.55	-8.78	-11.25	-12.59	-11.47	-12.29	-10.49	-12.07	-14	-14.37	-12.9	-12.63
	7	-1.63	0	-7.59	2.14	2.21	2.72	5.06	3.35	2.81	0.55	-0.48	0.2	-1.89	-1.47	0.89	3.07	-9.5	-7.65	-7.93	-6.55	-7.72	-10.67	-5.43	-6.55	-4.99	-4.84	-7.92	-9.48	-8.38	-8.24	-11.68	-12.97	-12.43	-13.04	-9.98	-13.08	-15.26	-15.77	-12.37	-12.22
	8	-0.54	1.12	-10.46	2.73	2.81	3.91	7.12	5.58	5.07	2.73	-1.13	1.63	-1.32	-1.05	1.25	3.07	-9.5	-7.84	-8.6	-6.55	-7.52	-11.61	-6.04	-6.35	-5.59	-6.45	-9.29	-10.38	-8.55	-10.22	-12.31	-13.35	-12.43	-13.42	-11	-13.68	-16.88	-16.17	-13.26	-14.83
	9	-1.08	1.49	-10.96	0.58	3.21	5.44	8.05	5.13	5.63	2.55	-0.16	1.43	0.57	-1.26	2.14	3.27	-9.31	-7.57	-8.26	-7.96	-8.13	-11.61	-6.04	-7.14	-4.99	-4.3	-9.64	-10.16	-8.03	-9.68	-11.04	-14.47	-13.19	-14.56	-12.01	-14.49	-17.59	-19.16	-14.7	-15.63
	10	-1.08	1.49	-10.96	0.58	3.21	5.44	8.05	5.13	5.63	2.55	-0.16	1.43	0.57	-1.26	2.14	3.27	-9.31	-7.57	-8.26	-7.96	-8.13	-11.61	-6.04	-7.14	-4.99	-4.3	-9.64	-10.16	-8.03	-9.68	-11.04	-14.47	-13.19	-14.56	-12.01	-14.49	-17.59	-19.16	-14.7	-15.63
	11	0.18	2.61	-10.12	-5.85	3.01	5.61	6.55	2.9	5.63	2	-0.16	1.63	-0.19	-1.47	2.85	3.68	-9.12	-8.8	-8.26	-8.5	-7.52	-12.55	-5.23	-6.15	-3.99	-4.66	-8.61	-9.26	-7.33	-8.06	-11.04	-14.29	-14.34	-15.5	-11.51	-15.49	-20.11	-20.16	-15.59	-18.04
	12	1.81	2.8	-9.27	-7.8	4.62	4.25	9.18	5.8	7.32	4.19	-0.48	3.05	-0.38	-2.73	3.39	3.89	-8.94	-7.84	-6.07	-7.26	-6.71	-12.92	-4.23	-6.15	-3.79	-5.02	-7.75	-8.8	-6.98	-6.63	-10.62	-13.72	-14.34	-16.07	-13.37	-17.3	-19.57	-19.76	-17.2	-19.84
	13	0.36	-3.36	-8.09	-8.77	5.02	5.95	7.87	3.79	5.63	2.55	-0.64	2.85	0.19	-1.89	2.85	3.07	-9.31	-8.03	-7.25	-7.26	-6.91	-13.67	-4.83	-6.35	-2.99	-6.81	-7.75	-9.26	-7.85	-7.89	-10.62	-13.16	-14.15	-15.31	-12.86	-16.5	-20.65	-21.76	-16.13	-18.04
	14	0.54	-5.6	-7.42	-8.19	3.82	6.46	9.55	3.13	7.32	3.64	0.32	4.28	-0.19	-1.68	2.67	3.89	-8.94	-8.22	-6.07	-7.08	-5.89	-13.48	-4.83	-6.35	-3.39	-6.81	-6.88	-7.9	-8.03	-9.14	-9.98	-13.35	-13.96	-16.07	-14.04	-16.9	-21.18	-22.16	-16.49	-19.04

## Sheet: Fig. 2i
Fig. 2i, Cumulative food intake
raw data	Time (days)	Vehicle				MK-801				GLP-1				GLP-1–inactive MK-801				GLP-1–MK-801
	0	0	0	0	0	0	0	0	0	0	0	0	0	0	0	0	0	0	0	0	0
	1	2.75	2.95	3.3	3.4	3.65	2.3	3	2.85	0.75	0.35	1.1	0.6	1.45	0.7	0.9	0.5	0.2	0.55	0.7	0.25
	2	5.1	6	6.85	6.1	6.75	5.4	5.4	6.15	2.4	1.7	2.65	1.75	2.65	1.95	2	1.25	1.1	1.5	1.6	0.85
	3	7.75	8.9	9.6	9.5	9.95	7.9	7.8	9	4.15	3.1	4.3	3.05	4.35	3.45	3.5	2.15	1.9	2.4	2.65	1.8
	4	10.45	11.6	13.25	13.45	13.45	11.3	10.1	11.65	6.25	5.35	6.3	5	6.5	6.3	5.8	3.2	3.85	3.7	4.4	3.35
	5	13.1	14.85	15.95	16.7	15.9	13.35	12.7	14.4	8.6	7.7	8.15	7.05	9.15	8.55	7.8	4.6	5.45	5	5.2	4.95
	6	15.5	16.35	18.95	19.9	18.7	15.6	15.1	16.75	9.7	9.45	9.95	8.4	10.85	10.25	9.6	5.65	6.55	6.35	6.55	5.9
	7	17.8	17.85	21.7	22.5	21.5	18.35	17.4	19.45	11.3	11.75	11.95	10.65	13.5	12.85	12.25	7.4	8.1	7.7	7.85	7.55
	8	20.8	19.4	25	25.95	25.05	21.05	19.95	22.25	13.3	14.05	14.25	13.05	15.9	14.8	14.85	9.25	10.15	9.45	9.45	9.05
	9	23.25	20.9	28.3	29.05	28.2	23.8	22.75	24.95	15.4	15.9	16.25	15.25	18.6	16.7	17.2	11.25	11.5	10.95	10.85	10.15
	10	26.3	22.9	31.35	31.6	31.3	26.55	24.75	27.95	17.7	18.6	18.9	18	21.55	19.3	20.4	13.45	13.3	13	12.75	11.6
	11	28.9	25	34.15	34.05	34.15	28.85	27.4	30.65	20.05	20.65	21.15	20.1	24.2	21.35	22.9	15.55	15.15	14.6	14	12.85
	12	31.75	27.25	37.05	37.2	37.45	31.35	29.7	33.1	22.6	23.4	23.3	22.5	26.6	23.95	25.8	17.7	17.1	16.45	16.25	14.7
	13	33.15	29.8	40.25	39.7	40.05	33.95	32.4	35.65	25.25	26.15	25.8	24.8	28.8	26.25	28.35	19.95	19.5	18.8	18.1	16.25
	14	37.35	32.3	43.15	42.35	43.15	37	35.05	38.3	27.9	28.8	28.4	27.35	31.5	29.45	30.7	22.6	21.55	20.85	20.3	18.3

## Sheet: Fig. 2j
Fig. 2j, Pharmacokinetic assesment
raw data	Time (hours)	MK-801 (100 nmol kg-1)				GLP-1 (100 nmol kg-1)				GLP-1–inactive MK-801 (100 nmol kg-1)				GLP-1–MK-801 (100 nmol kg-1)
	0.25	0.149	0.208	0.155	0.109	43.029	39.686	50.251	35.098	103.042	107.552	69.739	112.513	88.475	122.882	106.108	151.194
	0.5	0.143	0.168	0.141	0.107	30.946	44.368	22.018	25.49	170.609	175.655	153.551	94.895	168.787	149.338	162.411	184.722
	0.75	0.114	0.144	0.12	0.121	25.938	35.443	33.462	30.987	190.892	235.947	164.096	198.901	188.045	227.449	210.561	329.308
	1	0.132	0.143	0.104	0.156	14.161	27.45	10.406	11.717	240.786	230.675	167.352	129.907	233.574	196.093	243.541	243.906
	2	0.091	0.129	0.631	0.111	2.805	7.456	3.275	3.715	161.532	123.044	111.196	119.261	171.004	205.574	205.617	257.783
	4	0.042	0.069	0.048	0.066	0.064	0.176	0.013	0.06	37.209	34.342	28.582	26.899	76.913	74.04	88.723	69.684
	8	0.007	0.007	0.007	0.007	0.004	0.004	0.004	0.017	3.592	1.586	3.095	3.04	20.555	20.987	29.092	18.611
	24	0.007	0.007	0.007	0.007	0.004	0.004	0.004	0.013	0.369	0.369	0.369	0.417	0.14	0.118	0.144	0.118
