# Supplementary material for: GLP-1-directed NMDA receptor antagonism for obesity treatment
Source: Nature. 2024 May 15;629(8014):1133–41. doi: 10.1038/s41586-024-07419-8 (PMC11136670; doi:10.1038/s41586-024-07419-8)
Supplement: Supplementary file 6 — Source Data Fig. 3 [file 41586_2024_7419_MOESM6_ESM.xlsx]

## Sheet: Fig. 3b
Fig. 3b, Change in body weight
raw data	Time (days)	Vehicle								GLP-1								MK-801								GLP-1–MK-801
	0	0	0	0	0	0	0	0	0	0	0	0	0	0	0	0	0	0	0	0	0	0	0	0	0	0	0	0	0	0	0	0	0
	1	0.9	2.1	1.1	0.7	0.3	-0.5	-0.2	1.4	-1.5	-3.4	-3.3	-3.7	-3.7	-2	-4.5	-3.2	0.6	0.2	0.3	0	0	2.2	0.8	-0.4	-4.8	-5	-5.3	-5.6	-6.9	-6.7	-5.6	-5.1
	2	1.8	1.7	1.5	0.4	-1.2	-0.9	-0.2	0.2	-2.9	-4.2	-3	-2.5	-4.3	-2.8	-5.5	-5.9	1.4	0.2	-0.6	-1.1	0.2	1.5	0.8	-0.4	-6.7	-6.5	-6.8	-6.9	-11.3	-9.9	-7.2	-8.2
	3	0.5	0.6	2.2	1.1	-0.2	-1	1.3	0.3	-3.2	-4.2	-3	-1.5	-5.4	-2.3	-4.7	-5.4	0.8	1.5	0.9	-1.1	1	1.8	0.5	-0.6	-8	-8.1	-7.6	-8.7	-14.7	-13.3	-9.6	-10.7
	4	2	0.4	0.9	1.6	-0.8	-0.7	0	-0.3	-3.8	-4.2	-3.7	-2.7	-5	-3	-4.8	-5.4	1	1.7	0	-1	0.8	0.9	-0.8	-0.2	-9.9	-9.2	-8.4	-10	-17.7	-16.9	-10.7	-14
	5	2.7	1.9	1.8	1.4	0	-0.7	1.8	-1	-4.6	-4	-3.9	-3.5	-5.5	-3.5	-5.8	-5.7	2.2	1.5	0.5	-0.3	2	0.9	-0.5	-0.4	-10.7	-10.3	-10.1	-11.7	-21.6	-19.2	-11.9	-15.8

## Sheet: Fig. 3c
Fig. 3c, Cumulative food intake
raw data	Time (days)	Vehicle						GLP-1					MK-801					GLP-1–MK-801
	0	0	0	0	0	0	0	0	0	0	0	0	0	0	0	0	0	0	0	0	0	0	0
	1	3	2.65	2.7	3.1	2.7	3.3	1.35	1.15	1.05	0.7	1.5	2.8	3.2	2.65	3.5	2.7	0.4	0.55	0	0.3	0.4	0.5
	2	5.2	4.95	5.1	5.5	5.3	5.8	2.9	2.8	2.25	1.9	3.4	5.35	5.6	5	6.3	5.2	0.9	1.35	0	0.3	1	0.7
	3	7.35	7.5	7.5	8.2	8.4	8.5	4.8	4.8	3.95	4.4	6.6	7.9	8.45	7.45	9.4	7.4	1.75	2.55	0.2	0.4	2.1	1.1
	4	9.65	10.25	10	11.1	11.1	11.3	6.85	7.1	6.25	7	9.7	10.45	11.4	9.85	11.6	10.1	2.8	3.95	0.8	0.5	3.2	1.9
	5	11.8	12.45	12.5	13.3	14.1	13.5	8.45	8.45	7.85	8.7	12	12.75	14.15	12.05	14.2	12	3.85	4.95	1.3	0.5	4.1	3.2

## Sheet: Fig. 3g
Fig. 3g, Top 5 functional terms
raw data		-log10(P)
	Postsynaptic specialization	23.3798
	Postsynaptic density	24.1223
	Asymmetric synapse	25.0772
	Glutamatergic synapse	26.3033
	Neuron to neuron synapse	27.7468

## Sheet: Fig. 3k
Fig. 3k, Human GWAS integration of top 5 functional terms
raw data		-log10(P)
		S-LDSC	MAGMA
	Postsynaptic Specialization	2.22068	2.53861
	Postsynaptic Density	1.98713	2.25712
	Asymmetric Synapse	1.98713	2.31728
	Glutamatergic Synapse	2.31728	2.53861
	Neuron To Neuron Synapse	1.54594	2.53861

## Sheet: Fig. 3m
Fig. 3m, Change in body weight
raw data	Time (days)	Vehicle						MK-801							GLP-1							GLP-1–MK-801
	0	0	0	0	0	0	0	0	0	0	0	0	0	0	0	0	0	0	0	0	0	0	0	0	0	0	0	0
	1	0.507614	0	0.160514	0.710227	-0.93985	-0.166389	0.181818	-1.2963	-2.08	0.87108	0.151286	-0.292826	0.323625	-2.79605	-3.50076	-1.40598	-2.47934	-2.01863	-2.87908	-2.79001	-5.53633	-4.35435	-4.80769	-4.4905	-5.63847	-5.05051	-5.52381
	2	0.507614	-0.170649	0.321027	1.27841	-2.06767	-1.16473	-0.181818	-0.185185	-2.24	0.87108	0.151286	0	-0.161812	-4.93421	-4.87062	-3.33919	-4.79339	-2.32919	-4.60653	-3.96476	-7.09343	-8.10811	-6.73077	-7.4266	-8.78939	-8.41751	-8.38095
	3	0.676819	0.682594	0.321027	1.27841	-2.06767	-1.16473	0.545455	-0.185185	-2.72	1.39373	-0.605144	0.439239	0.809061	-4.44079	-6.5449	-2.46046	-4.6281	-2.79503	-5.75816	-3.23054	-8.3045	-9.45946	-9.29487	-8.981	-11.4428	-11.6162	-9.33333
	4	0.846024	1.36519	0.321027	1.84659	-1.50376	-0.665557	0.727273	-0.185185	-2.72	1.39373	0.151286	0.439239	0.970874	-3.125	-5.93607	-3.16344	-4.13223	0.310559	-6.33397	-3.37739	-8.3045	-10.961	-10.7372	-10.19	-14.262	-13.1313	-9.71429
	5	1.01523	1.19454	0	1.84659	-1.69173	0	0.727273	-0.740741	-4.16	0.87108	0.302572	0.292826	0.647249	-3.125	-5.93607	-2.9877	-3.63636	-0.776397	-6.33397	-3.52423	-8.82353	-12.7628	-12.5	-11.5717	-15.9204	-15.8249	-11.4286
	6	1.52284	1.19454	0.160514	1.84659	-2.63158	-0.499168	-0.181818	0.740741	-3.68	1.21951	-0.151286	-0.732064	0.647249	-3.94737	-6.5449	-3.16344	-4.95868	-0.931677	-5.37428	-3.23054	-9.34256	-13.964	-14.2628	-12.6079	-17.9104	-17.1717	-12.7619
	7	1.01523	0.341297	0.642055	1.70455	-2.25564	-1.16473	-0.727273	0	-3.2	0.696864	-0.302572	0.585652	-0.323625	-5.26316	-7.91476	-4.92091	-3.96694	-0.931677	-7.10173	-3.23054	-8.99654	-14.1141	-14.2628	-12.7807	-18.9055	-17.3401	-14.0952
	8	1.18443	1.87713	1.1236	1.84659	-2.63158	0	-0.363636	-0.185185	-3.04	1.39373	0.151286	-2.78184	-0.161812	-3.94737	-7.00152	-3.16344	-3.63636	-0.776397	-5.37428	-2.34949	-10.3806	-13.8138	-14.5833	-13.1261	-19.7347	-18.0135	-14.6667
	9	3.04569	1.70648	2.24719	3.26705	-1.69173	1.16473	0.909091	-2.77778	-2.88	1.91638	2.57186	-3.66032	0.809061	-2.96053	-6.39269	-3.86643	-4.29752	0.621118	-5.37428	-2.49633	-10.0346	-14.4144	-13.9423	-15.0259	-20.398	-18.0135	-14.4762

## Sheet: Fig. 3n
Fig. 3n, Cumulative food intake
raw data		Time (days)	Vehicle			MK-801				GLP-1				GLP-1–MK-801
		0	0	0	0	0	0	0	0	0	0	0	0	0	0	0	0	0
		1	2.8	2.95	2.4	2.6	2.45	3.05	2.7	0.85	0.85	1.1	1.1	0.55	0.3	0.1	0.2	0.5
		2	5.8	6.2	4.3	5.35	5	6.2	5.7	2.55	2.5	2.8	3.6	1.6	1.05	1	0.5	1.3
		3	8.75	9.4	6.55	8.35	8.15	9.35	9.1	4.25	4.95	4.8	6.2	3.05	1.3	1.3	1	2.2
		4	11.9	12.6	8.95	11.45	11.05	12.8	12.2	6.3	7.15	6.7	8.9	4.55	2.4	1.7	1.2	3.8
		5	14.5	15.4	11.35	14.15	13.85	15.8	14.8	8.6	9.6	9	11.3	6.4	3.05	2.5	1.7	5.3
		6	17.3	18.35	13.4	16.95	16.5	18.3	17.5	10.55	11.85	11.75	13.9	8.1	3.7	3.5	2.4	6.5
		7	19.95	21.4	15.95	19.65	19.25	20.9	20	12.4	14.7	14.1	16.6	10.2	5.1	4.7	4	7.6
		8	23.25	24.8	18.6	22.7	22.2	22.7	22.8	15.2	17.5	16.9	20.1	12.45	6.6	6.2	5.1	9.5
		9	25.9	27.6	21	25.2	24.8	24.35	25.6	17.4	18.8	19.45	22.9	14.45	7.75	7.9	7	11.1

## Sheet: Fig. 3o
Fig. 3o, Glucose tolerance test
raw data	Time (minutes)	Vehicle						MK-801						GLP-1							GLP-1–MK-801
	0	10.2	11.6	9.4	7.5	13.3	7.8	13.4	9.9	8.3	7.3	9.2	13.1	9.3	7.7	7.6	7.4	9.6	8.6	8.2	7.6	7.2	6.3	6.3	5.3	8.4	7.4
	15	20.8	23.1	19.1	22.8	27	25.3	24.3	29.3	15.3	25.8	25.9	30.1	21	15.9	16.7	15.9	21.6	18.7	19.3	17.4	17.6	13.3	12.9	19.7	23.4	14.8
	30	23	24.6	22.6	21.3	31.2	22.1	32	30.2	20.7	24.8	20.2	30.9	16.3	17.3	19.3	14.4	20.4	13.6	13.6	17.6	25.6	17.2	17.8	10.1	22.7	20.1
	60	14.4	21.1	12.6	13.8	22.8	20.6	26.2	26	20.1	11.9	20.2	29.4	12.7	13.2	8.8	10.7	12	12.7	11.4	13.3	14.8	11.7	11.7	10.5	19.6	15
	90	11.7	18.4	9.8	12.4	21.8	16.7	24.4	23.2	18.5	12.4	16.8	29.4	8.1	10.4	9.2	13.1	14.2	9.2	9	11.6	14	8.9	10.3	7.9	11.3	10.7
	120	11.1	18.6	13.7	12.9	12.4	13.4	18.1	20.8	15.4	9.7	14.7	24.2	11.7	8.7	11.2	11.1	12.7	9.4	9.6	10.4	9.5	9.4	9.5	7.1	9.8	10.3

## Sheet: Fig. 3p
Fig. 3p, Area under curve of Fig. 3o
raw data	Vehicle						MK-801						GLP-1							GLP-1–MK-801
	1856	2451	1743	1857	2731	2255	2975	2981	2147	1874	2243	3372	1551	1524	1450	1499	1832	1449	1413	1617	1901	1393	1444	1221	1999	1655

## Sheet: Fig. 3q
Fig. 3q, Plasma cholesterol
raw data		Vehicle						MK-801						GLP-1							GLP-1–MK-801
	Plasma cholesterol (mg/dL)	179.63	181.76	210.93	231.57	188.88	228.72	188.88	161.84	166.11	149.74	223.74	241.53	163.26	227.3	223.03	169.66	131.95	114.16	158.99	100.64	70.045	131.24	119.85	131.24	163.26	187.45

## Sheet: Fig. 3r
Fig. 3r, Plasma triglycerides
raw data		Vehicle						MK-801						GLP-1							GLP-1–MK-801
	Plasma triglycerides (mg/dL)	89.4298	122.38	93.5486	119.909	58.9509	86.1348	81.1923	79.5448	81.1923	99.3149	92.7248	94.3723	72.131	64.7172	68.0122	84.4873	74.6022	84.4873	60.5984	56.4796	103.434	75.426	49.0659	46.5946	41.6521	54.8321
