# Supplementary material for: GLP-1-directed NMDA receptor antagonism for obesity treatment
Source: Nature. 2024 May 15;629(8014):1133–41. doi: 10.1038/s41586-024-07419-8 (PMC11136670; doi:10.1038/s41586-024-07419-8)
Supplement: Supplementary file 7 — Source Data Fig. 4 [file 41586_2024_7419_MOESM7_ESM.xlsx]

## Sheet: Fig. 4b
Fig. 4b, Change in body weight
raw data	Time (days)	Vehicle												Semaglutide															GLP-1–MK-801
	0	0	0	0	0	0	0	0	0	0	0	0	0	0	0	0	0	0	0	0	0	0	0	0	0	0	0	0	0	0	0	0	0	0	0	0	0	0	0	0	0	0	0
	1	-1.2	-0.4	-0.7	0	2.1	0.7	3	0	3.4	1.8	-0.7	0	-2.3	-13.3	-11.7	0.7	-2.9	-2.5	-2.5	-12.1	0.7	1.8	-0.4	-0.7	-1.7	-6.5	-3.5	-6.3	-9.2	-11	-13.9	-6.5	-14.8	-5.2	-8.2	-13	-12.6	-11.8	-8.3	-2.4	-11	0.4
	2	-1.2	-1.1	-0.7	0.7	1.4	1.4	4.2	0.3	2.2	2.5	-0.3	0.3	0.8	-15.2	-6.4	-0.7	0	-0.4	0	-15.2	-0.7	4.7	2.8	2.8	4.2	-4.1	0	-5.6	-6.8	-11.3	-14.7	-5.4	-15.5	-3.5	-5.4	-13	-9.8	-12.9	-5.6	4.3	-12.8	1.8
	3	0	0.4	-1.5	0.7	2.5	1.7	3.4	0.3	0.7	1.1	-3.1	-1	0	-11.5	-5	1.8	1.6	0.4	-0.4	-12.1	-0.7	6.5	6.3	3.2	5.9	-1.4	1.2	-2.8	-4.1	-9.9	-13.2	-2.9	-14.4	-1	-4.3	-11.5	-9.8	-10.4	-3.1	6.7	-12.4	-1.1
	4	0.4	0.7	-0.4	1.5	4.3	2.4	5.3	-0.3	3	0.7	0.7	-0.3	1.1	-8.1	-1.8	1.4	2.4	1.8	1.4	-8.3	-1	5.1	7.1	2.5	6.7	-0.3	2.3	-1.4	-3.1	-8.2	-10.5	-1.8	-9.8	1.7	-1.2	-11.1	-5.1	-8.2	-0.3	6.7	-12.1	-0.4
	5	1.9	0.4	0	3.3	3.9	3.4	2.7	-0.3	2.2	0.7	0	-0.3	1.9	-6.3	-0.7	3.2	2.9	1.8	2.2	-6.6	1.7	8.7	5.5	4.3	10	-0.3	-1.2	1.4	0.3	-5.8	-8.3	-0.4	-9.1	2.1	-0.4	-6.3	-2.4	-4.7	1.7	6.7	-8.9	0
	6	1.5	1.4	-0.7	2.9	4.6	2.7	4.5	0.3	5.2	0	1	0.3	3.1	-5.9	-1.1	1.8	3.7	1.4	1.4	-4.8	1	6.5	6.3	4.3	10	-1	0.8	1.4	1.4	-5.1	-4.9	0.7	-9.5	2.1	0.8	-6.3	0.4	-3.6	-1	4.3	-6.7	-1.4

## Sheet: Fig. 4c
Fig. 4c, Daily food intake
raw data	Time (days)	Vehicle												Semaglutide															GLP-1–MK-801
	1	2.1	2.4	2.1	2.4	2.7	2.6	2.3	2.3	2.3	2.6	2	2.1	1.7	0.2	0.3	2.6	1.5	2	2.1	0	2	2.4	2.4	2.2	1.8	0.5	1.4	0.9	0.7	0.3	0.1	0.8	0.2	1.3	0.9	0.1	0	0.2	0.5	2.5	0	2.2
	2	2.1	2.1	2.3	1.8	2.2	2.2	1.8	1.7	1.5	1.9	1.4	1.4	2.5	0.6	2.1	2.2	2.2	2.2	2.4	-0.1	1.7	2.4	1.9	2	2	1.4	1.9	1.8	1.6	0.8	0.8	1.9	0.4	2.1	2	0.6	1	0.4	1	2.5	0.3	1.7
	3	2.1	2.3	2.2	2.3	2.5	2.2	2.7	2.2	1.9	2.1	2.5	1.8	2.1	1.9	2.3	2.4	2.6	2.3	2.2	1.7	1.9	3	3.6	2.9	2.9	2.5	2.5	2.3	2.5	1.9	1.8	2.2	1.4	2.3	2.2	1.7	1.5	1.9	2.2	2.8	1.2	1.9
	4	2.1	2	1.8	2.2	2.3	2.1	2.7	2.1	2.6	2.4	-5,4*	2.5	2.3	2	2.2	2.1	2	2.1	1.9	2.8	2.6	2.6	2.2	2.1	2.8	2.8	2.6	2.1	1.7	1.7	1.8	2.2	1.9	2.2	1.9	2.2	2.8	2.5	3	2.9	2.3	2.4
	5	2.6	2.1	2.2	2.5	2.5	2.3	1.8	1.8	1.8	1.9	1.8	1.9	2.1	2.4	2.3	2.5	2.6	2.3	2.2	2.3	2.4	2.8	1.8	2.3	2.4	2	0.9	2.6	2.7	2.4	2.2	2.5	2.1	2.4	2.4	2.1	2.2	2.2	2.4	2	2	2
	6	2.5	2.6	2.2	2.2	2.4	2.3	2.1	2.4	2.4	2.2	2.3	2.4	2.3	2.3	2.1	2.4	2.2	2.4	2.4	2.8	1.8	1.6	2	1.8	2.5	1.8	2.5	2.5	2.9	2.5	2.4	2.5	2	2.4	2.1	2.5	2.7	2	1.9	2.1	2.4	2
		* Excluded. Negative food intake.

## Sheet: Fig. 4e
Fig. 4e, Change in body weight
raw data	Time (Days)	Vehicle								MK-801 100 nmol/kg							Semaglutide 10 nmol/kg								GLP-1–MK-801 100 nmol/kg
	0	0	0	0	0	0	0	0	0	0	0	0	0	0	0	0	0	0	0	0	0	0	0	0	0	0	0	0	0	0	0	0
	1	0.71048	0.990099	1.35135	0.373134	1.27971	1.51515	1.06383	0.965251	-1.06838	-2.15264	0.574713	0	0.187266	-0.18083	0.719424	-4.49438	-4.61538	-7.25389	-4.947	-6.84211	-4.74453	-5.55556	-5.16014	-8.3045	-7.33945	-6.66667	-4.46429	-5.84906	-5.80205	-7.52864	-6.82657
	2	1.7762	2.37624	2.7027	1.49254	2.01097	1.89394	1.70213	1.73745	0.42735	-1.56556	1.341	1.99275	0.93633	1.26582	3.23741	-5.05618	-5.96154	-7.08117	-6.89046	-9.64912	-7.84672	-8.41751	-7.11744	-8.65052	-8.44037	-8.51852	-8.21429	-7.92453	-8.36177	-8.6743	-7.56458
	3	3.19716	3.9604	3.71622	2.98508	3.29068	3.2197	2.76596	3.0888	0.641026	-0.97847	1.91571	2.53623	2.05992	1.62749	3.23741	-5.43071	-6.15385	-6.73575	-7.59717	-10.8772	-9.67153	-9.09091	-7.11744	-9.51557	-9.3578	-8.7037	-9.46429	-9.24528	-8.70307	-8.6743	-9.04059
	4	4.61812	4.35644	5.40541	3.54478	3.47349	4.54545	3.40426	3.4749	1.06838	-0.78278	2.87356	3.62319	2.43446	2.53165	3.59712	-3.74532	-6.34615	-6.04491	-6.71378	-11.4035	-8.94161	-9.93266	-7.65125	-10.0346	-9.90826	-9.44444	-9.46429	-9.24528	-8.70307	-8.6743	-9.5941
	5	5.68384	5.54455	7.60135	5.03731	4.57038	6.25	4.46809	5.01931	2.5641	0.587084	4.5977	5.07246	3.18352	3.79747	4.31655	-2.80899	-5.57692	-4.83592	-4.947	-10.8772	-9.30657	-9.42761	-6.9395	-10.3806	-10.0917	-10	-9.64286	-8.67925	-8.70307	-8.34697	-9.22509

## Sheet: Fig. 4f
Fig. 4f, Cumulative food intake
raw data	Time (Days)	Vehicle				MK-801 100 nmol/kg				Semaglutide 10 nmol/kg				GLP-1–MK-801 100 nmol/kg
	0	0	0	0	0	0	0	0	0	0	0	0	0	0	0	0	0
	1	20.25	22	19.3	17.7	17.65	18.45	20.6	17	6.1	3.85	6.5	2.3	1.75	1.25	2.75	0.5
	2	41.95	43.95	39	35.1	35.9	37.8	40.7	36.8	10.55	7.4	8.3	5.45	3.65	3.15	4.3	3.1
	3	63.75	69.4	60.25	54.45	54.9	57.3	59.75	58.6	19.05	15.5	12.1	11.15	10.2	9.25	11.35	8.65
	4	84.2	91.85	79.05	71.95	70.7	77.2	79.25	79.2	32.9	29.75	20.3	21.65	20.4	17.95	22.75	15.5
	5	105.6	113.4	98.35	89.7	89.55	97.05	97.55	98.5	47.25	46.9	28.8	34.35	28.45	25.2	31.85	22.8

## Sheet: Fig. 4g
Fig. 4g, Plasma triglycerides
raw data		Vehicle								MK-801 100 nmol/kg							Semaglutide 10 nmol/kg								GLP-1–MK-801 100 nmol/kg
	Plasma triglycerides (mg/dL)	42.4067	73.8441	151.958	79.7186	87.0763	49.5026	105.311	120.404	42.872	61.746	108.713	113.861	59.3323	75.1818	72.3027	69.0747	52.3526	77.1594	90.9732	48.9791	53.7195	*	91.9038	44.0934	25.9464	24.8704	34.1474	28.7382	39.2949	28.6801	28.7382
		*One sample was lost in semaglutide group

## Sheet: Fig. 4h
Fig. 4h, Plasma cholesterol
raw data		Vehicle								MK-801 100 nmol/kg							Semaglutide 10 nmol/kg								GLP-1–MK-801 100 nmol/kg
	Plasma cholesterol (mg/dL)	52.014	99.4413	127.508	100.741	95.0234	108.927	74.8831	96.1928	67.3467	94.7635	100.091	102.04	96.9725	150.377	67.2167	88.3966	57.7313	92.2947	98.9215	98.1419	93.9839	*	83.0691	86.9673	59.0307	80.7302	73.5837	84.4984	147.388	117.373	85.5379
		*One sample was lost in semaglutide group

## Sheet: Fig. 4j
Fig. 4j, Change in body weight
raw data		Vehicle												GLP-1 (100 nmol kg-1)												MK-801 (100 nmol kg-1)												GLP-1–MK-801 (100 nmol kg-1)
	Body weight (%)	3.62	4.68	2.4	4.38	2.26	3.28	2.36	7.78	2.72	2.21	2.06	3.95	-5.63	-2.44	-6.22	-6.86	0.2	-3.22	-4.25	-5.83	-2.29	-3.17	-0.76	-4.51	3.94	1.3	2.93	0.68	3.59	3.65	1.77	4.05	3.16	4.01	5.72	2.93	-8.22	-7.28	-8.21	-8.75	-4.81	-3.1	-8.17	-7.49	-5.96	-7.7	-5.19	-5.37
[truncated: 12 more columns]

## Sheet: Fig. 4k
Fig. 4k, Saccharin preference
raw data		Vehicle												GLP-1 (100 nmol kg-1)												MK-801 (100 nmol kg-1)												GLP-1–MK-801 (100 nmol kg-1)
	Saccharin Preference (%)	95.96	85.44	93.83	92.2	90.47	88.19	92.43	91.97	93.05	97.2	91.13	91.65	14.12		19.77	17.72	17.68	13.42	14.56	20.17	15.97	17.03	13.56	15.62	93.01	94.04	94.01	86.69	86.67	83.15	88.4	81.74	84.78	85.6	85.4	91.22	16.3	16.79	16.81	16.3	21.43	13.38	15.59	14.77	14.64	11.9	15.34	22.43
		* Fig. 4k: Saccharin intake data was not obtained for one mouse in GLP-1 group due to technical error with one sensor.
[truncated: 12 more columns]

## Sheet: Fig. 4m
Fig. 4m, Compound tolerance test
raw data	Time (days)	Vehicle								Semaglutide								GLP-1–MK-801										MK-801
	0	24.9	23.1	19.8	20.1	24.6	17.5	20	24.8	31.2	20.8	19.9	19.6	22.8	19.3	22.4	28.1	11.7	11.9	23.3	22.2	23.1	22.9	28.3	21.9	17.9	15.8	20.9	24.7	25.2	28	21.2	30.5	21.9	24.2
	0.75	27.3	28.3	13.8	17.7	30.9	25.8	25.2	23.7	16.8	8.2	10.2	11.9	13.4	12.6	14.2	12.9	11.4	9.6	13	11.6	12.6	12.8	14.3	11.3	10.2	12.3	19.4	24.7	20.8	20.8	16.3	26.6	24	18.2
	2	35	30.5	21.2	19.6	23.4	21.5	25.2	25.8	10.2	7.5	12.4	13.2	12.4	12.6	17.9	14.8	6.2	7.1	10.5	11.3	9.9	8.5	11.8	11.7	9.1	8.5	21.8	20.8	23.8	30.9	23.8	28.5	20	24.3
	4	29.7	27.6	12.9	20	21.2	25.7	20.3	15.1	6.5	6.4	14.5	16.4	8.8	10.8	16.8	12.9	4.4	6.9	11.7	11.3	7.5	7.2	11.1	11.9	7.4	7.3	17	33.1	19.2	22.3	22.2	27.3	16.3	18.2
	24	32.6	23.9	12.9	25.9	19.2	22.4	20.5	26.1	4.9	6	5.8	9.9	6.5	5.7	6	14.9	7.3	5.7	9.4	7.3	5	7.6	9.4	9.3	16.5	12.2	19.8	17.8	19.3	20.6	24.2	24.1	15.3	15.9

## Sheet: Fig. 4n
Fig. 4n, AUC of 4m
raw data	Vehicle								Semaglutide								GLP-1–MK-801										MK-801
	746.2	629.1	326.6	536.1	503.4	574	502	502	165.6	158.6	255.3	320.1	203.9	216.1	296.5	338.4	147.3	158.5	261.5	235.6	169.9	190.4	260.2	262.4	278.1	234.3	447.7	609.9	473.1	532.8	549.1	625.7	397	426

[truncated: 6 more sheets: Fig. 4o, Fig. 4p, Fig. 4r, Fig. 4s, Fig. 4t, Fig. 4u]
