# Supplementary material for: GLP-1-directed NMDA receptor antagonism for obesity treatment
Source: Nature. 2024 May 15;629(8014):1133–41. doi: 10.1038/s41586-024-07419-8 (PMC11136670; doi:10.1038/s41586-024-07419-8)
Supplement: Supplementary file 8 — Source Data Fig. 5 [file 41586_2024_7419_MOESM8_ESM.xlsx]

## Sheet: Fig. 5d
Fig. 5d, Functional terms
raw data		-log10(P)
	Neuron to neuron synapse	20.0222
	Postsynaptic specialization	20.056
	Glutamatergic synapse	22.7373
	Dendrite development	23.9165
	Synapse organization	29.9563

## Sheet: Fig. 5h
Fig. 5h, Heatmap of cFOS activity
raw data		Vehicle								Semaglutide 10 nmol/kg								GLP-1–MK-801 100 nmol/kg
	Nucleus Accumbens	-1.55709	-0.732916	0.165675	0.227979	0.517338	0.144014	-0.485508	0.353931	-0.586313	0.305437	-0.369248	0.927815	-0.445234	0.214465	-0.458479	0.71297	0.476306	1.93942	1.17987	-0.969305	1.57317	0.749486	1.41435	*
	Paraventricular hypothalamic nucleus	-0.452422	-0.0216392	-0.046957	0.0506815	0.432616	-0.877305	0.367019	-0.0216392	0.118123	-0.127	-0.491643	-0.276531	0.349924	0.240725	-1.00247	0.620215	-0.127	1.03441	-0.127	-1.07146	0.332533	0.240725	0.778118	*
	Dorsomedial nucleus of the hypothalamus	-0.610821	-0.0453189	0.290482	0.342782	0.0905572	-0.929274	0.0444274	0.199191	-0.356755	-0.154338	-0.586329	-0.670413	-0.175503	-0.0500248	-0.247556	0.0227345	-0.0453189	0.476711	0.0987205	-0.369659	0.619255	0.199191	0.342782	*
	Arcuate hypothalamic nucleus	-0.559616	-0.559616	0.228842	0.538996	0.603535	-2.8622	-0.559616	0.356675	1.42826	0.801361	0.693147	0.433636	0.987947	0.693147	0.826679	0.826679	0.693147	1.44186	1.18085	-0.154151	1.41447	1.4816	1.14513	*
	Lateral hypothalamic area	-0.766786	-0.241362	0.303415	0.0552863	0.70165	-0.358524	-0.11328	-0.314801	-0.836379	-0.436938	-0.958394	-0.57263	-0.663108	-0.274193	-0.756337	-1.00261	-0.721604	0.0589729	-0.166012	-1.19886	0.283036	-0.260171	-0.256381	*
	Central amygdalar nucleus	-1.38714	-1.04681	0.531373	0.400106	0.654433	-0.854922	-0.353666	0.143607	1.61264	1.94988	1.48045	1.87614	1.65738	1.72578	1.79204	1.76004	1.52404	2.15812	2.02837	1.32809	2.03457	1.82305	2.07012	*
	Substantia nigra, compact part	-0.539575	-0.485508	0.0357891	1.05869	0.0357891	-0.539575	-0.539575	-0.385424	0.153572	0.354243	0.0964137	0.00404041	-0.864997	-1.03205	-0.434215	-0.79089	0.354243	0.697188	-0.294453	-1.48404	0.728936	-0.539575	0.307723	*
	Ventral tegmental area	-0.873878	-0.189242	0.142334	0.386122	0.469119	-0.346246	-0.131134	-0.0535761	-0.287977	0.230368	-0.890973	-0.429627	-0.031435	-0.172292	-0.287977	-0.981124	-0.232917	0.503905	0.386122	-1.12277	0.835481	0.0253178	0.351889	*
	Parabrachial nucleus	-0.857661	-0.509354	0.286208	0.133531	0.464095	0.410851	0.123169	-1.30569	1.43094	1.92529	1.02265	1.41961	1.6156	1.55028	1.41675	1.52497	1.3789	1.82412	1.59908	1.31456	2.03117	1.79323	1.98531	*
	Nucleus of the solitary tract	-0.326001	0.0794642	-0.17185	0.280135	0.715453	-0.731466	-0.17185	-0.413012	3.59762	3.06402	3.00322	3.09989	3.32898	3.52415	3.37941	1.6889	3.64429	3.69188	4.07256	3.32898	4.00802	3.79709	3.97355	*
	Dorsal motor nucleus of the vagus nerve	-0.117783	0	0.169899	0	0.980829	0.393043	-0.117783	-0.117783	3.78082	4.42551	3.10109	3.78082	4.10172	4.63868	3.06027	3.95409	4.06172	4.95531	3.73236	3.99854	5.03165	4.39308	4.77507	*
	Area postrema	0	0	0	0	1.38629	0	0	1.38629	4.30407	0.693147	2.77259	1.38629	2.63906	3.46574	2.99573	0.693147	3.2581	2.48491	3.52636	3.73767	4.09434	3.52636	4.21951	*
		* One mouse in GLP-1/MK-801 group excluded due to sample processing related deviation

## Sheet: Fig. 5i
Fig. 5i, Top 20 brain regions of GLP-1–MK-801 and semaglutide
raw data		GLP-1–MK-801								Semaglutide
	PS	2.94111	3.67807	4.14622	4.4991	4.34861	3.94111	4.50589	*	1.62916	2.90046	0.941106	2.05658	2.44361	3.59136	1.35614	2.23061
	PSTN	2.17533	2.83616	2.93847	2.88045	2.81022	2.84576	3.3721	*	1.31099	1.50132	0.79377	0.739831	1.21541	1.72603	1.09167	1.51744
	PVT	1.33337	1.85311	1.75402	1.95463	1.79872	1.70615	1.78562	*	1.2064	1.60724	1.1891	1.05358	1.53862	1.54641	1.3972	1.28996
	NTS	5.2576	5.32626	5.87545	5.78235	5.47805	5.73262	4.3241	*	5.19027	4.42045	4.33273	4.47219	4.8027	5.08427	4.87545	2.43657
	CEA	2.19872	3.11351	2.92632	2.93526	2.63011	2.98655	3.45644	*	2.32655	2.81308	2.13584	2.7067	2.3911	2.48977	2.58537	2.5392
	PB	1.98934	2.63165	2.30698	2.93035	2.58709	2.8642	2.91691	*	2.06441	2.77761	1.47538	2.04806	2.33082	2.23659	2.04394	2.20006
	DMX	5.85982	7.14899	5.38466	7.25913	6.33787	6.88897	6.2109	*	5.45457	6.38466	4.47393	5.45457	5.91754	6.6922	4.41504	5.70454
	B	2.27417	2.93129	2.32862	3.35509	3.1587	2.82166	3.35509	*	1.96605	3.32862	-0.426265	2.03317	2.48063	2.85914	1.03317	2.27417
	GU	1.90239	3.89878	2.65941	2.90958	3.01342	4.09774	5.08984	*	-0.34915	1.6848	1.97278	1.18927	1.97278	2.32462	0.782095	2.86586
	IMD	0.759686	1.89719	2.06711	2.96132	2.09597	1.60768	2.65693	*	0.0227201	1.56704	1.3204	1.11018	1.36849	1.96132	1.1382	-0.655352
	MDRNd	-0.906891	-0.906891	1.41504	0.678072	-0.906891	1.67807	2.09311	*	3.61667	4.6477	2.26303	2.79355	3.79355	3.73697	2.90046	2.41504
	ARC	1	2.08017	1.70361	2.04064	2.1375	1.65208	1.95818	*	2.06054	1.15612	1	0.625604	1.42531	1	1.19265	1.19265
	AP	4.70044	3.58496	5.08746	5.90689	5.08746	6.08746	5.39232	*	6.20945	1	4	2	3.80735	5	4.32193	1
	LC	2.51457	1.41504	2.30812	3.13124	2.41504	2.30812	3.06711	*	0.929611	1.19265	-1.39232	0.929611	1.41504	2.06711	1.19265	1.77761
	IRN	0.480329	1.04385	1.32549	1.95936	1.12776	1.82506	1.86472	*	0.926937	1.4867	0.167945	0.44151	0.480329	1.38125	0.36059	-1.38565
	SUT	0.696219	1.28118	0.696219	2.21978	1.39666	1.78368	2.94415	*	0.396659	0.396659	-0.303781	0.396659	0.281182	0.503574	0.0181473	1.34008
	MD	0.933466	0.916342	1.20075	1.63161	1.14671	1.06748	0.79042	*	0.410968	1.13566	0.435215	0.854754	0.550693	1.23568	0.0597063	0.309684
	RR	0.424885	1.93946	1.1321	1.95992	1.0581	1.81018	2.12306	*	-0.38247	0.510615	-0.545968	-0.0198996	0.132104	0.482601	-0.666263	-0.797507
	SLD	1.02137	1.74127	1.39334	2.45747	2.02137	2.39334	1.8408	*	1.8408	2.54862	0.634351	1.10384	1.45747	1.51887	1.02137	1.8408
	SFO	3.66297	2.58496	2.41504	4.45943	2.22239	2.41504	4.1964	*	2.80735	3.41504	3.22239	-1.58496	1.22239	3.70044	-0.584963	3.5025
		* One mouse in GLP-1/MK-801 group excluded due to sample processing related deviation
