# Supplementary material for: GLP-1-directed NMDA receptor antagonism for obesity treatment
Source: Nature. 2024 May 15;629(8014):1133–41. doi: 10.1038/s41586-024-07419-8 (PMC11136670; doi:10.1038/s41586-024-07419-8)
Supplement: Supplementary file 9 — Source Data Extended Data Fig. 1 [file 41586_2024_7419_MOESM9_ESM.xlsx]

## Sheet: Extended Data Fig. 1b
Extended Data Fig. 1b, Change in body weight
raw data	Time (days)	Vehicle							MK-801 (900 nmol/kg)								MK-801 (1800 nmol/kg)
	0	0	0	0	0	0	0	0	0	0	0	0	0	0	0	0	0	0	0	0	0	0
	1	-0.925926	1.47059	0	-0.188679	-0.189036	-1.09489	0.732601	-1.62749	-1.54143	-1.27042	-1.26354	-0.567108	-1.8	-0.526316	-0.967118	-2.46914	-1.13208	-0.727273	-1.21107	-2.17391	-2.07156
	2	-0.462963	1.10294	0	0.377358	1.70132	-0.182482	2.1978	-2.89331	-2.31214	-2.72232	-1.62455	-1.32325	-1.8	-1.40351	-1.54739	-4.2328	-4.15094	-3.09091	-3.11419	-4.1502	-4.14313
	3	0	0.735294	0	0	0.756144	-0.729927	1.0989	-3.4358	-2.50482	-3.26679	-2.34657	-2.45747	-3.2	-2.2807	-3.67505	-5.82011	-5.84906	-4.18182	-4.32526	-6.12648	-4.89642
	4	-0.925926	0.367647	0.502513	0.377358	0.567108	-1.82482	0.915751	-3.61664	-2.31214	-4.90018	-4.33213	-1.89036	-3.8	-3.50877	-5.22244	-6.34921	-7.35849	-4.36364	-5.36332	-7.90514	-6.96798
	5	-0.925926	-0.551471	0	0	0.378072	-2.91971	0.732601	-4.5208	-2.50482	-4.90018	-5.23466	-1.32325	-4	-3.68421	-5.80271	-9.87654	-9.24528	-7.09091	-6.05536	-8.69565	-7.9096
	6	-2.08333	-0.183824	-0.335008	-0.377358	-0.567108	-2.73723	0.18315	-5.42495	-2.89017	-6.35209	-5.59567	-2.45747	-4.4	-5.61404	-7.15667	-10.4056	-10.566	-6.54545	-6.7474	-11.0672	-10.9228
	7	-1.62037	-1.10294	0	-0.943396	-0.756144	-3.10219	-0.549451	-6.32911	-3.08285	-6.53358	-6.31769	-3.40265	-5.2	-6.31579	-7.15667	-11.2875	-11.1321	-7.81818	-7.78547	-12.0553	-12.0527
		*One sick mouse excluded in vehicle group

## Sheet: Extended Data Fig. 1c
Extended Data Fig. 1c, Daily food intake
raw data	Time (days)	Vehicle			MK-801 (900 nmolg/kg)				MK-801 (1800 nmolg/kg)
	1	3.15	2.4	2.9	1.75	2.2	2.65	1.75	1.55	2.05	1.4
	2	3	2.55	2.7	1.7	2	2.65	1.95	1.25	1.7	1.85
	3	3	2.35	2.75	2.05	2.05	2.4	1.75	1.2	1.85	1.7
	4	2.8	2.55	2.6	2.35	1.85	2.7	1.75	1.45	1.85	1.85
	5	2.95	2.25	2.45	2.8	2.15	3.5	2.4	1.2	2.05	1.55
	6	2.85	2.25	2.5	2.2	2.15	2.7	2.2	1.2	2.4	1.5
	7	2.85	2.4	2.85	2.2	2.05	2.5	2.25	1.4	2.15	1.8
	*One cage excluded from vehicle group due to one sick mouse

## Sheet: Extended Data Fig. 1d
Extended Data Fig. 1d, Cumulative food intake
raw data	Time (days)	Vehicle			MK-801 (900 nmol/kg)				MK-801 (1800 nmol/kg)
	0	0	0	0	0	0	0	0	0	0	0
	1	3.15	2.4	2.9	1.75	2.2	2.65	1.75	1.55	2.05	1.4
	2	6.15	4.95	5.6	3.45	4.2	5.3	3.7	2.8	3.75	3.25
	3	9.15	7.3	8.35	5.5	6.25	7.7	5.45	4	5.6	4.95
	4	11.95	9.85	10.95	7.85	8.1	10.4	7.2	5.45	7.45	6.8
	5	14.9	12.1	13.4	10.65	10.25	13.9	9.6	6.65	9.5	8.35
	6	17.75	14.35	15.9	12.85	12.4	16.6	11.8	7.85	11.9	9.85
	7	20.6	16.75	18.75	15.05	14.45	19.1	14.05	9.25	14.05	11.65

## Sheet: Extended Data Fig. 1e
Extended Data Fig. 1e, Body composition fat mass
raw data		Vehicle							MK-801 (900 nmol/kg)								MK-801 (1800 nmol/kg)
	Fat mass	-3.62661	-0.444409	2.95386	-1.86049	0.790019	-0.406551	-0.266089	-9.96399	-3.76207	-10.7603	-9.81212	-0.55371	-4.2278	-6.75878	-11.0098	-17.314	-17.6796	-12.1984	-11.5166	-18.4439	-20.4254

## Sheet: Extended Data Fig. 1f
Extended Data Fig. 1f, Body composition lean mass
raw data		Vehicle							MK-801 (900 nmol/kg)								MK-801 (1800 nmol/kg)
	Lean mass	-1.92308	-0.97956	0.317182	-0.419949	-2.01709	-1.23254	0.134754	-2.02805	-0.515539	-3.77904	-4.54169	-2.44924	-2.20338	-3.80383	-3.56756	-6.01456	-5.6049	-5.21562	-3.27235	-6.50976	-5.83708

## Sheet: Extended Data Fig. 1h
Extended Data Fig. 1h, Change in body weight
raw data	Time (days)	Vehicle							MK-801 (200 nmol/kg)								MK-801 (600 nmol/kg)
	0	0	0	0	0	0	0	0	0	0	0	0	0	0	0	0	0	0	0	0	0	0	0
	1	-0.879121	0.195312	-1.21951	0.609756	1.20482	0	-1.49254	0.443459	-0.181159	-0.823723	0.914077	-0.656455	-0.689655	1.99601	0	-1.47601	-1.22549	-0.54945	-2.7972	0	-0.980392	-1.25673
	2	-0.21978	0	0.348432	1.21951	0.963855	-0.612245	-1.49254	0	0.905797	0.988468	0.548446	-1.31291	-1.37931	2.59481	0.966184	-0.184502	-0.980392	-1.0989	-1.6317	0.392927	-1.96078	-1.6158
	3	-1.0989	-1.36719	-0.348432	2.23577	2.40964	0.816327	-0.21322	0.665188	0.724638	0.658979	1.09689	-0.437637	-1.83908	3.39321	2.17391	-1.29151	-2.20588	-1.0989	-1.8648	0.392927	-2.54902	-1.0772
	4	0.21978	-0.78125	0.522648	1.82927	2.40964	1.02041	-0.21322	0.886918	1.63043	0.329489	-2.55941	-0.656455	0.45977	3.99202	1.44928	-2.21402	-2.69608	-1.0989	-1.6317	0.589391	-2.94118	-0.718133
	5	1.0989	-0.195312	0.522648	1.42276	2.16867	0.816327	-0.21322	-0.665188	0.362319	0.988468	0.182815	-0.437637	-0.91954	2.79441	1.44928	-2.95203	-3.43137	-2.38095	-1.8648	-0.196464	-3.92157	-1.97487
	6	1.0989	0	0.696864	2.23577	2.89157	0.204082	0.852878	1.10865	0.905797	1.64745	1.64534	0.218818	0	3.19361	1.44928	-2.95203	-1.71569	-2.9304	-2.0979	0.392927	-7.2549	-3.05206
	7	1.0989	-0.195312	1.21951	2.23577	3.37349	0.612245	0.21322	1.77384	1.26812	1.4827	1.27971	0.218818	0	2.99401	1.69082	-2.76753	-1.96078	-2.9304	-1.1655	0.392927	-6.27451	-3.7702

## Sheet: Extended Data Fig. 1i
Extended Data Fig. 1i, Cumulative food intake
raw data	Time (days)	Vehicle				MK-801 (200 nmol/kg)				MK-801 (600 nmol/kg)
	0	0	0	0	0	0	0	0	0	0	0	0	0
	1	2.45	3.15	3.25	2.3	2.7	2.95	2.4	3	2.15	2.2	2.55	2.25
	2	4.95	6.5	6.4	4.85	5.65	6.2	4.85	6.05	4.85	4.7	5.6	4.6
	3	6.08333	8.06667	8.2	6.31667	7.35	8.13333	6.28333	7.68333	6.21667	6.03333	7.76667	6.06667
	4	8.73333	10.8667	10.9	8.71667	10.05	11.2333	8.83333	10.2833	8.76667	8.48333	10.9667	8.96667
	5	11.1833	12.3667	13.2	11.0167	12.1	13.7833	10.7833	12.5833	10.3667	9.98333	13.1167	10.1167
	6	13.4833	13.8167	16.15	13.2667	14.9	16.7833	13.3833	15.0833	12.9667	12.3333	15.6167	11.3167
	7	15.1833	15.0667	18.35	15.0667	17.25	19.1333	15.3833	17.1333	14.8667	14.3833	18.0167	13.2667

## Sheet: Extended Data Fig. 1j
Extended Data Fig. 1j, Rectal temperature
raw data	Time (minutes)	Vehicle							MK-801 (200 nmol/kg)								MK-801 (600 nmol/kg)
	0	35.3	35.5	35	36.5	35.6	35.2	35.2	35.7	36.3	36	36.4	35.9	36.3	36.6	36.5	36.7	36	37	36.9	37	36.7	36.6
	20	37.3	37.8	37	37.3	36.9	37.2	37.5	38	37.2	37	37.3	37.2	37.8	38.6	38	37.7	37.8	37.8	37.1	37.7	37.5	37.5
	45	37.5	37.7	37.3	37.5	37.8	37.1	37.6	37.9	37.6	37.6	38	37	37.6	38.3	38.5	38.9	38.6	38.2	37.7	38.3	38	38.2
	90	37.1	37.5	37.8	38.1	37.3	37	37.1	37.9	38.4	37.3	38.4	37	38	38.5	38.6	38.6	38.6	37.8	37.9	38.3	37.9	38.3

## Sheet: Extended Data Fig. 1k
Extended Data Fig. 1k, Area under curve of j
raw data		Vehicle							MK-801 (200 nmol/kg)								MK-801 600 nmol/kg)
	Area under curve	189.5	218.8	188.5	224	198.5	170	196.5	241.3	230	197.8	247.3	173.5	234.5	291.3	286	295.3	280	258	226	270.5	243.5	258.5

## Sheet: Extended Data Fig. 1l
Extended Data Fig. 1l, Baseline rectal temperature day 7
raw data		Vehicle							MK-801 (200 nmol/kg)								MK-801 (600 nmol/kg)
	Temperature (degC)	35.3	35.5	35	36.5	35.6	35.2	35.2	35.7	36.3	36	36.4	35.9	36.3	36.6	36.5	36.7	36	37	36.9	37	36.7	36.6

[truncated: 3 more sheets: Extended Data Fig. 1n, Extended Data Fig. 1o, Extended Data Fig. 1p]
