# Supplementary material for: GLP-1-directed NMDA receptor antagonism for obesity treatment
Source: Nature. 2024 May 15;629(8014):1133–41. doi: 10.1038/s41586-024-07419-8 (PMC11136670; doi:10.1038/s41586-024-07419-8)
Supplement: Supplementary file 10 — Source Data Extended Data Fig. 2 [file 41586_2024_7419_MOESM10_ESM.xlsx]

## Sheet: Extended Data Fig. 2b
Extended Data Fig. 2b, Plasma stability assay
raw data	Time (hours)	GLP-1/MK-801 (Cys-linked)			GLP-1/MK-801 (hCys-linked)		GLP-1/MK-801 (Pen-linked)
	0	1	1	1	1	1	1	1	1
	1	0.5956	0.590516	0.612224
	2	0.439781	0.414782	0.405268	0.601833	0.629696
	4	0.17474	0.180077	0.177409	0.552737	0.578327	0.67	0.582882	0.78
	8	0.0504474	0.0386481	0.0363375	0.387279	0.405209	0.511257	0.504815	0.538948
	24	1e-05	1e-05	1e-06	0.0872194	0.0912574	0.311304	0.434824	0.367058
	48				0.00999417	0.0104569	0.12043	0.254481	0.237061
	72						0.01117	0.010647	0.00998
		0
		0
		0
		0
		0
		0
		0
		0
		0
		0
		0
		0
		0
		0
		0
		0
		0
		0
		0
		0
		0
		0
		0
		0
		0
		0
		0
		0
		0
		0
		0
		0
		0
		0
		0
		0
		0
		0
		0
		0
		0
		0
		0
		0
		0
		0
		0
		0
		0
		0
		0
		0
		0
		0
		0
		0
		0
		0
		0
		0
		0
		0
		0
		0
		0
		0
		0
		0
		0
		0
		0
		0
		0
		0
		0
		0
		0
		0
		0
		0
		0
		0
		0
		0
		0
		0
		0
		0
		0
		0
		0
		0
		0
		0
		0
		0
		0
		0
		0
		0
		0
		0
		0
		0
		0
		0
		0
		0
		0
		0
		0
		0
		0
		0
		0
		0
		0
		0
		0
		0
		0
		0
		0
		0
		0
		0
		0
		0
		0
		0
		0
		0
		0
		0
		0
		0
		0
		0
		0
		0
		0
		0
		0
		0
		0
		0
		0
		0
		0
		0
		0
		0
		0
		0
		0
		0
		0
		0
		0
		0
		0
		0
		0
		0
		0
		0
		0
		0
		0
		0
		0
		0
		0
		0
		0
		0
		0
		0
		0
		0
		0
		0
		0
		0
		0
		0
		0
		0
		0
		0
		0
		0
		0
		0
		0
		0
		0
		0
		0
		0
		0
		0
		0
		0
		0
		0
		0
		0
		0
		0
		0
		0
		0
		0
		0
		0
		0

## Sheet: Extended Data Fig. 2c
Extended Data Fig. 2c, Change in body weight
raw data	Time (days)	Vehicle								GLP-1 (100 nmol/kg)								MK-801 (100 nmol/kg)								GLP-1 /MK-801 (Cys-linked) (100 nmol/kg)
	0	0	0	0	0	0	0	0	0	0	0	0	0	0	0	0	0	0	0	0	0	0	0	0	0	0	0	0	0	0	0	0	0
	1	0	-0.8	0.2	0.7	1.9	0	-0.2	0.6	-3	-3.5	-6.2	-4.9	-3	-4.2	-3.1	-3.2	0.7	0.2	1.3	1	0	0.2	-1.7	-0.5	-6.1	-4.7	-4.1	-2.9	-3.7	-4.1	-6.5	-3.8
	2	0	-0.6	0.4	1.9	1.4	0.9	0.6	-0.2	-3	-4.3	-5.5	-5.6	-3	-4.6	-3.1	-3.7	0.7	0.7	1.7	1.2	0	0.2	-1.8	-1.3	-6.6	-6.2	-4.1	-4.7	-5.2	-5.2	-6.2	-5.4
	3	0.5	0.4	0.7	1.2	0.9	0.7	0.4	0.2	-2.1	-4.1	-6.8	-6.3	-4.8	-5	-4.1	-4.9	0.2	0.2	0.8	0.8	0	0.7	-2	-2	-7.2	-6.7	-5.8	-4.9	-5.8	-5.6	-8.1	-8.2
	4	-2.2	0.2	1.1	1.4	1.5	0.9	0.6	0.4	-2.8	-4.5	-7.8	-7.7	-4.1	-5	-4.5	-3.9	-0.7	0	1.3	1.8	0	0.7	-2.7	-2.2	-7.4	-6.5	-7	-4.7	-5.6	-6.5	-8.1	-7.9
	5	-2.2	1.9	2.2	1.6	1.2	0.2	1.2	1.1	-4.2	-4.1	-8.9	-7.6	-5	-4.2	-4.5	-5.2	-2.8	0.7	1.9	2.6	0.7	1.6	-4.3	-2	-9.4	-6.7	-5.8	-5.4	-7.1	-7.4	-10.8	-8.4

## Sheet: Extended Data Fig. 2d
Extended Data Fig. 2d, Change in body weight
raw data	Time (days)	Vehicle						GLP-1 (100 nmol/kg)						GLP-1/MK-801 (Pen-linked) (100 nmol/kg)
	0	0	0	0	0	0	0	0	0	0	0	0	0	0	0	0	0	0	0
	1	-0.306748	-1.36986	1.39665	0.531915	0	-0.884956	-5.46875	-5.92784	-5.22244	-6.07595	-8.09399	-4.1806	-7.10974	-7.99136	-6.45161	-8.53933	-7.07457	-5.70825
	2	-0.613497	-2.46575	-0.558659	-0.177305	-0.798403	0.707965	-7.34375	-7.47423	-7.73694	-6.58228	-10.1828	-5.51839	-10.3555	-10.3672	-8.18859	-10.5618	-10.5163	-8.45666
	3	-1.68712	-1.91781	0.27933	0	-1.39721	0.176991	-9.53125	-7.21649	-9.09091	-7.8481	-9.39948	-5.68562	-12.8284	-13.1749	-10.1737	-13.0337	-12.2371	-9.93658
	4	-2.45399	-3.0137	-1.67598	-1.24113	-1.1976	0.176991	-11.7188	-9.02062	-10.4449	-10.1266	-16.7102	-6.52174	-15.6105	-14.9028	-11.6625	-13.9326	-15.87	-11.6279
	5	-2.30061	-3.0137	-2.51397	-0.70922	-2.59481	-1.06195	-13.125	-8.24742	-12.9594	-11.3924	-19.3211	-8.02676	-18.238	-16.6307	-13.8958	-15.7303	-18.5468	-12.2622
	6	-0.766871	-2.73973	-3.07263	0	-2.79441	-2.47788	-15.1562	-8.50515	-13.7331	-11.3924	-21.671	-7.69231	-21.0201	-19.0065	-15.3846	-17.9775	-20.8413	-13.1078
	7	-1.53374	-3.56164	-1.67598	-1.59574	-2.99401	-0.353982	-16.25	-7.21649	-13.9265	-12.4051	-22.4543	-8.69565	-23.3385	-19.8704	-15.6328	-20.8989	-23.1358	-14.7992

## Sheet: Extended Data Fig. 2e
Extended Data Fig. 2e, Degradation assay
raw data	Time (hours)	200 mM Glutathione, 37 degrees
	0	100	100	100
	1	87.1203	70.751	66.5585
	2	38.3623	32.9502	56.008
	4	28.3387	26.2163	31.95
	8	16.982	10.7851	10.7921
	12	2.5535	1.84852	0

## Sheet: Extended Data Fig. 2f
Extended Data Fig. 2f, Murine GLP-1 receptor activation
raw data	log(ligand[M])	GLP-1		Liraglutide		Semaglutide		GLP-1/MK-801
	-6	0.631377	0.64404	0.635554	0.643783	0.633983	0.637369	0.631872	0.638207
	-7	0.636601	0.638816	0.644507	0.708089	0.630285	0.615051	0.62876	0.639737
	-8	0.646534	0.641188	0.653597	0.657726	0.639888	0.632152	0.644055	0.643666
	-9	0.695575	0.683733	0.710601	0.709549	0.680652	0.679818	0.688242	0.700667
	-10	0.782289	0.795111	0.829672	0.829439	0.786146	0.800804	0.790468	0.828499
	-11	0.919931	0.924145	0.934825	0.912569	0.920699	0.923407	0.93176	0.952333
	-12	0.963467	0.960382	0.982935	0.971427	0.985682	0.97324	0.970489	0.990836
	-13	1.00707	1.01714	1.04786	1.02462	1.03426	1.04063	1.03663	1.05248

## Sheet: Extended Data Fig. 2h
Extended Data Fig. 2h, normalized NMDA evoked currents
raw data	aCSF	MK-801	GLP-1	GLP-1/MK-801
	101.405	13.4146	123.504	6.87324
	60.5083	0.830189	93.9249	10.0402
	111.674	2.47018	102.007	1.363
	58.1119	0.858163	176.378	17.9579
	98.4759	3.52143	133.333	6.17371

## Sheet: Extended Data Fig. 2j
Extended Data Fig. 2j, Resting membrane potential
raw data	aCSF	GLP-1/MK-801
	-42.242	-44.421
	-52.478	-55.09
	-39.392	-38.861
	-35.687	-36.322
	-38.129	-37.292
	-39.191	-38.721
	-39.026	-36.798
	-51.752	-51.257
	-50.073	-56.482
	-43.573	-42.621
	-51.068	-50.128
	-36.218	-39.868
	-44.434	-41.266
	-38.904	-34.869
	-41.846	-39.01
	-49.139	-45.313
	-45.532	-43.713

## Sheet: Extended Data Fig. 2k
Extended Data Fig. 2k, Action potential frequency
raw data	aCSF	GLP-1/MK-801
	9.54167	6.8
	3.89167	5.13333
	6.375	5.31667
	1.64167	5.09167
	8.50833	7.75833
	5.125	4.03333
	3.60833	3.73333
	1.525	1.35833
	0.141667	0.008333
	3.39167	2.44167
	2.48333	2.325
	6.81667	3.575
	7.08333	5.325
	3.525	2.725
	3.825	3.49167
	1.36667	3.71667
	0.866667	1.81667

## Sheet: Extended Data Fig. 2l
Extended Data Fig. 2l, Excitatory postsynaptic current frequency
raw data	aCSF	GLP-1/MK-801
	0.85	2.35833
	2.35833	2.31667
	2.93333	4.33333
	3.75	2.68333
	4.63333	2.51667
	1.975	0.3
	0	0
	4.08333	3.49167
	6.63333	4.675
	6.825	4.14167
	0.983333	1.06667
	4.45	5.80833
	5.78333	5.73333
	2.85833	3.66667
	2.03333	2.08333
	1.51667	0.775
	2.18333	1.83333

## Sheet: Extended Data Fig. 2m
Extended Data Fig. 2m, Excitatory postsynaptic current amplitude
raw data	aCSF	GLP-1/MK-801
	14.45	14.56
	15.01	14.41
	13.87	14.62
	15.09	17.05
	25.01	26.48
	47.98	28.99
	24.47	17.21
	31.22	20.88
	15.55	15.53
	27.11	21.72
	26.72	19.01
	22.42	21.47
	17.14	14.35
	23.76	30.4
	16.5	19.99
	32.98	25.21
	16.81	15.08

[truncated: 8 more sheets: Extended Data Fig. 2o, Extended Data Fig. 2p, Extended Data Fig. 2q, Extended Data Fig. 2r, Extended Data Fig. 2s, Extended Data Fig. 2t, Extended Data Fig. 2u, Extended Data Fig. 2v]
