# Supplementary material for: GLP-1-directed NMDA receptor antagonism for obesity treatment
Source: Nature. 2024 May 15;629(8014):1133–41. doi: 10.1038/s41586-024-07419-8 (PMC11136670; doi:10.1038/s41586-024-07419-8)
Supplement: Supplementary file 11 — Source Data Extended Data Fig. 3 [file 41586_2024_7419_MOESM11_ESM.xlsx]

## Sheet: Extended Data Fig. 3b
Extended Data Fig. 3b, Change in body weight
Raw data	Time (Days)	Vehicle							MK-801 (100 nmol/kg)							GLP-1 (100 nmol/kg)						GLP-1 (100 nmol/kg) + MK-801 (100 nmol/kg)						GLP-1–MK-801 (100 nmol/kg)
	0	0	0	0	0	0	0	0	0	0	0	0	0	0	0	0	0	0	0	0	0	0	0	0	0	0	0	0	0	0	0	0	0
	1	0.55	0	-0.34	0.22	-0.19	-0.73	0.61	-1.22	1.6	0.2	0.78	-0.63	0.56	0	-4.56	-3.79	-4.89	-3.66	-2	-4.47	-3.71	-2.91	-4.23	-3.98	-2.68	-4.38	-5.85	-7.75	-5.4	-6.42	-5.61	-5.71
	2	0.549451	-0.24752	0	-0.4386	-0.18762	-1.08893	1.0101	-2.24033	0.8	0	0.77821	-0.62893	0.37037	0	-5.23918	-2.90179	-5.29532	-4.04624	-2.73224	-5.25292	-4.70297	-3.48837	-5.51471	-5.53097	-5.35714	-4.38413	-7.92453	-7.5	-8.00745	-9.86239	-7.05244	-7.61905
	3	-1.0989	-0.74257	0	0	0.187617	-0.54446	0.606061	-1.62933	1.33333	-0.60241	-0.19455	-1.88679	-0.55556	-0.39139	-5.23918	-2.90179	-5.90631	-4.81696	-3.27869	-4.86381	-5.19802	-4.65116	-7.35294	-6.41593	-4.46429	-4.80167	-9.24528	-10	-8.93855	-10.7798	-9.94575	-8.95238
	4	-1.92308	-1.73267	-0.85324	-0.87719	-0.37523	-1.08893	0.606061	-2.64766	0.8	-0.80321	-0.97276	-2.30608	-1.2963	1.17417	-7.0615	-5.13393	-6.72098	-5.00963	-4.91803	-3.89105	-6.18812	-5.81395	-8.08824	-8.18584	-6.42857	-6.47182	-10.566	-11	-10.8007	-12.156	-11.3924	-10.6667
	5	-3.57143	-2.22772	-1.70648	-1.09649	-1.1257	-1.45191	0.40404	-3.46232	0.8	-2.20884	-0.97276	-1.88679	-1.48148	-0.39139	-7.97267	-5.80357	-6.92464	-5.20231	-5.28233	-6.22568	-7.92079	-6.97674	-7.90441	-7.74336	-7.5	-7.09812	-13.2075	-13.25	-11.7318	-15.1376	-13.9241	-12
	6	-4.3956	-2.47525	-1.87713	-0.65789	-1.87617	-1.99637	0.40404	-2.64766	0.266667	-1.00402	-1.16732	-1.88679	-0.92593	-1.17417	-7.97267	-6.69643	-8.75764	-5.58767	-6.73953	-6.42023	-6.68317	-11.8217	-6.98529	-8.84956	-8.03571	-6.68058	-14.3396	-13.5	-13.7803	-15.367	-15.7324	-13.5238
	7	-5.76923	-2.22772	-2.21843	-0.87719	-1.68856	-2.54083	0	-3.86965	0.533333	-2.20884	-0.97276	-2.09644	-1.85185	-0.19569	-8.42825	-6.69643	-7.73931	-6.55106	-6.01093	-6.22568	-8.41584	-8.33333	-7.35294	-8.62832	-8.39286	-8.35073	-15.283	-14.5	-14.7114	-16.5138	-17.9024	-14.8571
	8	-4.3956	-1.73267	-3.58362	-1.53509	-1.68856	-2.54083	-0.80808	-3.66599	-0.53333	-2.00803	-1.55642	-3.56394	-2.22222	-0.58708	-8.65604	-7.14286	-7.73931	-6.1657	-7.10383	-7.19844	-8.41584	-9.10853	-8.27206	-9.51327	-8.21429	-8.5595	-16.6038	-14.5	-16.5736	-18.8073	-19.7107	-16.7619
	9	-5.21978	-1.48515	-2.73038	-1.97368	-2.43902	-2.35935	-0.40404	-4.27699	0.266667	-1.80723	-0.77821	-2.72537	-2.03704	-0.39139	-9.33941	-7.8125	-7.53564	-6.1657	-8.01457	-7.97665	-9.65347	-9.10853	-7.90441	-8.62832	-10.3571	-8.35073	-18.1132	-16.75	-16.7598	-18.3486	-20.7957	-17.5238
	10	-4.94505	-0.74257	-3.24232	-1.75439	-2.25141	-2.72232	-0.80808	-3.25866	0.533333	-2.00803	-1.75097	-2.51572	-2.22222	-1.76125	-9.79499	-8.03571	-8.55397	-6.93642	-8.74317	-8.56031	-10.396	-10.4651	-7.90441	-8.84956	-10.8929	-9.1858	-18.8679	-17.75	-18.622	-20.6422	-22.0615	-19.4286
	11	-4.94505	-2.22772	-2.90102	-1.97368	-2.62664	-2.90381	-1.81818	-3.46232	0	-2.40964	-1.55642	-2.72537	-3.14815	-1.36986	-10.4784	-8.70536	-9.5723	-6.55106	-8.74317	-8.94942	-10.6436	-10.2713	-7.35294	-9.0708	-10.7143	-8.97704	-18.6792	-18.5	-18.9944	-21.3303	-23.8698	-20.1905
	12	-5.76923	-1.9802	-2.38908	-1.31579	-2.81426	-3.0853	-1.41414	-3.25866	-0.53333	-2.81124	-2.33463	-2.09644	-3.14815	-0.19569	-11.8451	-8.48214	-9.5723	-7.51445	-9.28962	-10.7004	-10.8911	-11.6279	-7.90441	-9.73451	-11.6071	-9.39457	-19.0566	-18.5	-20.298	-22.4771	-24.774	-21.9048
	13	-4.94505	-2.22772	-1.87713	-0.87719	-3.75235	-3.44828	-1.41414	-4.27699	-1.6	-2.61044	-2.33463	-1.04822	-2.59259	-0.39139	-11.8451	-8.70536	-7.73931	-5.39499	-9.83607	-14.786	-11.3861	-12.2093	-9.00735	-10.177	-11.6071	-10.2296	-20.566	-19.5	-21.2291	-22.7064	-25.3165	-23.4286
	14	-4.94505	-1.9802	-1.19454	0.438596	-2.62664	-2.72232	-1.61616	-3.46232	-0.53333	-2.61044	-1.36187	-0.62893	-3.14815	-0.39139	-12.5285	-9.59821	-10.1833	-7.89981	-10.7468	-18.8716	-11.8812	-12.4031	-9.92647	-10.8407	-10.5357	-8.76827	-19.6226	-19	-21.0428	-22.2477	-26.2206	-24.1905

## Sheet: Extended Data Fig. 3c
Extended Data Fig. 3c, Cumulative food intake
Raw data	Time (days)	Vehicle				MK-801 (100 nmol/kg)				GLP-1 (100 nmol/kg)			GLP-1 (100 nmol/kg) + MK-801 (100 nmol/kg)			GLP-1–MK-801 (100 nmol/kg)
	0	0				0	0	0	0	0	0	0	0	0	0	0	0	0
	1	2	2.35	2.7	3.1	2.2	2.25	2.3	2.6	0.75	0.5	1.3	0.85	0.55	0.55	0.3	0.35	0.85
	2	4	4.75	5.4	5.4	4.05	4.15	4.65	5.3	2.05	1.65	3.4	2	1.4	1.65	1.2	0.7	2.05
	3	6	7.15	8.25	8.4	6.3	6.35	6.85	7.8	3.6	3	5.7	3.5	2.4	3.1	2.5	1.65	3.4
	4	7.75	9	10.95	11	8.1	8.3	8.65	10.6	4.95	4.5	7.75	4.7	3.3	4.1	3.5	2.7	5.05
	5	9.65	10.95	13.6	13.9	10.25	10.1	10.95	13	6.65	6.35	10.2	6.2	4.95	5.5	4.75	3.85	7.05
	6	11.25	13	15.6	15.9	12	11.9	12.8	15.1	8.65	7.9	12.25	7.9	6.35	6.8	6	4.75	8.5
	7	13.35	14.85	18.4	18.8	14	14.1	15.3	18.1	10.65	9.85	14.85	9.35	8.45	8.45	7.7	6.4	10.35
	8	15.45	16.85	20.9	21.2	16.05	16.1	17.3	20.7	13	12.1	17.15	10.65	10.25	9.9	9.35	7.6	12.45
	9	17.35	18.9	23.55	19.75	18.25	18.05	19.5	19.1	14.5	14.1	19.65	12.1	12.2	11.65	11.05	9.25	14.55
	10	19.8	21.35	26.45	21.1	20.8	20.3	22.2	20.55	16.65	16.35	22.4	13.75	14.45	13.3	12.95	10.65	17.25
	11	21.5	23.4	29.05	22.05	22.7	22.25	24.4	21.65	18.35	18.1	24.4	15.6	16.4	15.25	14.6	11.6	19.15
	12	23.5	26.2	31.9	23.25	24.75	24.05	26.95	23.15	20.35	20.3	26.4	17.25	18.35	17	16.6	13.25	21.5
	13	25.25	28.75	34.45	24.55	26.55	26	29.45	24.6	22	22.65	28.15	18.5	20.2	18.8	18.65	14.8	23.75
	14	27.3	31.15	36.85	25.6	28.55	27.95	31.7	25.65	23.6	23.95	29.75	20.15	21.95	20.65	20.45	16.15	25.6

## Sheet: Extended Data Fig. 3e
Extended Data Fig. 3e, Change in body weight
Raw data	Time (days)	Vehicle								MK-801 (100 nmol/kg)								GLP-1 (100 nmol/kg)								GLP-1–MK-801 (100 nmol/kg)
	0	0	0	0	0	0	0	0	0	0	0	0	0	0	0	0	0	0	0	0	0	0	0	0	0	0	0	0	0	0	0	0	0
	1	-0.619835	-1.45228	0	0.625	-0.854701	-1.23203	-0.205339	0.397614	0	-1.03306	0.990099	-0.220751	1.02459	0.843882	3.31858	-1.08225	-2.8463	-3.53982	-4.85232	-1.68067	-3.95257	-5	-4.4226	-3.42612	-5.36481	-3.79242	-5.16432	-5.05495	-6.74157	-5.67951	-6.02679	-5.13834
	2	0	-2.6971	-0.857143	1.25	0.641026	0	0.410678	0.596421	1.54739	-1.65289	0.247525	-1.3245	0.614754	-0.632911	2.21239	-0.4329	-4.17457	-4.64602	-6.11814	-6.30252	-5.13834	-4.09091	-5.89681	-4.28266	-7.93991	-5.58882	-6.57277	-6.81319	-8.31461	-7.70791	-8.48214	-7.31225
	3	0.413223	-2.6971	1.14286	5	-0.213675	0	-1.64271	3.18091	2.70793	0.619835	3.21782	-0.441501	0.819672	2.1097	3.31858	-0.21645	-3.79507	-2.65487	-3.5865	-8.19328	-6.12648	-2.72727	-3.4398	-3.85439	-8.79828	-6.38723	-6.80751	-7.03297	-9.4382	-8.31643	-9.59821	-10.0791
	4	-0.206612	-3.3195	0.285714	5.625	0	0	-5.13347	2.58449	3.86847	0.619835	3.21782	1.3245	2.45902	0.21097	2.65487	-0.865801	-5.88235	-3.53982	-6.32911	-8.19328	-7.31225	-3.86364	-4.4226	-6.20985	-9.44206	-8.78244	-10.0939	-9.67033	-10.5618	-10.5477	-12.2768	-14.2292
	5	0	-3.94191	-1.14286	4.375	-0.42735	-0.205339	-3.49076	1.98807	2.32108	-0.619835	1.73267	-1.54525	1.22951	1.47679	3.09735	-0.4329	-6.83112	-5.97345	-8.64979	-7.14286	-7.90514	-6.81818	-7.61671	-7.06638	-12.2318	-10.3792	-13.1455	-12.7473	-12.809	-12.3732	-12.5	-16.6008
	6	-0.206612	-4.35685	0	4.16667	-0.641026	1.02669	-1.84805	1.59046	2.32108	0.206612	1.73267	-2.64901	0.409836	0.21097	3.31858	-1.08225	-7.21063	-5.75221	-9.70464	-5.88235	-8.49802	-6.36364	-7.37101	-7.70878	-13.3047	-11.3772	-13.615	-12.7473	-13.4831	-12.9817	-14.5089	-20.3557
	7	-0.826446	-3.3195	-1.14286	6.04167	0.42735	2.05339	-3.49076	1.98807	0.193424	-0.413223	-0.495049	-1.766	0.614754	1.05485	3.31858	-0.4329	-7.40038	-7.07965	-8.64979	-5.67227	-9.48617	-8.40909	-7.12531	-7.28051	-15.4506	-11.5768	-15.7277	-14.0659	-14.8315	-15.0101	-16.5179	-19.5652
	8	-1.44628	-3.52697	0	4.58333	-1.49573	-0.821355	-2.46407	2.18688	0.386847	1.03306	-0.990099	-2.42826	1.43443	-1.26582	3.31858	-2.5974	-9.86717	-8.84956	-11.3924	-7.98319	-10.4743	-8.40909	-8.10811	-7.06638	-16.9528	-13.3733	-17.3709	-14.9451	-15.9551	-15.4158	-17.4107	-20.5534
	9	-2.27273	-4.56432	0.857143	6.04167	-1.06838	0	-2.87474	1.59046	1.16054	0.619835	-0.495049	-1.3245	0.204918	-0.843882	4.64602	-1.51515	-8.5389	-7.9646	-11.8143	-9.03361	-11.6601	-9.31818	-7.61671	-8.99358	-17.8112	-13.7725	-17.6056	-16.2637	-17.3034	-16.8357	-19.1964	-21.7391
	10	-2.47934	-4.35685	0.285714	6.875	-1.7094	1.43737	-2.25873	1.98807	1.35397	0.826446	-0.247525	-2.20751	1.02459	-0.210971	3.09735	-1.51515	-9.29791	-9.95575	-13.5021	-10.7143	-11.0672	-10	-8.84521	-8.77944	-18.4549	-14.9701	-19.4836	-16.7033	-17.9775	-18.0527	-19.8661	-23.5178
	11	-1.8595	-4.56432	0.285714	7.29167	-1.28205	1.84805	-1.43737	2.58449	2.12766	0.826446	0.742574	-1.3245	0	-0.210971	2.65487	-1.08225	-10.4364	-11.0619	-13.7131	-11.5546	-11.0672	-10.2273	-9.09091	-8.99358	-20.1717	-15.9681	-19.2488	-17.8022	-18.6517	-20.284	-20.0893	-23.913
	12	-2.68595	-3.94191	0.571429	7.70833	0	3.49076	-2.25873	0.596421	2.32108	1.23967	-1.48515	-3.53201	-0.614754	0	3.31858	-1.08225	-10.4364	-12.8319	-13.2911	-15.5462	-12.8459	-12.9545	-8.84521	-8.13705	-18.6695	-16.5669	-20.892	-18.2418	-19.1011	-22.9209	-20.9821	-23.7154
	13	-2.27273	-3.94191	0	8.33333	-0.854701	2.6694	-3.08008	1.98807	3.2882	0.826446	-1.73267	-2.64901	0.614754	0.21097	3.76106	-1.7316	-9.86717	-13.0531	-13.9241	-14.4958	-12.8459	-12.2727	-9.82801	-9.20771	-19.9571	-16.1677	-22.0657	-18.022	-20.4494	-22.1095	-20.5357	-23.7154
	14	-1.65289	-3.52697	1.42857	8.95833	0.42735	3.28542	-3.08008	3.97614	1.54739	-0.413223	0.742574	-1.54525	0.204918	0.21097	4.42478	-1.08225	-9.86717	-13.7168	-14.135	-11.5546	-12.4506	-14.0909	-9.82801	-9.63597	-21.03	-15.5689	-22.0657	-18.4615	-20.8989	-23.3266	-22.0982	-24.9012

## Sheet: Extended Data Fig. 3f
Extended Data Fig. 3f, Body composition fat mass
Raw data		Vehicle								MK-801 (100 nmol/kg)						GLP-1 (100 nmol/kg)						GLP-1–MK-801 (100 nmol/kg)
	Fat mass	-14.294	-16.3407	-5.1901	-6.64172	-1.19354	-12.7013	-27.4399	-10.6982	-15.9213	-12.66	-3.4252	-14.586	-4.95142	-22.8077	-30.8045	-38.4001	-34.1801	-41.0535	-36.1914	-35.854	-54.6439	-46.0467	-51.3546	-54.5283	-55.3009	-62.85
		*Two values were not registered from MK-801 group, two values were not registered from GLP-1 group and two values were not registered from GLP-1–MK-801 group due to MRI instrumental error

## Sheet: Extended Data Fig. 3g
Extended Data Fig. 3g, Body composition lean mass
Raw data		Vehicle								MK-801 (100 nmol/kg)						GLP-1 (100 nmol/kg)						GLP-1–MK-801 (100 nmol/kg)
	Lean mass	-10.3853	-8.63979	-2.07649	-6.93863	-2.4503	-7.47306	-3.28262	-4.00263	-8.29251	-10.0872	-4.35981	-5.26913	-4.303	0.327384	-8.20023	-5.13814	-9.42527	-6.14625	-5.41669	-5.66189	-6.8765	-8.74375	-8.93408	-11.7983	-9.43312	-6.23478
		*Two values were not registered from MK-801 group, two values were not registered from GLP-1 group and two values were not registered from GLP-1–MK-801 group due to MRI instrumental error

## Sheet: Extended Data Fig. 3i
Extended Data Fig. 3i, Body weight
Raw data	Time (days)	Vehicle							GLP-1/MK-801 (100 nmol kg-1)								GLP-1–MK-801 (300 nmol kg-1)								Age-matched chow mice
	0	49.8	49.2	49.8	52.1	47.2	54.6	51.8	47.2	49.1	55.4	45.5	51	38.8	52.2	55.3	50	57	53	42.6	55.4	47.6	48.1	47.8	34.9	34.6	35.8	38.5	29.1	33.8	34.2	34.8	33.8	34.7	36.4	36.2	38	35	35.4	32.1
	1	49.6	49	50.1	51.3	47.3	54.8	51.3	43.9	46.4	52	43.1	48.1	36.5	48.9	52.5	46.3	53.3	49.5	38.5	52.1	44.5	44	43.8	35.1	34.8	35.2	37.2	28.7	32.9	33.5	34.3	34.3	34.8	35.8	34.8	36.5	34.7	35.3	31.4
	2	49.3	48.7	49.4	51.5	47.3	55	51	43.1	45.1	50	41.6	46.6	35	47.1	49.9	44.3	51.5	47.8	36.9	50.4	43.2	42.6	41.5	35.1	34.9	35.4	38.3	29.2	33.5	33.5	33.9	33.9	34	35.9	34.5	37.6	35.6	34.6	31
	3	49.1	48.1	50.3	52.2	47.1	54.8	51.5	42.1	43.6	48.6	40.6	45.4	34	45.6	48.8	43.4	50.4	46.8	35.4	49.3	42.4	41	39.6	34.6	34.5	34.2	38	28.8	33.2	33.4	34.1	33.6	35.1	35.1	34.6	36	34.6	34.5	31
	4	49.6	48.4	49.7	51.7	46.5	54.7	51.4	41.4	43.2	47.6	39.9	44.3	33.3	44.9	48.1	42.7	49.5	45.8	33.7	47.3	40.8	39.8	38.2	34.8	34.7	35.6	36.8	29.3	33.7	33.9	34.2	34.2	35.8	34.9	34.4	35	34.3	34.7	30.5
	5	48.9	47.5	49.7	51.2	46.9	55	51.5	40.3	41.5	45.3	38	42.2	32.4	43.2	46.7	41.4	47.9	44.4	31.5	45.6	39.1	37.3	35.7	34.4	34	34.2	36.8	29.4	33.3	34.2	34.5	33.6	34	35.2	34.2	35.2	34.3	34.4	29.9
	6	47.4	46	49.9	51.4	46.5	55.3	50.7	39.2	39.7	42.8	37	39.5	31.6	41.7	45.2	39.9	45.9	43.4	29.9	43.3	37.1	35.6	33.7	34.3	34.1	33.6	35.7	33.2	29.3	33.1	33.7	32.7	33.6	35.1	34.3	35.1	34	33.7	29.9
	7	46.7	46	49.4	50.8	46.5	55.3	50.5	38.1	38.3	40.7	35.6	37.6	31.2	39.7	43.8	39.4	44	42.5	29.5	40.9	35.5	33.9	32.2	34.2	33.7	34.3	36.5	33	29.6	33.1	33.9	34.1	34.1	35	34.1	35.1	33.8	33.6	30.2
	8	46.2	46.2	49.6	50.8	46.1	55.4	50.3	36.7	38	38.5	34.9	35.6	30.8	38.4	42.7	38.4	41.9	42.1	29.1	39	33.9	33.7	31.1	34.5	34.4	34.2	36	32.7	29.8	33.3	33.6	33.9	33.1	35.3	35.4	33.5	33.9	33.4	30.1
	9	45.5	45.5	49.8	50.1	46.2	55.8	49.1	34.8	36.9	36.8	34.5	33.8	30.4	37.3	42.4	37.9	40.5	41.6	29.4	37	32.9	33.2	30.5	34.5	34.3	34	35.1	32.7	29.7	33.6	33.8	34.3	33.3	35.4	35.2	33.5	34.2	33.8	31.1
	10	45.5	45.1	49.6	50.5	45.6	54.9	49.5	32.8	36.1	35.8	33.8	32.1	30.1	36.7	41.4	36.9	38.9	41.2	29.2	35.1	32.4	32.3	30.2	33.9	32.8	33.1	34.9	32.6	28.2	33.5	33.8	33.8	31.8	35.8	34.7	32.9	32.9	33.6	30.3
	11	45.3	44.7	49.5	41	45.3	55.3	50.5	32.6	35.9	34.7	33.7	31.8	30.1	36.2	40.8	36.7	37.7	41.4	28.6	33.6	32	32	30	34.5	32.4	33.3	35.2	32.7	29.7	33.8	34.2	34	31.9	35.4	34.8	33.5	33.2	33.3	30.7
	12	45.9	45.5	49.9	50.7	45.4	55.2	51	32	35.4	34.6	33.5	31.7	30.4	35.9	40.2	36.5	36.6	40.7	28.5	32.1	31.6	32.2	30.2	34.9	33	34.4	35.3	32.8	29.4	33.5	35.3	33.7	32	35.4	35.1	33.8	33.5	33.6	30.7
	13	45.2	44.8	49.6	50.6	44.9	54.8	50.2	31.5	35.5	34.5	33.3	31.1	29.2	34.9	39.4	35.4	35.8	40.2	27.3	31.3	30.8	31.4	29.7	34.3	33.5	34.5	35.9	32.8	30	34	36.1	34.1	30.1	35.3	34.5	33.7	33.2	33.4	30.6
	14	45.4	45	50.2	50.4	44.9	55.5	50.7	31.3	34.8	34	32.8	31.4	29	35	38.7	35	35.5	39.7	27.2	31.6	30.9	31.1	29.5	34.9	34	34.3	35.7	32.6	29.7	34.5	37.3	34.2	30.8	35.1	34.1	33.8	33.5	33.6	31.6

## Sheet: Extended Data Fig. 3j
Extended Data Fig. 3j, Body weight on day 14
Raw data		Vehicle							GLP-1/MK-801 (100 nmol kg-1)								GLP-1–MK-801 (300 nmol kg-1)								Age-matched chow mice
	Body weight (g)	45.4	45	50.2	50.4	44.9	55.5	50.7	31.3	34.8	34	32.8	31.4	29	35	38.7	35	35.5	39.7	27.2	31.6	30.9	31.1	29.5	34.9	34	34.3	35.7	32.6	29.7	34.5	37.3	34.2	30.8	35.1	34.1	33.8	33.5	33.6	31.6

## Sheet: Extended Data Fig. 3k
Extended Data Fig. 3k, Cumulative food intake
Raw data	Time (days)	Vehicle				GLP-1–MK-801 (100 nmol kg-1)				GLP-1–MK-801 (300 nmol kg-1)				Age-matched chow mice
	0	0	0	0	0	0	0	0	0	0	0	0	0	0	0	0	0	0		0		0		0
	1	13.44	11.76	14.84	14	1.96	1.68	0.56	0	0.84	1.4	0.56	1.68	18.896	18.411	12.113	16.635	21.48		18.573		19.865		18.573
	2	28.84	26.6	30.24	30.24	2.8	3.92	3.08	1.12	1.68	3.08	1.68	2.24	35.369	40.698	24.387	32.139	40.214		37.953		41.021		34.723
	3	40.32	40.32	42.28	42.56	4.76	5.32	5.32	1.68	2.52	5.32	3.08	3.08	50.873	57.171	33.915	47.158	62.178		55.072		59.271		49.581
	4	54.88	52.92	55.44	56	7	8.4	8.12	2.8	4.48	7.56	4.76	4.2	65.408	70.737	44.09	61.047	80.427		70.737		74.936		63.47
	5	67.48	66.64	69.72	70	9.52	10.64	9.8	5.04	7.84	10.08	6.44	6.16	80.427	89.794	55.233	77.682	100.45		90.925		97.869		79.135
	6	75.04	82.32	86.24	84	12.6	14.56	13.44	10.92	11.48	17.64	10.36	11.2	99.484	112.73	69.93	94.316	122.26		110.95		121.45		95.931
	7	85.96	95.48	100.8	96.88	16.8	17.92	18.2	16.24	16.8	27.72	13.72	18.48	117.9	135.5	85.111	114.34	144.06		131.95		142.12		114.67
	8	98	108.64	114.8	110.32	21	21.84	23.8	21	22.12	39.48	16.8	29.96	135.5	156.82	95.447	129.52	157.95	171.51	152.62	156.49	160.21	164.41	130.17
	9	110.04	123.76	130.76	120.96	24.08	28	29.96	26.04	27.72	51.24	21.84	43.4	155.69	178.78	108.53	145.51	178.62	186.69	173.61	175.55	183.46	184.76	148.26
	10	121.8	137.2	141.68	135.52	28.56	36.12	38.08	32.76	31.64	60.48	26.88	54.6	168.12	197.35	116.76	158.11	192.83	194.12	193.32	187.18	200.91	195.74	161.02
	11	133.84	153.44	155.12	153.44	37.24	47.04	52.08	41.44	39.48	73.36	34.16	65.8	183.14	219.96	128.55	172.97	208.66	215.12	214.63	210.11	224.81	218.99	176.68
	12	148.68	170.52	170.52	169.68	46.76	59.36	64.68	51.52	47.6	86.8	42.56	78.96	201.39	242.9	144.38	190.57	230.95	233.85	240.15	237.57	248.39	245.8	195.25
	13	162.4	184.24	183.68	184.24	56.84	70.56	71.96	58.8	55.44	95.76	54.6	90.72	214.96	261.47	156.98	204.46	247.42	240.64	261.15	256.95	267.44	264.54	209.79
	14	175.28	196.84	197.12	199.36	65.52	78.68	80.64	66.92	62.72	105.56	64.4	102.2	229.98	274.39	166.99	218.19	265.83	267.44	279.88	279.23	284.89	285.86	222.71
		*Three double-housed cages with age-matched control animals were split on day 7 of the experiment due to fighting

## Sheet: Extended Data fig. 3l
Extended Data Fig. 3l, Body composition on day 14 fat mass
		Vehicle							GLP-1–MK-801 (100 nmol kg-1)								GLP-1–MK-801 (300 nmol kg-1)								Age-matched chow mice
	Fat mass (g)	18.34	15.315	22.181	18.014	19.892	13.296	14.326	10.776	8.554	5.596	5.651	6.177	8.074	8.754	6.424	3.869	3.942	5.428	6.366	3.762	9.91	9.116	8.096	4.982	4.221	4.815	4.555	4.336	5.167	2.403	5.076	4.453	4.711	5.433	5.157	4.227	3.897	5.388	4.888

## Sheet: Extended Data fig. 3m
Extended Data Fig. 3m, Body composition on day 14 lean mass
		Vehicle							GLP-1–MK-801 (100 nmol kg-1)								GLP-1–MK-801 (300 nmol kg-1)								Age-matched chow mice
	Lean mass (g)	23.247	21.851	23.61	23.509	21.617	24.481	23.731	21.32	20.641	20.565	18.75	22.309	19.187	20.284	19.696	21.187	20.441	19.793	18.973	18.76	21.985	19.839	20.439	22.056	24.527	24.478	24.408	24.367	25.388	21.986	24.072	25.389	25.867	19.7	22.635	25.551	27.118	24.374	24.575

[truncated: 6 more sheets: Extended Data Fig. 3n, Extended Data Fig. 3o, Extended Data Fig. 3p, Extended Data Fig. 3q, Extended Data Fig. 3r, Extended Data Fig. 3s]
