# Supplementary material for: GLP-1-directed NMDA receptor antagonism for obesity treatment
Source: Nature. 2024 May 15;629(8014):1133–41. doi: 10.1038/s41586-024-07419-8 (PMC11136670; doi:10.1038/s41586-024-07419-8)
Supplement: Supplementary file 12 — Source Data Extended Data Fig. 4 [file 41586_2024_7419_MOESM12_ESM.xlsx]

## Sheet: Extended Data Fig. 4b
Extended Data Fig. 4b, Compound tolerance test
raw data	Time (minutes)	Vehicle								MK-801 (100 nmol kg-1)								GLP-1 (100 nmol kg-1)								GLP-1–MK-801 (100 nmol kg-1)
	0	8.4	10.7	8.1	9.2	8	9.8	9.2	9.6	9.3	9.5	9.2	8.8	8.3	9.1	7.6	7.2	8	8.3	8.7	8	8.6	7.9	7.8	7.9	8.8	9	8	9.8	7.2	9.1	8.6	8.3
	60	9.4	9.2	9	8.2	9.4	9.8	8.6	8.4	7.7	7.7	8.7	8.6	8.3	10.4	9.2	8.1	5.4	4.2	4.9	4.7	5.2	4.4	4.9	4.2	6.2	5.4	6.4	5.4	4.9	4.8	4.4	4
	120	9.1	10.1	8.3	8.8	7.7	8.7	9	9.3	9.1	7.5	9.8	9.8	7.5	8	8.6	8.6	3.4	3.9	4.7	4.7	3.6	3.4	4.7	3.2	4.4	5.6	5.1	5.3	5	5.2	4.2	3.4
	240	6.9	8.8	9.8	12.6	8.3	8.4	7.8	8.4	7.8	7.2	8.2	8.3	7	8.1	7.1	7.1	4.9	3.7	4.2	4.3	3.5	4.2	4.5	3.7	4.8	6.4	4.2	4.3	4	4.3	4.1	3.5

## Sheet: Extended Data Fig. 4c
Extended Data Fig. 4c, AUC of Extended Data Fig. 4b
raw data		Vehicle								MK-801 (100 nmol kg-1)								GLP-1 (100 nmol kg-1)								GLP-1–MK-801 (100 nmol kg-1)
	Area under curve	2049	2310	2118	2316	1995	2169	2070	2133	2028	1854	2172	2160	1842	2103	1980	1902	1164	1074	1230	1203	1104	1059	1221	999	1320	1482	1335	1353	1200	1287	1146	1005

## Sheet: Extended Data Fig. 4d
Extended Data Fig. 4d, Compound stimulated insulin secretion
raw data	Time (minutes)	Vehicle							MK-801 (100 nmol kg-1)								GLP-1 (100 nmol kg-1)								GLP-1–MK-801 (100 nmol kg-1)
	0	100	100	100	100	100	100	100	100	100	100	100	100	100	100	100	100	100	100	100	100	100	100	100	100	100	100	100	100	100	100	100
	60	123.486	114.504	209.734	106.188	67.7784	116.055	110.864	154.29	122.642	63.0579	94.1719	92.808	93.4127	130.379	93.8457	122.839	212.061	156.238	148.987	133.48	198.121	122.78	183.16	196.814	110.712	209.596	316.642	139.867	79.0203	103.443	92.3246
	120	105.404	117.085	263.924	110.27	89.5874	101.591	125.918	188.788	155.487	61.2976	96.8912	97.4455	85.3152	138.945	78.434	53.8284	255.58	193.9	95.0886	134.696	344.951	160.213	323.381	43.4542	298.569	400.585	112.525	55.0068	280.253	175.106	57.765
	240	167.767	115.286	*	135.876	129.256	134.058	101.848	129.3	251.457	64.9883	170.154	144.88	184.907	110.768	121.978	73.719	225.167	184.076	94.5885	125.797	61.442	126.921	167.89	141.632	89.661	211.406	159.476	91.6667	34.6271	97.876	41.1527
		*One mouse and one datapoint in vehicle group was omitted from analysis as they had insulin levels outside the assay range.

## Sheet: Extended Data Fig. 4e
Extended Data Fig. 4e, AUC of Extended Data Fig. 4d
raw data		Vehicle							MK-801 (100 nmol kg-1)								GLP-1 (100 nmol kg-1)								GLP-1–MK-801 (100 nmol kg-1)
	Area under curve	29962	27325	23502	27448	22885	27150	27095	37006	39440	16200	27580	26031	27378	29974	23009	19638	52236	40870	26173	30679	49619	32401	53167	27218	41894	64313	29072	21843	35042	30839	16207

## Sheet: Extended Data Fig. 4f
Extended Data Fig. 4f, Compound stimulated glucagon secretion
raw data	Time (minutes)	Vehicle							MK-801 (100 nmol kg-1)								GLP-1 (100 nmol kg-1)								GLP-1–MK-801 (100 nmol kg-1)
	0	100	100	100	100	100	100	100	100	100	100	100	100	100	100	100	100	100	100	100	100	100	100	100	100	100	100	100	100	100	100	100
	60	225.416	99.9577	55.452	81.9641	65.2174	101.209	119.716	123.794	94.054	93.4848	83.9382	51.8554	76.7624	68.0485	77.0058	105.235	121.963	72.6849	61.0194	57.7101	126.302	62.2235	98.6813	61.6757	67.9949	45.1094	47.9692	45.9459	43.8053	30.1616	41.0028
	120	361.876	80.1942	60.3914	84.2489	94.9971	82.2357	106.388	108.262	97.6757	98.3838	94.9597	63.4277	73.7337	79.3117	62.528	76.4511	102.485	61.8748	55.3531	44.6269	50.8621	58.5139	98.147	45.5834	56.0416	29.7131	33.6616	30.5172	29.8571	25.7506	26.8849
	240	168.36	147.131	28.1566	80.8057	25.5068	45.2995	35.4591	154.368	97.1603	39.8676	34.3182	36.0513	43.6644	29.7574	26.6735	61.7385	76.4357	57.2664	43.6691	57.215	45.299	32.689	52.7624	49.2125	42.5298	27.4414	24.6591	21.7745	31.2074	30.1794	22.2134
		*One mouse in vehicle group had supraphysiological glucagon levels outside the assay range and was omitted from analysis

## Sheet: Extended Data Fig. 4g
Extended Data Fig. 4g, AUC of Extended Data Fig. 4f
raw data		Vehicle							MK-801 (100 nmol kg-1)								GLP-1 (100 nmol kg-1)								GLP-1–MK-801 (100 nmol kg-1)
	Area under curve	59195	25043	13452	20349	16993	19192	21885	29433	23264	19856	18642	13983	16862	16006	14848	19899	24128	16366	14263	13912	17874	13961	20920	13756	14675	10027	10387	9810	10188	8938	9213
		*One mouse in vehicle group had supraphysiological glucagon levels outside the assay range and was omitted from analysis

## Sheet: Extended Data Fig. 4i
Extended Data Fig. 4i, Change in body weight
raw data	Time (days)	Vehicle								MK-801 (100 nmol kg-1)								GLP-1 (100 nmol kg-1)								GLP-1–MK-801 (100 nmol kg-1)								Calorie Restriction
	0	0	0	0	0	0	0	0	0	0	0	0	0	0	0	0	0	0	0	0	0	0	0	0	0	0	0	0	0	0	0	0	0	0	0	0	0	0	0	0	0
	1	-1.78282	-0.974026	0.83682	-0.178253	0.490196	1.52672	0.981997	0.5	-1.1236	-0.318471	-0.900901	1.08865	-1.47601	-1.0772	0	-0.486224	-2.62295	-4.53608	-2.85714	-2.37741	-0.969305	-2.6393	-3.45423	-0.805369	-5.77849	-3.99361	-6.09555	-6.55172	-5.22766	-5.06108	-5.95447	-13.5314	-7.67857	-4.2029	-4.17457	-3.66795	-4.53752	-2.71739	-3.67412	-3.36879
	2	-3.56564	-0.487013	-0.55788	0.178253	0.326797	0.763359	0.654664	0.666667	-0.642055	-0.796178	-2.52252	-0.777605	-0.184502	-2.33393	-1.27592	-0.648298	-3.60656	-5.36082	-4.20168	-3.71471	-3.06947	-3.51906	-3.62694	-2.01342	-7.54414	-6.54952	-8.56672	-8.96552	-8.26307	-8.02792	-9.80736	-8.25083	-11.0714	-6.52174	-7.02087	-6.37066	-7.32984	-5.29891	-5.7508	-6.38298
	3	-4.37601	-0.811688	-0.55788	-0.178253	0.490196	1.0687	-0.327332	-0.333333	-2.08668	-1.27389	-1.62162	0	-1.66052	-3.59066	-1.11643	-2.59319	-2.95082	-6.80412	-3.36134	-3.56612	-3.87722	-3.81232	-4.31779	-3.08725	-9.14928	-8.94569	-10.0494	-9.31034	-9.10624	-10.2967	-11.9089	-11.5512	-13.5714	-9.42029	-10.0569	-9.65251	-9.42408	-7.47283	-14.377	-10.2837
	4	-3.56564	-0.162338	0.69735	-0.891266	0.816993	0.763359	-0.327332	0.666667	-0.802568	-1.91083	-0.54054	1.71073	0.184502	-2.33393	-0.318979	-1.2966	-2.95082	-7.21649	-5.54622	-3.41753	-2.90792	-3.22581	-4.4905	-1.74497	-11.3965	-10.3834	-10.8731	-11.7241	-10.9612	-11.3438	-14.8862	-13.8614	-15	-10.4348	-10.6262	-10.6178	-11.3438	-8.55978	-9.10543	-11.1702

## Sheet: Extended Data Fig. 4j
Extended Data Fig. 4j, Cumulative food intake
raw data	Time (days)	Vehicle					MK-801 (100 nmol kg-1)				GLP-1 (100 nmol kg-1)				GLP-1–MK-801 (100 nmol kg-1)				Calorie Restriction
	0	0	0	0	0	0	0	0	0	0	0	0	0	0	0	0	0	0	0	0	0	0	0
	1	2	2.4	2.6	3.15	3.1	1.8	2.95	2.05	3.1	0.75	1.05	0.85	1.2	0.15	0.1	0.35	0.1	0.1	0.1	0.1	0.1	0.1
	2	3.3	4.85	5.5	6	6	4.65	5.25	4.65	5.6	2.05	2.45	2.55	3.25	0.55	0.55	1.5	0.25	0.2	0.2	0.2	0.2	0.2
	3	6.3	7.55	8.5	8.8	8.8	6.9	8.6	6.85	7.6	3.8	4.45	4.25	5.4	1.2	1.2	2.35	0.85	0.4	0.4	0.4	0.4	0.4
	4	8.1	10.15	10.95	11.1	11.4	8.45	11.15	9.15	9.95	5.45	5.6	5.65	7.1	1.65	1.75	3.4	1.95	0.6	0.6	0.6	0.6	0.6

## Sheet: Extended Data Fig. 4k
Extended Data Fig. 4k, Glucose tolerance test on day 4
raw data	Time (minutes)	Vehicle								MK-801 (100 nmol kg-1)								GLP-1 (100 nmol kg-1)								GLP-1–MK-801 (100 nmol kg-1)								Calorie Restriction
	0	7.9	9.1	8.6	7.4	8.9	9.1	8.5	8.2	8.6	8.7	8.3	7.9	6.9	8.3	8.6	9.6	8.1	6.6	8.4	7.5	8.7	7.9	9.3	7.4	4.1	3.6	4.9	4.4	5.6	3.9	2.6	3.9	7.6	7.2	5.4	8.4	6.9	6.6	5.8	5.2
	15	12.1	15.2	20.8	13.9	18.3	18.9	21.9	19.3	20.2	25.1	16.6	20	15.1	15.8	15.6	13.4	12.1	15.9	23.9	16.5	18.4	29.1	19.1	9.1	14.9	9.4	11.4	12.9	11	13.7	3.8	6.7	22.4	16.7	17.2	14.4	14.1	10.6	11.1	6.3
	30	17.9	14.9	22.4	13	19.6	26.2	19.2	21.2	32	25.5	17.6	26.9	17.4	16.2	17.7	12.9	11.8	13.4	22.2	17.2	22.5	27.6	22.3	12.1	14.1	10.8	12.8	12.8	12.6	9.9	5.9	8.5	26.1	23	15.5	20	19.7	10.1	21.1	9.8
	60	16.9	15.4	23.8	12	15.4	20	18.4	15.1	32.3	12.5	12.7	16.6	13.7	10	17.1	14.9	9.8	9.8	12.9	10.4	17.6	15.1	13.6	13.8	7.9	10	6.7	9.3	9	8.6	4.2	5.9	24.8	14.4	13	13.8	12.3	8.6	14.1	7.7
	120	9.8	11.8	22.8	12.4	13.5	14.7	10.6	16.3	19.5	9.5	8.8	8.8	8.2	9.2	11.3	11.7	6.3	8.5	7.8	8.1	10.9	8.7	8.6	18.3	5.1	2.8	4.6	6.2	9.1	5.9	2.9	5.5	11.1	8.6	7.6	10	9.1	6.6	7.6	7.1

## Sheet: Extended Data Fig. 4l
Extended Data Fig. 4l, AUC of Extended Data Fig. 4k
raw data	Vehicle	MK-801 (100 nmol kg-1)	GLP-1 (100 nmol kg-1)	GLP-1–MK-801 (100 nmol kg-1)	Calorie Restriction
	1698	3126	1138	1080	2429
	1679	1863	1286	945	1728
	2636	1543	1736	935.3	1460
	1469	1976	1402	1119	1650
	1880	1532	1967	1169	1533
	2282	1390	2057	1022	1021
	1970	1805	1728	485.3	1547
	1997	1585	1634	751.5	913.5

[truncated: 13 more sheets: Extended Data Fig. 4m, Extended Data Fig. 4n, Extended Data Fig. 4o, Extended Data Fig. 4p, Extended Data Fig. 4q, Extended Data Fig. 4s, Extended Data Fig. 4t, Extended Data Fig. 4u, Extended Data Fig. 4v, Extended Data Fig. 4w, Extended Data Fig. 4x, Extended Data Fig. 4y, Extended Data Fig. 4z]
