# Supplementary material for: GLP-1-directed NMDA receptor antagonism for obesity treatment
Source: Nature. 2024 May 15;629(8014):1133–41. doi: 10.1038/s41586-024-07419-8 (PMC11136670; doi:10.1038/s41586-024-07419-8)
Supplement: Supplementary file 13 — Source Data Extended Data Fig. 5 [file 41586_2024_7419_MOESM13_ESM.xlsx]

## Sheet: Extended Data Fig. 5a
Extended Data Fig. 5a, Plasma ALT for study in Fig. 1a-h
raw data		Vehicle										MK-801 (100 nmol/kg)										GLP-1 (100 nmol/kg)										GLP-1–MK-801 (100 nmol/kg)
	ALT (U/L)	10.1647	15.7228	24.8861	20.7801	14.8215	17.6756	23.1335	22.6829	15.3723	17.225	31.045	13.2192	38.2054	3.75544	13.6197	17.225	18.9775	11.1662	8.963	37.4042	10.365	12.7184	6.30915	8.61249	8.11176	14.9717	10.315	16.6241	7.8614	6.65966	7.36067	8.963	8.66256	10.6655	11.1161	10.7656	13.9202	12.5182	12.7184	13.4195

## Sheet: Extended Data Fig. 5b
Extended Data Fig. 5b, Plasma AST for study in Fig. 1a-h
raw data		Vehicle								MK-801 (100 nmol/kg)										GLP-1 (100 nmol/kg)										GLP-1–MK-801 (100 nmol/kg)
	AST (U/L)	59.4863	44.164	67.9986	52.7264	42.4616	64.5937	43.8135	33.6989	46.918	72.2047	61.5392	12.9187	71.704	48.6229	50.373	39.307	40.5588	51.9754	45.5661	53.1771	53.778	48.2199	28.992	54.2286	48.4202	49.2214	48.0697	33.9492	24.836	42.5116	73.757	39.2069	51.024	53.9783	68.8498	51.9754	70.8527	66.5966
		*Two samples were removed from vehicle group, i.e., one sample was non-detectable and for another sample the activity was a significant outlier (Grubbs test).

## Sheet: Extended Data Fig. 5c
Extended Data Fig. 5c, Heart weights of mice in study in Extended Data Fig. 3o-s
raw data		Vehicle								MK-801 (100 nmol/kg)								GLP-1 (100 nmol/kg)								GLP-1–MK-801 (100 nmol/kg)
	Heart weights (g)	0.136	0.144	0.143	0.184	0.148	0.168	0.152	0.149	0.163	0.153	0.144	0.186	0.165	0.15	0.16	0.151	0.115	0.127	0.153	0.199	0.137	0.143	0.142	0.142	0.124	0.171	0.129	0.133	0.14	0.145	0.143	0.152

## Sheet: Extended Data Fig. 5e
Extended Data Fig. 5e, Change in body weight
raw data	Time (days)	Vehicle										GLP-1 (100 nmol kg-1)										MK-801 (100 nmol kg-1)									GLP-1–MK-801 (100 nmol kg-1)
	0	0	0	0	0	0	0	0	0	0	0	0	0	0	0	0	0	0	0	0	0	0	0								0	0	0	0	0	0	0	0	0	0
	1	0.584795	0.900901	0.436681	-1.47059	-0.900901	0.946372	1	0.322581	2.22222	0.653595	-3.3033	-0.611621	-1.54321	-4.8	-4.54545	-0.9375	0.946372	-0.617284	1.01695	-1.93548	1.51515	-1.14504	0	-0.892857	-0.318471	-3.44828	-1.57233	2.94118	-1.93548	-4.60526	-7.86885	-6.38298	-8.73494	-6.99088	-7.46269	-6.81115	-5.17928	-4.43038	-6.19195
	2	1.46199	2.4024	0	-2.05882	-0.900901	-0.315457	2	1.29032	0.31746	-1.30719	1.5015	1.22324	-2.46914	-4.4	-3.69318	-4.375	0.315457	-1.23457	1.69492	-1.6129	1.21212	-1.14504	-0.9375	-0.595238	0.636943	0.344828	0.943396	2.61438	-0.645161	-3.94737	-3.60656	-5.16717	-6.92771	-5.16717	-8.0597	-6.81115	-5.9761	-2.53165	-6.50155
	3	1.16959	0.3003	1.31004	-2.94118	-2.1021	-0.630915	0.666667	0.967742	0.952381	-1.96078	0.900901	1.83486	4.32099	-2.8	-2.84091	-1.5625	1.57729	0.308642	1.69492	-0.645161	-0.909091	-1.9084	-0.9375	1.19048	-0.318471	0	0.628931	3.59477	-3.54839	-4.93421	-1.96721	-5.16717	-6.62651	-4.25532	-5.67164	-4.64396	-5.17928	-4.11392	-5.57276
	4	-0.292398	1.8018	0.873362	-1.17647	0	0	1	1.29032	0.952381	-1.96078	-1.8018	1.22324	1.54321	-1.6	-2.27273	-0.9375	1.89274	-1.23457	3.72881	-0.322581	-1.21212	-2.29008	-0.9375	-0.297619	1.91083	1.03448	0.943396	1.96078	-3.22581	-7.56579	-1.63934	-3.03951	-6.3253	-4.25532	-5.37313	-3.09598	-2.78884	-6.01266	-5.88235
	5	-2.63158	-1.2012	-0.873362	-2.64706	0	-0.630915	0	1.93548	0	-0.980392	-1.2012	-1.83486	3.08642	-0.8	-1.42045	-1.25	2.52366	-1.54321	4.40678	0	-3.33333	-3.81679	-1.875	0	0.636943	1.72414	0.314465	2.28758	-3.22581	-3.61842	-3.27869	-3.95137	-6.3253	-5.16717	-5.67164	-4.33437	-2.78884	-5.37975	-3.71517
	6	-2.92398	-1.8018	0	-2.05882	-1.8018	-0.315457	0	0.645161	1.26984	-1.96078	-0.900901	-1.22324	4.32099	0.8	-2.27273	-1.5625	2.83912	-2.16049	4.0678	0.645161	-2.72727	-4.58015	-2.8125	-0.297619	1.27389	1.37931	0.943396	4.24837	-1.93548	-4.27632	-3.60656	-2.43161	-6.92771	-4.86322	-5.07463	-3.09598	-2.78884	-4.74684	-5.26316
	7	-2.04678	-2.7027	-1.31004	-4.70588	-1.5015	1.26183	2	2.58065	1.9048	-2.288	-2.4024	-0.917431	2.16049	-1.6	-4.82955	-2.1875	2.83912	-1.54321	7.1186	2.9032	-3.63636	-4.19847	-3.4375	0	1.27389	1.37931	0.943396	2.2876	-3.226	-4.60526	-4.59016	-4.25532	-6.3253	-3.64742	-5.37313	-4.64396	-1.19522	-5.063	-6.192
	8	-1.75439	-2.4024	1.74672	-2.05882	-1.2012	-0.315	1.6667	0.9677	1.5873	-1.961	-0.3003	1.83486	3.7037	-3.2	-3.69318	-2.5	3.47	-2.469	5.7627	2.2581	-1.21212	-4.19847	-1.25	-1.786	1.9108	1.3793	0.9434	2.2876	-2.903	-4.93421	-4.59016	-3.03951	-6.627	-4.255	-5.672	-2.786	-2.789	-2.848	-4.954
	9	-1.462	-3.003	1.7467	-4.706	-2.102	-0.631	2.3333	0	2.2222	-1.634	0	1.8349	0.9259	-4.4	-5.114	-1.563	1.8927	-1.852	3.7288	0.9677	-2.424	-5.725	-2.5	-0.893	1.2739	1.7241	1.2579	3.9216	-1.29	-3.289	-3.934	-3.951	-6.325	-4.863	-5.672	-2.167	-3.187	-2.848	-6.502
	10	-2.924	-3.003	1.31	-3.235	-0.901	-0.315	1.6667	1.6129	2.2222	0	0.3003	-0.306	0	-3.2	-5.682	-2.5	0.3155	-2.469	8.1356	2.9032	-3.03	-5.344	-2.813	-1.19	1.5924	1.7241	1.5723	4.2484	-1.935	-3.289	-5.574	-5.167	-7.229	-4.863	-5.97	-3.406	-3.586	-3.481	-6.192
	11	-3.509	-3.003	0.8734	-3.235	-0.901	-0.315	3.6667	2.9032	1.2698	-1.961	0	0.6116	0	-4.4	-4.545	-0.313	4.1009	-0.926	7.7966	2.5806	-3.636	-6.489	-3.125	0.5952	3.1847	1.3793	2.2013	4.2484	-1.613	-3.289	-5.246	-3.343	-5.422	-4.255	-5.672	-4.025	-4.382	-4.114	-6.811
	12	-3.216	-2.703	0.4367	-4.706	-0.601	-1.262	1.3333	2.2581	2.222	-0.98	0.3003	2.1407	0.9259	-4	-5.114	-2.188	2.5237	-0.926	7.458	2.903	-3.939	-7.634	-2.188	-1.488	1.5924	1.0345	0.9434	3.922	1.29	-2.632	-3.279	-1.824	-1.506	-3.343	-6.269	-3.096	-3.984	-3.165	-6.192
	13	-2.924	-2.402	1.31	-2.941	-1.201	-4.732	5	1.613	3.80952	-0.9804	-0.3	0.6116	0.3086	-3.2	-4.545	2.813	3.47	-0.309	6.77966	2.90323	-5.455	-5.725	-2.5	-1.488	3.822	1.724	2.201	4.90196	-1.6129	-0.329	-4.262	-2.432	-3.916	-5.775	-6.866	-2.786	-5.976	-2.2152	-7.1207
	14	-0.877	-3.003	-0.437	-4.412	-3.303	-0.9464	-1.6667	0	3.175	-0.98	-0.601	0.306	1.235	-4	-6.818	-1.875	5.36278	-0.3086	5.763	2.258	-2.727	-6.489	-2.813	-6.25	0	3.7931	0	7.19	0	-4.276	-3.934	-3.343	-7.8313	-5.4711	-8.3582	-4.3344	-2.7888	-4.114	-4.954
		*One mouse was euthanized on day 12 in MK-801 group due to sickness

## Sheet: Extended Data Fig. 5f
Extended Data Fig. 5f, Cumulative food intake
raw data	Time (days)	Vehicle				GLP-1 (100 nmol kg-1)				MK-801 (100 nmol kg-1)				GLP-1–MK-801 (100 nmol kg-1)
	0	0	0	0	0	0	0	0	0	0	0	0	0	0	0	0	0
	1	4.23333	4.05	4.23333	5.15	3.13333	2.65	3.6	4.1	4.63333	4.15	4.23333	5	2.43333	1.7	1.83333	2.5
	2	8.43333	8.15	8.43333	9.4	7.3	6.2	8.03333	8.1	8.13333	9.15	8.96667	9.3	5.83333	5.4	4.63333	6.4
	3	13	11.9	12	14.35	11.7333	9.55	12.4667	13.15	12.1667	13.55	13.1333	13.3	9.76667	9.2	7.86667	10.55
	4	16.6333	15.1	16.0667	18.8	15.2667	12.55	17.5667	17.5	15.5	17.9	18.4667	17.2	13.4	13.3	11.6667	14.15
	5	20.4333	19.05	19.7333	23.95	19.5	16.4	21.7	22.35	18.9	22.3	22.3667	21.35	17.4333	16.7	15.2	18.55
	6	24	22.65	23.6333	28.35	23.4	19.9	26.7333	25.9	22.5333	26.8	26.9333	24.75	21.1667	21.05	18.7333	23.7
	7	27.9	27.45	26.9333	33.85	27.3667	23.55	30.5667	30.9	26.2667	30.2	30.6	28.95	24.6667	24.3	21.4667	25.6
	8	31.8	29.75	31.4667	38.5	30.9333	26	35.8667	35	29.7333	35.1	35.4	32.8	28.9	28.65	25.6	29.4
	9	36.6	33.85	34.7667	43.1	36.2333	29.7	39.9	38.95	33.8	38.7	39.4333	37.2	31.4	31.95	28.7	33.2
	10	40.3	37.7	38.3667	47.95	39.2667	32.85	44.3	43.65	37.3333	42.9	43.6	41.2	34.1333	35.45	31.9667	37
	11	43.9333	41.35	42.4333	51.8	43.2	36.6	48.7333	47.45	40.7667	46.85	47.4	45.1	37.5667	39.4	34.9	40.15
	12	47.5	45.45	45.7667	56.05	47.3	39.85	52.3667	51.6	44.3	49.05	50.9	48.3	41.0333	42.9	37.7667	43.95
	13	51.3	49.2	49.1667	60.15	50.5667	42.9	56.4667	55.55	47.6	53.25	54.7	52.35	44.2	46.05	40.8333	47.5
	14	54.1667	52.5	51.7333	64.3	53.8	46.2	60.3667	58.95	50.6333	55.85	57.5	56.2	47.4333	49.6	43.4667	50.55

## Sheet: Extended Data Fig. 5g
Extended Data Fig. 5g, Heart rate
raw data	Vehicle	MK-801	GLP-1	GLP-1–MK-801
	581.483	546.226	626.514	595
	571.257	514.937	573.71	511.479
	575.834	549.522	620.515	565.843
	532.314	536.02	579.886	585.756
	528.579	*	609.081	613.648
	436.572	619.795	496.54	559.203
	548.235	517.738	545.672	536.106
	493.986	607.781	605.942	541.721
	536.75	569.838	555.998	501.872
	581.905	403.56	543.858	487.464
	*One mouse was euthanized on day 12 in MK-801 group due to sickness

## Sheet: Extended Data Fig. 5h
Extended Data Fig. 5h, Mean arterial pressure
raw data	Vehicle	MK-801	GLP-1	GLP-1–MK-801
	86.6915	85.0982	64.3401	65.895
	81.3843	74.9198	84.2883	87.7187
	61.056	74.6082	75.2434	77.1821
	80.7309	80.7882	64.5731	81.8177
	87.7461	*	76.6567	82.4001
	92.9456	82.9297	81.9622	77.6384
	83.1863	84.6857	117.37	81.7586
	75.8827	84.8076	84.05	74.4006
	83.1483	80.7579	84.6132	79.3231
	80.3464	85.8699	84.3031	65.9954
	*One mouse was euthanized on day 12 in MK-801 group due to sickness

## Sheet: Extended Data Fig. 5i
Extended Data Fig. 5i, Systolic blood pressure
raw data	Vehicle	MK-801	GLP-1	GLP-1–MK-801
	93.5836	91.51	71.9205	72.4252
	87.6556	82.4831	91.0384	95.5135
	67.2062	82.1195	82.2906	84.7506
	88.3865	87.555	72.8529	88.9873
	95.6703	*	84.2379	89.46
	100.93	90.7255	89.4163	84.5712
	90.1644	90.8013	125.777	89.5986
	83.0673	91.4207	91.0051	81.215
	90.2779	88.3559	91.7959	85.108
	87.403	92.2693	91.1658	72.5564
	*One mouse was euthanized on day 12 in MK-801 group due to sickness

## Sheet: Extended Data Fig. 5j
Extended Data Fig. 5j, Diastolic blood pressure
raw data	Vehicle	MK-801	GLP-1	GLP-1/MK-801
	80.2382	78.5703	58.1917	60.6099
	74.902	67.2585	77.9494	80.5378
	55.4977	67.4285	68.9603	69.9577
	73.6644	73.6459	57.3358	74.9349
	79.4885	*	69.7121	75.5516
	85.4138	75.7129	75.8738	71.693
	76.5202	78.7367	109.207	74.7551
	68.9422	78.6493	77.9946	67.4501
	76.2605	73.928	77.3323	73.2492
	73.3872	80.1765	77.8154	59.9442
	*One mouse was euthanized on day 12 in MK-801 group due to sickness

## Sheet: Extended Data Fig. 5k
Extended Data Fig. 5k, Rectal temperature on day 14 of mice from study in Fig. 1a-h
raw data		Vehicle										MK-801 (100 nmol/kg)										GLP-1 (100 nmol/kg)										GLP-1–MK-801 (100 nmol/kg)
	Temperatue (degC)	36	37.1	36.1	36.8	37.2	36.4	36.9	37.3	36.8	37.4	36.8	37.4	37.2	37.5	37.1	37.2	36.2	37.2	37.2	37.1	37	36.7	36.9	37	36.5	37.1	37.4	37.7	37	36.9	36.8	37.3	36.2	37	37.4	37.1	36.8	36.5	36.5	36.8
