# Supplementary material for: GLP-1-directed NMDA receptor antagonism for obesity treatment
Source: Nature. 2024 May 15;629(8014):1133–41. doi: 10.1038/s41586-024-07419-8 (PMC11136670; doi:10.1038/s41586-024-07419-8)
Supplement: Supplementary file 14 — Source Data Extended Data Fig. 6 [file 41586_2024_7419_MOESM14_ESM.xlsx]

## Sheet: Extended Data Fig. 6b
Extended Data Fig. 6b, Change in body weight
raw data	Time (days)	Vehicle								GIP (100 nmol/kg)								GIP–MK-801 (100 nmol/kg)
	0	0	0	0	0	0	0	0	0	0	0	0	0	0	0	0	0	0	0	0	0	0	0	0	0
	1	0	0.377358	1.19332	1.61663	0.715564	1.11111	1.83299	2.30608	0	-0.75047	0.191571	-0.22676	-0.67797	1.75097	-0.18416	-0.92166	-0.70053	0.641026	-0.18904	0	-0.60606	0.378788	0	0.907441
	2	0.666667	-0.18868	0.954654	0.692841	1.07334	1.26984	-0.20367	2.93501	-0.44543	-2.06379	-0.76628	-1.36054	-0.67797	0.194553	-1.65746	-1.84332	-2.27671	-1.7094	-2.6465	-0.66964	-2.42424	-2.08333	-0.23419	0.181488
	3	0.888889	-0.75472	0.954654	1.61663	1.07334	0.793651	-0.611	3.77359	-1.78174	-3.18949	-4.98084	-2.72109	-2.20339	-1.16732	-1.65746	-2.30415	-2.62697	-2.77778	-3.40265	-2.23214	-3.63636	-3.2197	-1.17096	-1.27042
	4	0.666667	-1.13208	-0.23866	2.07852	0.178891	1.5873	1.01833	1.88679	-1.55902	-3.00188	-5.55556	-3.40136	-2.71186	-2.33463	-2.02578	-2.53456	-4.20315	-3.20513	-2.26843	-2.23214	-5.25253	-3.0303	-1.17096	-1.63339
	5	1.33333	-0.37736	0.238663	2.07852	0.536673	1.42857	0.407332	2.72537	-2.44989	-4.3152	-4.98084	-3.62812	-2.71186	-3.30739	-2.57827	-3.45622	-5.42907	-4.2735	-3.21361	-2.90179	-6.86869	-4.35606	-1.87354	-1.27042
	6	1.33333	-0.75472	0.477327	2.07852	-0.17889	2.06349	0.407332	3.77359	-3.78619	-5.06567	-5.36398	-3.62812	-3.38983	-2.33463	-4.41989	-4.83871	-6.30473	-5.98291	-3.40265	-1.78571	-6.66667	-4.92424	-0.70258	-0.54446
	7	1.11111	0	0.238663	2.77136	0.894454	2.69841	1.42566	4.40252	-1.3363	-2.62664	-5.74713	-1.81406	-3.89831	-4.0856	-4.05157	-4.83871	-5.42907	-5.98291	-4.15879	-1.78571	-5.85859	-4.73485	-2.57611	-1.99637

## Sheet: Extended Data Fig. 6c
Extended Data Fig. 6c, Cumulative food intake
raw data	Time (days)	Vehicle				GIP (100 nmol/kg)				GIP–MK-801 (100 nmol/kg)
	0	0	0	0	0	0	0	0	0	0	0	0	0
	1	3.25	3.05	3.2	3.45	2.4	2.05	2.6	2.35	2.2	2.55	1.4	2.25
	2	5.85	5.4	5.95	5.85	4.4	3.45	4.95	4.1	3.8	4.2	2.7	4.05
	3	8.35	7.7	8.55	8.45	6.05	4.5	6.75	5.95	5.65	6.35	4.1	6.15
	4	10.95	10.1	11.25	11.05	8.2	5.7	8.3	8.05	7.5	8.3	5.7	8.3
	5	13.55	12.8	13.95	13.55	10.2	7.5	10.5	10.05	9.05	10.3	7.1	10.6
	6	16	15.3	16.4	15.9	11.65	9.35	12.65	11.65	10.9	12.45	8.55	12.85
	7	18.2	17.25	18.95	18.1	14	10.9	14.05	13.1	12.7	13.95	10.25	14.35

## Sheet: Extended Data Fig. 6d
Extended Data Fig. 6d, In vitro plasma stability
raw data	Time (hours)	GIP–MK-801_plasma		GIP–MK-801_PBS
	0	1	1	1
	4	0.565318	0.552176	0.973548
	8	0.433899	0.427103	0.948836
	24	0.233333	0.216631	0.903243
	48	0.149256	0.145784	0.826286
	72	0.05	0.05	0.749329

## Sheet: Extended Data Fig. 6f
Extended Data Fig. 6f, Change in body weight
raw data	Time (days)	Vehicle							GLP-1–MK-801 (100 nmol/kg)							PYY (100 nmol/kg)							PYY–MK-801 (100 nmol/kg)
	0	0	0	0	0	0	0	0	0	0	0	0	0	0	0	0	0	0	0	0	0	0	0	0	0	0	0	0	0
	1	0.686106	-0.731261	-0.325203	-0.151515	1.97802	0.200401	-0.19084	-4.48276	-5.04202	-7.20524	-6.26398	-6.17284	-5.32258	-4.95356	-0.516351	0.521739	0.637959	-1.05079	-0.636943	4.00763	-0.184843	-1.22592	-1.86567	0.894454	0.840336	1.17253	0.173611	0.214592
	2	1.37221	-0.731261	0	1.06061	2.41758	0.200401	0.572519	-7.58621	-6.89076	-10.0437	-8.94855	-8.11288	-7.90323	-7.58514	-0.172117	0.869565	0.797448	-0.175131	0.424628	3.81679	-0.184843	-0.700525	-1.1194	0.894454	-0.168067	1.17253	-0.868056	1.50215
	3	-3.77359	-1.27971	0.325203	1.36364	2.63736	0.601202	0.572519	-7.58621	-7.73109	-13.5371	-10.0671	-8.99471	-10.3226	-10.0619	0	0	0.478469	-0.175131	0.849257	4.96183	-0.184843	-1.22592	-2.05224	0.536673	-0.336134	0.837521	-0.520833	1.71674
	4	-7.03259	-2.3766	0.813008	0.30303	1.97802	-2.40481	0.763359	-9.65517	-9.91597	-15.9389	-12.3042	-10.2293	-12.0968	-12.8483	0.516351	-2.08696	-0.478469	-1.57618	-1.27388	3.62595	-1.66359	-2.27671	-2.79851	-0.536673	-1.34454	0.335008	-0.694444	-0.429185
	5	-4.97427	-2.55941	0.162602	1.21212	1.53846	-2.40481	0.763359	-11.5517	-11.9328	-19.6507	-14.7651	-12.3457	-16.2903	-16.2539	0.688468	-1.21739	-1.43541	-1.92644	-1.27388	3.43512	-2.03327	-3.3275	-4.10448	-0.894454	-1.0084	0.335008	-1.90972	-0.643777
	6	-4.45969	-4.38757	-0.650407	0	1.97802	-2.60521	0.19084	-11.8965	-13.1092	-21.8341	-15.66	-12.1693	-18.2258	-19.8142	-1.0327	-2.6087	-1.75439	-3.3275	-1.91083	2.86259	-3.32717	-2.8021	-5.22388	-0.536673	-1.17647	-0.502513	-2.77778	-3.21888

## Sheet: Extended Data Fig. 6g
Extended Data Fig. 6g, Cumulative food intake
raw data	Time (days)	Vehicle				GLP-1–MK-801 (100 nmol/kg)					PYY (100 nmol/kg)						PYY–MK-801 (100 nmol/kg)
	0	0	0	0	0	0	0	0	0	0	0	0	0	0	0	0	0	0	0	0
	1	2.9	2.1	2.65	2	0.15	0	0.6	0.2	0.1	2.35	2.4	2.1	2	1.9	2.1	2.05	3	3.1	2.7
	2	5.8	4.4	5.5	4.1	0.75	0.5	1.4	0.85	0.3	4.9	5.1	4.7	4.3	4	4.1	4.25	5.63333	5	5
	3	6.3	6.3	8.45	6.03333	1.45	1.5	2.4	1.65	0.3	7.05	7.6	6.7	6	6.5	5.7	6.3	8.06667	7.9	7.3
	4	6.5	8.1	11.35	7.86667	2.35	2	4.1	2.55	0.7	9.5	10	8.5	7.8	8.9	8	8.35	10.5667	10.5	9.6
	5	8.5	10.6	14.55	9.73333	3.2	2.5	5	3.55	1.2	12	12.4	10.3	9.7	11	9.7	10.1	13.1667	13	12.1
	6	10.7	12.1	17.05	11.3	4.8	2.9	6.8	4.8	1.4	13.9	14.4	12.2	11.2	13.4	11.5	12	15.6667	15.5	14

## Sheet: Extended Data Fig. 6i
Extended Data Fig. 6i, Change in body weight
raw data	Time (days)	Vehicle						GLP-1/GIP–MK-801 (50 nmol/kg)						GLP-1/GIP (50 nmol/kg)
	0	0	0	0	0	0	0	0	0	0	0	0	0	0	0	0	0	0	0
	1	-1.60428	-2.10526	0.860215	0	0.215983	-0.69808	-5.76923	-5.52017	-5.68928	-6.76692	-5.15873	-3.8961	-3.68764	-4.47761	-3.64465	-5.20607	-3.54906	-5.11247
	2	-2.6738	-2.73684	-0.645161	-0.665188	-0.215983	-0.34904	-9.23077	-9.97877	-9.84683	-11.7794	-8.13492	-7.14286	-4.98915	-8.10235	-7.97267	-8.24295	-6.88935	-7.36196
	3	-5.34759	-4.21053	-0.430107	-0.886918	-0.215983	-1.04712	-12.1154	-11.2527	-12.2538	-14.0351	-11.1111	-9.95671	-8.45987	-7.67591	-10.7061	-10.1952	-7.93319	-9.20245
	4	-5.61497	-5.68421	0.860215	-0.221729	-0.215983	-0.52356	-15.7692	-13.8004	-15.5361	-18.797	-13.8889	-12.7706	-11.7137	-11.3006	-13.2118	-13.6659	-10.8559	-12.6789
	5	-6.41711	-7.57895	1.29032	0	-1.2959	-2.09424	-19.0385	-17.6221	-17.9431	-20.802	-16.4683	-15.1515	-13.2321	-12.58	-16.6287	-16.9197	-11.2735	-14.5194

## Sheet: Extended Data Fig. 6j
Extended Data Fig. 6j, Cumulative food intake
raw data	Time (days)	Vehicle			GLP-1/GIP–MK-801 (50 nmol/kg)			GLP-1/GIP (50 nmol/kg)
	0	0	0	0	0	0	0	0	0	0
	1	1.45	2.4	2.5	0.25	0.55	0.6	0.7	0.4	0.75
	2	2.95	4.35	4.8	0.8	1	1.4	1.35	0.8	1.55
	3	4.55	6.55	7.3	0.95	2.05	2.05	2.3	1.45	2.35
	4	6.1	8.9	9.8	1.35	3.5	2.8	2.85	1.8	3.1
	5	7.95	11.3	11.75	1.7	5.75	3.55	3.5	2	4.1

## Sheet: Extended Data Fig. 6k
Extended Data Fig. 6k, Human plasma stability assay
raw data	Time (hours)	GLP-1/GIP–MK-801 in human plasma
	0	1	1	1
	4	0.824643	0.828827	0.819972
	8	0.723081	0.742048	0.663019
	24	0.417602	0.390623	0.326124
	48	0.234483	0.242624	0.101878
	72	0.156607	0.197058	0.0604481
