# Supplementary material for: GLP-1-directed NMDA receptor antagonism for obesity treatment
Source: Nature. 2024 May 15;629(8014):1133–41. doi: 10.1038/s41586-024-07419-8 (PMC11136670; doi:10.1038/s41586-024-07419-8)
Supplement: Supplementary file 15 — Source Data Extended Data Fig. 7 [file 41586_2024_7419_MOESM15_ESM.xlsx]

## Sheet: Extended Data Fig. 7a
Extended Data Fig. 7a, Top 5 downregulated functional terms
raw data		-log10(P)
	Translation	29.0662
	Structural constituent of ribosome	29.5609
	Cytoplasmic translation	29.9722
	Ribosome	30.5536
	Ribosomal subunit	33.1208

## Sheet: Extended Data Fig. 7b
Extended Data Fig. 7b, Top 5 upregulated functional terms
raw data		-log10(P)
	Postsynaptic membrane	17.8523
	Asymmetric synapse	17.9195
	Neuron to neuron synapse	20.462
	Axonogenesis	21.4856
	Synaptic membrane	24.1263

## Sheet: Extended Data Fig. 7c
Extended Data Fig. 7c, GSEA analysis
raw data		Ribosomal subunit	Mitochondrial protein-containing complex	Inner mitochondrial membrane protein complex	Respirasome	Cytosolic ribosome	Cellular response to acid chemical	Long-term synaptic potentiation	Response to acid chemical	Energy homeostasis	Oxidative phosphorylation	Response to leukemia inhibitory factor	Positive regulation of synaptic transmission	Regulation of synaptic plasticity
	CC	5.7932	4.76671	3.53719	3.03274	2.84775
	BP						4.03224	4.03224	3.84079	3.05613	2.87655	2.49584	2.49584	2.48079

## Sheet: Extended Data Fig. 7g
Extended Data Fig. 7g, Top functional terms identifed with SynGO
raw data		CC	BP
	Synapse	25.5941
	Presynapse	18.6108
	Postsynapse	15.8357
	Postsynaptic ribosome	8.9396
	Presynaptic ribosome	7.05533
	Postsynaptic density	6.18996
	Postsynaptic specialization	5.66354
	Process in the synapse		17.7414
	Synapse organization		6.8088
	Translation at presynapse		6.75543
	Translation at postsynapse		6.10401
	Metabolism		5.60824
	Process in the presynapse		4.80469
	Synaptic signaling		3.67334
