# Supplementary material for: GLP-1-directed NMDA receptor antagonism for obesity treatment
Source: Nature. 2024 May 15;629(8014):1133–41. doi: 10.1038/s41586-024-07419-8 (PMC11136670; doi:10.1038/s41586-024-07419-8)
Supplement: Supplementary file 16 — Source Data Extended Data Fig. 8 [file 41586_2024_7419_MOESM16_ESM.xlsx]

## Sheet: Extended Data Fig. 8a
Extended Data Fig. 8a, Change in body weight
raw data	Time (days)	Vehicle								MK-801 (100 nmol/kg)								GLP-1 (100 nmol/kg)								GLP-1–MK-801 (100 nmol/kg)
	0	0	0	0	0	0	0	0	0	0	0	0	0	0	0	0	0	0	-1.96429	0	0	0	0	0	0	0	0	0	0	0	0	0	0
	1	-1.94611	0	0.484653	-0.661157	0.350263	0.96	0.941915	0.191571	-0.499168	0	-1.1713	0	0.160772	0.761035	-0.179533	-0.189753	-2.37342	-1.96429	-3.97456	-3.15789	-4.11184	-3.86643	-1.72166	-4.0678	-6.04575	-5.41401	-5.18234	-5.57554	-4.80929	-4.65444	-6.0423	-5.74506
	2	-3.14371	-0.161551	-0.646204	-0.165289	1.05079	0.8	1.25589	0	-0.332779	-1.83639	-1.02489	-0.480769	-1.28617	-0.456621	-0.897666	-0.948767	-3.16456	-2.14286	-4.92846	-3.50877	-5.75658	-3.51494	-2.86944	-1.52542	-8.66013	-7.00637	-7.86948	-7.19424	-5.63847	-6.7701	-8.91239	-8.07899
	3	-3.74252	-0.807754	-1.13086	0.495868	-0.175131	-0.48	0.470958	0.383142	-0.998336	-1.83639	-1.90337	-1.44231	-1.60772	-0.304414	-1.25673	0.379507	-3.63924	-3.21429	-5.56439	-4.21053	-5.75658	-4.39367	-4.16069	-3.22034	-11.2745	-8.75796	-9.98081	-8.45324	-7.46269	-7.47532	-11.1782	-9.33573
	4	-3.74252	-0.807754	-0.323102	0.826446	-0.175131	1.6	0.313972	-0.957854	-0.499168	-1.66945	-2.78184	-2.88462	-0.96463	1.06545	-0.5386	1.51803	-3.63924	-2.85714	-5.24642	-4.21053	-7.07237	-5.9754	-5.45194	-2.37288	-12.7451	-10.6688	-11.1324	-9.17266	-8.62355	-9.87306	-12.3867	-10.772
	5	-3.14371	1.29241	-1.13086	0.165289	0.525394	0.32	-0.941915	-1.91571	-1.16473	0.166945	-1.61054	-2.24359	0.321543	1.82648	1.25673	1.70778	-4.27215	-3.03571	-6.67727	-4.5614	-8.38816	-6.67838	-6.59971	-3.89831	-13.7255	-11.3057	-12.2841	-10.0719	-10.6136	-11.0014	-12.9909	-12.2083

## Sheet: Extended Data Fig. 8b
Extended Data Fig. 8b, Cumulative food intake
raw data		Time (days)	Vehicle				MK-801 (100 nmol/kg)				GLP-1 (100 nmol/kg)				GLP-1–MK-801 (100 nmol/kg)
		0	0	0	0	0	0	0	0	0	0	0	0.9	0	0	0	0	0
		1	2.45	2.85	3.4	2.9	2.95	3	3.3	3.25	1.35	1.4	0.9	1.1	0.25	0.75	0.7	0.25
		2	4.7	5.25	6.2	5.45	5.15	5.75	5.3	5.85	3.1	2.95	2.3	3.25	0.9	1.35	1.85	0.7
		3	7.05	7.95	8.45	7.9	7.75	8.05	8.1	8.7	5.25	4.95	4.2	5.15	1.55	2.5	2.95	1.4
		4	9.6	11.1	11.55	10.15	10.65	10.2	11.3	11.95	7.9	7.2	6.25	7.65	2.6	3.9	4.45	2.95
		5	12.05	13.15	14	11.95	12.7	12.6	14.15	14.95	9.4	8.75	7.75	9.35	3.8	4.85	5.4	3.9

## Sheet: Extended Data Fig. 8c
Extended Data Fig. 8c, GSEA analysis
raw data			-log10(P)
	CC	glutamatergic synapse	8.47041
		mitochondrion	9.80692
		membrane-bounded organelle	12.7568
		membrane	13.0117
		synapse	13.6601
		intracellular membrane-bounded organelle	13.7351
		intracellular organelle	14.343
		cell junction	15.571
		organelle	15.6983
		cellular anatomical entity	18.0728
		intracellular anatomical structure	18.5554
		cytoplasm	26.2305
	BP	regulation of localization		6.95982
		catabolic process		7.33247
		synaptic vesicle cycle		7.80334
		transport		8.26058
		establishment of localization		8.2984
		vesicle-mediated transport in synapse		8.65382
		cellular localization		9.77625
		cellular process		10.9656
		localization		11.2742

## Sheet: Extended Data Fig. 8g
Extended Data Fig. 8g, SynGO analysis
raw data			-log10(P)
	CC	Synapse	13.4597
		Presynapse	9.5817
		Postsynapse	5.96658
		Postsynaptic ribosome	4.20971
		Synaptic vesicle	3.07007
		Presynaptic ribosome	3.07007
		Postsynaptic cytosol	2.39362
		Synaptic vesicle membrane	2.06854
		Postsynaptic specialization	2.01818
		Presynaptic membrane	1.89963
	BP	Process in the synapse		10.4547
		Metabolism		5.19246
		Synaptic vesicle cycle		5.32975
		Process in the presynapse		4.74232
		Translation at presynapse		3.71444
		Synapse organization		3.62525
		Translation at postsynapse		3.46725
		Regulation of synaptic vesicle cycle		2.98716
		Trans-synaptic signaling		2.53018
		Synaptic vesicle exocytosis		2.20482
