# Supplementary material for: GLP-1-directed NMDA receptor antagonism for obesity treatment
Source: Nature. 2024 May 15;629(8014):1133–41. doi: 10.1038/s41586-024-07419-8 (PMC11136670; doi:10.1038/s41586-024-07419-8)
Supplement: Supplementary file 17 — Source Data Extended Data Fig. 9 [file 41586_2024_7419_MOESM17_ESM.xlsx]

## Sheet: Extended Data Fig. 9b
Extended Data Fig. 9b, Change in body weight
raw data	Time (hours)	Vehicle													MK-801 (100 nmol kg-1)												GLP-1 (100 nmol kg-1)												GLP-1–MK-801 (100 nmol kg-1)
	0	0	0	0	0	0	0	0	0	0	0	0	0	0	0	0	0	0	0	0	0	0	0	0	0	0	0	0	0	0	0	0	0	0	0	0	0	0	0	0	0	0	0	0	0	0	0	0	0
	24	-0.903312	-1.58328	-2.10463	1.76635	-0.701754	1.87277	-0.876398	-1.34187	2.53165	-0.348764	-0.0362713	-3.11438	-4.84268	-4.57454	-9.22464	-4.12844	-4.83729	-2.59002	-5.99078	-2.46954	-2.59701	-0.688145	2.74474	-1.68503	-5.36398	-6.91991	-5.77737	-7.1406	-6.26989	-2.33354	-6.76813	-5.38793	-1.47686	-3.52049	-2.41343	0.298329	-3.44624	-12.7807	-11.1938	-10.0087	-11.8997	-12.9641	-12.0166	-9.82312	-11.7541	-6.21217	-10.442	-8.05895
	48	-0.267648	0.253325	0.992183	2.63403	1.28655	2.94293	-1.05772	1.0369	0.433045	0.951173	1.92238	-1.21744	0.711354	-4.19066	-2.2372	-0.948012	-2.37467	0.536955	-0.489631	-2.8976	-1.49254	2.5649	2.98872	-0.226831	-1.75607	-6.41932	-4.50696	-5.0237	-3.97836	-3.92035	-5.0842	-5.11084	-0.951756	-1.4871	-0.314795	-1.25298	-1.59057	-9.21128	-8.55814	-11.7154	-8.96299	-12.0999	-9.56492	-9.94946	-9.04159	-4.68302	-4.66411	-3.51207
	72	0.8364	1.07663	3.33734	4.71026	1.57895	3.15101	2.23633	2.47027	1.86542	2.34623	4.20747	-1.812	1.14911	-0.607805	0.858106	0.703364	0.0293169	1.26342	1.20968	0.59269	1.76119	1.47013	4.26959	1.13415	-0.670498	-2.8563	-3.781	-0.442338	-2.38701	-1.74238	-4.27461	-2.80172	-0.656383	0.485584	0.699545	0.238663	-2.6215	-5.87219	-6.23256	-10.0087	-5.1086	-9.92318	-5.17956	-8.08591	-6.26884	-2.54858	-4.38566	-2.66541
[truncated: 1 more columns]

## Sheet: Extended Data Fig. 9c
Extended Data Fig. 9c, Cumulative food intake
raw data	Time (hours)	Vehicle												MK-801 (100 nmol kg-1)												GLP-1 (100 nmol kg-1)												GLP-1–MK-801 (100 nmol kg-1)
	0	0	0	0	0	0	0	0	0	0	0	0	0	0	0	0	0	0	0	0	0	0	0	0	0	0	0	0	0	0	0	0	0	0	0	0	0	0	0	0	0	0	0	0	0	0	0	0	0
	1	0.8	0	1.51	2.51	0	0	0	0	0	0	2.31	0	0.53	0.77	1.18	0	0	0.35	0	0	0	0	0.28	0.67	0	0.11	0	1.51	0	0	0	0.39	0	0	0	0	0	0	0.77	0.79	0	0	1.05	0.1	1.89	0	0	0
	2	2.21	0	1.51	2.51	0	0	0	0	1.88	1.45	2.31	0	0.82	1.49	1.32	0	0	0.35	0	0	0	0	0.81	1.24	0.83	0.35	0.38	1.51	0	0	0	0.76	0	0	0	0	0	0	1.49	1.17	0	0	3.97	0.36	2.38	0	0	0.52
	3	4.71	0	1.51	2.51	0.94	0	0	0	5.39	2.21	6.58	2.9	1.45	1.49	1.32	0	0	0.51	0	1.5	0	0	1.04	1.24	1.29	0.35	0.65	1.51	0	0	0	1.17	0	0	0	0	0	0	1.49	1.17	1.97	0	3.97	0.72	2.38	0	0	0.65
	4	5.9	0	2.72	2.51	0.94	2.02	0	1.33	6.8	2.21	6.58	7	1.45	1.82	1.32	0	0.42	0.75	0	3.39	0	0	1.04	3.33	1.29	0.35	1.08	2.72	0	0.49	0	1.17	0	0	0	0	0	0	1.82	1.17	2.12	0	3.97	0.72	2.9	0	0	0.79
	5	8.96	0	3.11	3.63	2.87	2.02	2.95	4.76	6.8	4.59	7.73	7	1.45	1.82	3.64	0	0.42	1.5	0	3.39	0	0	1.04	3.33	1.29	0.35	1.08	3.11	0	0.49	0	1.73	0.89	1.1	0	0	0	0	1.82	1.17	2.68	0	4.77	0.72	2.9	0	0	1.22
	6	8.96	0	3.56	3.63	5.78	2.77	2.95	5.16	9.31	5.22	9.75	7	1.45	1.82	3.64	0	0.42	1.78	1.77	3.39	1.08	0	1.04	3.33	1.29	0.56	2.21	3.56	0	0.49	0	1.73	0.89	1.46	0	0	0	0	1.82	1.17	2.68	0	5.23	0.94	2.9	0	0	1.77
	7	8.96	0	5.39	3.63	8.72	4.4	2.95	6.47	10	6.25	9.75	11.19	1.45	1.82	3.64	0	0.42	1.78	1.77	3.39	1.08	0	1.04	4.34	1.29	2.5	2.21	5.39	0	0.49	0.65	2.08	0.89	1.46	0.51	0.36	0	0	1.82	1.31	2.68	0	5.8	0.94	2.9	0	0	1.77
	8	10.71	0	6.6	3.63	8.72	4.4	8.15	7.88	11.5	10	11.12	11.19	1.45	1.82	4.68	0	0.42	3.46	1.77	5.55	1.08	0	1.04	4.34	1.29	3.82	2.21	6.6	0	0.49	0.65	3.67	1.48	2.01	2.63	0.36	0.61	0	1.82	1.56	2.68	0	5.8	0.94	3.54	0	0	2.43
	9	13.09	1.95	7.38	3.63	9.41	4.4	8.15	11.06	11.97	11.21	11.12	11.19	1.45	1.82	4.68	0	0.42	3.73	2.99	5.55	1.08	1.73	1.04	5.56	1.29	3.82	2.21	7.38	0	0.49	0.65	3.67	1.48	2.98	2.63	0.36	0.61	0	1.82	1.56	3.67	0	5.8	1.11	3.54	0	0	2.43
	10	13.73	1.95	9.5	3.63	13.17	6.35	10.16	12.32	11.97	11.97	14.76	12.83	1.87	2.23	8.48	0	0.42	6.79	4.22	5.55	2.36	1.73	2.94	8.57	1.29	4.95	2.21	9.5	0	0.49	0.65	5.16	1.48	4.29	2.63	0.36	0.61	0	2.23	1.56	3.67	0	6.92	2.29	3.54	0	0	2.43
	11	14.81	4.66	12.59	3.63	15.61	8.67	12.84	16.81	11.97	15.11	15.7	16.31	2.85	3.83	10.95	0	2.49	7.72	5.98	7.08	2.64	1.73	4.05	9.5	1.29	6.52	2.21	12.59	1.32	0.49	2.62	6.47	1.48	5.88	2.63	0.36	0.61	0	3.83	1.56	3.67	0	6.92	2.29	3.54	0	0	2.67
	12	16.63	8.03	12.59	3.63	15.61	8.67	13.6	18.27	13.8	19.66	15.7	17.85	5.88	3.83	10.95	0	2.49	9.48	8.1	8.29	6.13	6.21	6.02	10.74	1.29	9	2.73	12.59	3.14	2.36	2.62	9.06	1.48	5.88	3.26	1.23	0.61	0	3.83	1.56	3.67	0	6.92	2.29	3.54	0	0	2.95
	13	19.35	8.03	13.49	3.63	15.61	9.63	14.45	18.27	13.8	20.56	15.7	17.85	5.88	5.37	10.95	0	2.49	9.48	8.1	8.29	6.13	6.32	6.02	10.74	2.29	9	3.65	13.49	3.14	2.36	2.62	9.06	2.64	5.88	5.05	3.54	0.61	0	5.37	1.56	3.67	0	6.92	2.29	3.54	0	0	2.95
	14	19.35	9.42	13.49	3.63	15.61	11.73	15.99	18.27	15.91	20.56	15.7	17.85	5.88	5.37	10.95	0	4.27	9.48	8.1	10.15	6.13	6.32	6.02	10.74	2.29	9	3.65	13.49	5.57	2.36	2.62	9.06	2.64	7.1	6.26	3.54	0.61	0	5.37	1.56	3.67	0	6.92	2.29	3.54	0	0	2.95
	15	19.35	11.41	16.18	3.63	15.61	13.16	15.99	18.27	15.91	20.56	19.46	17.85	7.44	5.37	10.95	0	4.27	9.48	8.86	10.15	6.13	6.32	6.02	12.4	3.03	9	5.23	16.18	5.57	3.61	5.12	9.06	2.64	7.77	6.88	3.54	0.61	0	5.37	1.56	3.67	0	6.92	2.29	3.54	0	0	2.95
	16	19.35	12.87	17.77	3.63	15.61	13.16	15.99	18.63	15.91	20.56	19.46	17.85	7.44	6.09	11.1	0	4.27	13.74	8.86	10.15	6.13	8.71	6.16	13.68	5	9	5.23	17.77	5.57	5.6	5.12	11.01	3.88	7.77	6.88	3.54	0.61	0	6.09	1.56	3.67	0	6.92	2.29	3.54	0	0	2.95
	17	20.27	12.87	17.77	3.63	18.53	15.62	19.77	20.39	17.62	20.56	19.46	17.85	8.5	6.97	12.44	0	6.45	13.74	9.82	12.26	8.95	11.19	9.87	13.68	5	10.44	6.59	17.77	6.88	5.6	5.12	11.01	5.86	9.96	8.99	6.04	0.61	0	6.97	1.56	3.67	0	6.92	2.29	3.54	0	0	2.95
	18	23.43	12.87	17.77	3.63	20.62	15.62	19.77	20.39	20.08	22.65	19.46	20.54	9.48	6.97	12.44	0	8.05	13.74	9.82	12.26	8.95	11.93	9.87	13.68	5	11.17	9.91	19.87	10.05	5.6	6.45	11.48	5.86	9.96	8.99	7.75	0.61	0	6.97	1.56	3.67	0	6.92	2.29	3.54	0	0	2.95
	19	23.43	12.87	20.31	3.63	20.62	18.27	19.77	20.39	20.08	25.42	19.46	20.54	9.74	7.93	12.44	0.68	9.7	14.05	11.47	14.5	8.95	11.93	9.87	13.68	7.49	12.34	12.56	19.87	10.05	5.6	7.18	12.83	5.86	10.65	8.99	8.07	0.61	0	6.97	1.56	3.67	0	6.92	2.29	3.54	0	0	2.95
	20	23.43	12.87	21.72	3.63	20.62	18.93	20.78	21.47	20.08	26.99	19.46	20.54	9.74	7.93	12.44	0.68	9.7	14.05	11.47	16.75	8.95	14.23	9.87	13.68	7.49	12.34	12.56	19.87	10.05	8.47	7.18	12.83	7.74	10.65	10.72	8.07	0.61	0	6.97	1.56	3.67	0	6.92	2.29	3.54	1.09	0	2.95
	21	23.43	13.3	24.1	3.63	20.62	21.71	23.31	21.47	21.24	26.99	19.46	20.54	9.74	9.03	12.44	0.68	12.8	14.05	11.47	16.75	11.61	15.91	9.87	13.68	8.14	12.34	12.56	22.38	10.05	8.47	7.18	12.83	7.74	12.86	13.37	9.79	0.61	0	6.97	1.56	3.67	0	6.92	2.29	5.04	1.09	0	2.95
	22	25.65	13.3	24.1	3.63	20.62	21.71	23.31	21.47	23.74	26.99	20.89	20.54	10.59	9.03	12.44	3.34	14.01	14.05	11.47	16.75	11.61	17.06	10.36	13.68	10.92	12.34	12.56	22.38	11.5	8.47	7.8	14.05	10.79	12.86	13.37	10.65	0.61	0	6.97	1.56	3.67	0	6.92	2.29	6.51	1.09	1.26	2.95
	23	25.65	13.3	24.1	5.29	20.62	23.83	23.31	21.47	23.74	26.99	20.89	20.54	12.82	9.03	12.44	3.34	14.01	14.05	15.05	16.75	11.61	19.54	14.04	13.68	10.92	12.34	12.56	22.38	12.8	8.47	9.72	14.55	10.79	12.86	13.37	10.65	0.61	0	6.97	1.56	3.67	0	6.92	2.29	6.51	1.09	1.26	2.95
	24	25.84	13.3	24.93	5.29	23.52	23.83	23.31	21.47	23.74	26.99	22.19	23.36	13.04	10.13	14.03	3.34	14.6	17.54	15.61	17.41	11.81	19.54	14.04	13.68	10.92	12.34	12.56	22.38	12.8	8.47	9.72	14.55	10.79	12.86	13.37	10.65	0.61	0	6.97	1.56	3.67	0	7.47	2.29	6.51	1.09	1.26	3.56
	25	25.84	13.3	24.93	8.73	23.52	23.83	23.31	21.47	27.18	28.01	22.19	24.68	13.04	11.78	14.03	4.2	17.3	18.97	16.57	20.08	15.53	19.54	15.16	13.68	10.92	12.34	12.69	23.55	12.8	8.47	9.72	15.25	10.79	12.86	13.37	10.65	1.05	0	6.97	2.01	4.37	0	7.47	2.97	6.51	1.09	1.26	4.01
	26	25.84	14.93	24.93	8.73	23.52	23.83	23.31	21.47	27.18	28.01	24.54	24.68	13.04	11.78	14.03	7.18	17.3	18.97	16.57	20.08	15.53	19.54	15.16	15.75	10.92	12.84	12.69	23.55	12.8	8.47	9.72	15.4	10.79	12.86	13.37	10.65	1.36	0	6.97	2.01	4.37	0.64	7.47	4.29	7.56	1.35	1.26	5.17
	27	27.04	14.93	24.93	12.16	23.52	23.83	23.31	23.34	29.14	30.37	27.11	29.18	13.04	11.78	15.16	10.88	17.3	22.08	16.57	20.08	15.53	19.54	15.16	17.21	11.89	12.84	13.9	23.55	12.8	9	9.72	15.92	11.47	12.86	13.83	10.65	1.36	0	6.97	2.42	4.37	0.64	7.9	4.29	7.56	1.68	1.26	5.51
	28	28.8	14.93	25.04	16.91	27.04	26.37	25.86	27.24	30.7	30.37	28.05	29.18	15.31	11.78	17.58	10.99	17.3	23.67	16.57	20.43	15.53	19.54	15.16	19.52	11.89	12.84	13.9	24.09	12.8	9	9.72	15.92	11.76	13.58	13.98	12.65	1.36	0	6.97	2.42	4.37	0.64	7.9	4.29	7.56	1.68	1.26	5.51
	29	31.41	15.68	27.04	16.91	27.04	26.37	25.86	29.77	30.7	30.37	31.47	29.61	15.31	11.78	19.6	12.05	19.47	24.19	16.92	22.46	20.4	19.54	16.89	22.91	12.54	13.46	13.9	24.81	12.8	9	9.72	15.92	11.76	14.16	13.98	12.97	1.36	0	6.97	3.03	4.73	0.64	7.9	4.29	7.56	1.68	1.26	6.22
	30	31.41	17.51	27.65	16.91	31.5	26.37	25.86	29.77	30.7	32.8	31.47	33.59	17.02	13.41	22.39	12.05	19.47	25.78	19.49	23.09	22.43	19.54	16.89	22.91	12.79	14.68	13.9	24.81	12.8	9	10.19	15.92	11.76	14.16	13.98	12.97	1.36	0	6.97	3.14	4.73	0.64	7.9	4.29	7.56	1.68	1.26	6.81
	31	33.62	17.51	29.14	16.91	35	26.37	29.87	31.71	32.09	34.2	31.47	33.59	17.02	13.41	22.9	17	19.47	26.8	21.59	25.87	22.43	21.62	17.14	26.07	12.79	16.5	15.06	24.81	12.8	9	10.19	17.49	14.18	14.45	13.98	12.97	1.36	0.1	6.97	3.14	4.73	0.64	7.9	4.29	7.56	2.06	1.26	6.81
	32	33.62	20.92	32.96	19.3	35	29.83	32.5	31.71	34.73	37.55	31.47	33.59	20.17	13.41	25	17	21.78	29.19	21.59	25.87	22.43	22.51	18.06	26.07	12.79	16.66	16.48	27.01	12.8	9	12.57	17.88	14.18	15.72	15.97	12.97	1.82	0.65	6.97	3.73	4.73	0.64	8.37	4.29	7.56	2.59	1.26	6.81
	33	35.86	20.92	33.77	19.3	35	29.83	32.7	34.19	36.22	39.87	33.56	33.74	20.17	14.4	25.88	17	21.78	31.57	23.82	30.62	22.43	22.51	20.93	29.82	14.11	18.08	16.48	28.87	13.99	11.59	12.57	17.88	15.18	17.16	15.97	15.17	2.51	0.65	6.97	4.07	4.73	0.64	8.37	4.53	7.56	2.59	1.63	6.81
	34	37.17	23.84	34.03	22.19	38.09	29.83	33.74	37.47	38.6	40.21	33.56	37.97	20.17	14.74	27.73	21.88	21.78	33.45	25.23	30.62	22.43	23.73	23.8	30.61	16.39	21.13	18.33	30.61	14.63	11.59	12.57	19.05	16.39	17.86	15.97	15.17	2.51	0.65	6.97	4.43	5.25	0.64	9.07	5.79	13.11	3.4	2.59	9.47
	35	40.68	26.05	34.72	26.49	40.8	29.83	35.75	39.62	38.6	42.85	33.92	40.39	20.92	16.51	31.68	24.43	22.99	36.22	26.43	30.62	26.69	25.95	26.11	35.75	19.28	21.94	20.74	31.71	17.47	13.65	14.28	22.46	16.39	19.48	19.52	19.26	2.51	0.95	7.09	5.42	5.25	0.64	10.34	6.17	13.52	3.5	4.37	9.47
	36	42.67	28.22	37.25	27.05	44.08	33.35	38.34	41.26	38.6	45.67	36.16	43.28	23.05	16.51	31.68	24.43	22.99	36.85	29.51	33.01	27.42	26.78	26.51	35.75	19.28	22.76	22.99	33.71	17.47	13.65	16.38	23.86	16.39	19.48	20.11	21.37	4.25	0.95	7.66	5.97	5.25	1.57	10.34	7.85	13.52	5.24	4.37	10.89
	37	42.67	28.39	37.25	27.05	44.08	33.35	40.98	41.26	38.6	46.05	36.16	43.28	23.05	17.34	31.68	24.43	25.31	36.85	29.51	33.01	27.42	26.78	26.51	35.75	19.28	22.76	22.99	33.71	20.14	14.18	16.38	23.86	16.39	19.48	20.11	21.37	4.25	2.84	7.66	7.02	5.25	1.57	10.34	7.85	13.52	5.24	4.37	10.89
	38	42.67	28.39	37.25	27.05	44.08	35.78	40.98	41.26	38.6	46.05	36.16	43.28	23.05	17.8	31.68	24.43	25.31	36.85	29.51	33.01	27.42	27.25	26.51	35.75	19.28	22.76	22.99	33.71	20.14	15.87	16.38	24.67	18.08	20.82	20.11	21.37	4.25	2.84	7.66	7.19	5.25	1.57	10.34	7.85	13.52	6.52	4.37	10.89
	39	43.36	33.14	37.25	27.05	44.08	35.78	40.98	41.26	38.6	46.95	36.16	43.28	23.05	18.32	31.68	24.43	27.15	36.85	29.51	33.01	27.42	29.87	26.51	35.75	19.28	22.76	22.99	33.71	20.14	15.87	18.28	25.63	19.59	22.76	23.46	24.53	5.46	2.84	7.66	8.46	5.76	2.96	12.66	10.45	14.24	6.99	4.37	13.71
	40	44.1	33.14	40.74	27.05	44.08	38.38	40.98	43.31	38.6	47.05	36.16	43.28	26.05	18.48	31.68	27.02	27.39	38.85	29.51	34.87	27.42	30.34	26.51	35.86	20.04	26.48	24.67	33.71	20.79	19.34	18.28	27.3	19.59	22.76	23.46	24.53	5.46	4.61	8.38	8.79	5.76	2.96	12.66	12.75	16.37	6.99	4.7	13.71
	41	46	33.14	40.74	29.39	44.08	39.44	40.98	45.43	42.77	47.77	38.55	43.28	29.11	18.48	31.68	29.88	30.43	38.85	29.51	36.05	27.42	33.39	26.51	35.86	20.04	26.48	24.67	35.29	20.79	19.34	19.35	27.3	21.36	23.43	23.46	26.61	8.58	5.36	8.57	8.79	5.76	3.75	12.66	12.75	16.37	7.77	7.54	13.71
	42	46	35.62	42.39	29.39	44.08	41.79	42.68	45.43	42.77	50.17	38.55	46.34	29.11	19.71	32.69	29.88	30.43	38.85	31.51	36.65	27.42	35.48	26.51	35.86	20.04	27.82	26.41	35.29	21.47	19.34	22.09	27.3	23.82	24.83	31.08	28.02	8.58	5.71	8.57	10.66	6.57	4.45	12.66	12.75	16.37	9.18	7.54	13.71
	43	46	35.62	46.46	29.39	44.08	43.32	44.98	45.43	42.77	50.17	38.55	46.34	30.93	21.51	33.9	29.88	30.43	38.85	32.49	38.76	27.82	35.48	30.85	35.86	20.04	27.82	27.84	35.29	23.23	21.67	22.09	27.3	23.82	25.02	31.32	30.18	8.58	8.72	8.98	10.66	6.57	5.71	14.88	12.75	16.53	9.18	7.54	13.71
	44	46.85	35.62	50.41	29.39	46	43.32	44.98	45.43	42.77	50.17	38.55	46.34	30.93	23.14	35.64	29.88	31.78	40.17	32.49	38.76	30.11	35.48	30.85	37.63	22.96	27.82	27.84	35.93	23.23	21.67	22.09	27.6	25.16	26.39	31.32	30.18	8.58	10.44	9.65	11.15	8.04	5.71	14.88	15.98	18.33	10.38	10.04	15.54
	45	49.25	35.62	50.8	30.35	46	43.32	44.98	45.43	43.15	52.35	41	46.34	30.93	23.48	35.64	29.88	33.24	40.17	32.49	38.76	30.11	35.48	30.85	37.63	23.59	28.61	27.84	38.07	23.23	24.64	22.09	29.08	25.36	26.39	31.32	30.18	8.58	10.44	9.84	11.15	9.59	7.07	14.88	15.98	19.46	10.38	10.04	15.54
	46	49.25	35.62	50.8	33.25	46	45.4	44.98	46.84	43.84	52.35	41.7	46.34	30.93	25.66	35.64	31.42	33.88	42.66	32.49	38.76	30.11	35.48	30.85	37.63	23.59	28.86	27.84	38.07	23.23	24.64	22.09	29.08	27.83	26.39	31.32	30.18	9.37	10.44	9.84	11.98	9.59	7.07	14.88	15.98	19.46	11.81	12.06	15.54
	47	49.25	36.28	50.8	33.25	46	47.94	44.98	46.84	45.83	52.35	41.7	46.34	30.93	25.66	35.64	31.42	36.25	42.66	32.49	38.76	31.07	37.33	30.85	37.63	23.59	28.86	27.84	38.07	23.23	24.64	22.09	29.08	28.82	28.75	31.32	30.18	9.49	10.44	9.84	12.98	9.59	8.27	14.88	15.98	19.46	11.81	12.06	15.54
	48	51.93	37.27	51.67	35.25	46	47.94	44.98	46.84	45.83	52.35	41.7	46.34	32.06	27.87	36.93	32.53	38.38	42.66	32.49	38.76	31.75	38.71	30.85	37.63	23.59	28.86	27.84	38.07	23.23	24.64	22.09	29.08	28.82	28.75	31.32	30.18	9.49	10.75	9.84	12.98	9.59	8.27	15.44	16.26	19.46	11.81	12.18	16.48
	49	51.93	37.27	52.85	36.29	46	50.63	48.06	46.84	48.65	52.73	43.81	46.63	32.27	27.87	36.93	32.8	40.72	42.66	36.7	38.76	31.75	42.4	31.22	39.74	24.42	29.35	27.84	39.95	23.23	25.72	22.09	29.6	28.82	28.75	31.32	30.18	10.57	12.63	9.84	14.18	10.46	8.27	16.87	18.05	20.06	11.81	13.68	17.03
	50	51.93	37.27	52.85	38.46	46	50.63	48.06	48.05	48.65	55.04	45.58	48.57	32.27	27.87	36.93	35.96	40.72	45.35	36.7	41.62	34.44	42.4	33.18	40.03	25.1	30.04	28.54	39.95	23.23	25.93	22.09	30.12	28.82	28.75	33.67	30.18	10.57	12.63	9.84	14.18	10.46	8.27	17.36	18.15	20.62	12.15	13.68	18.39
	51	53.58	37.27	52.85	42.87	47.8	50.63	48.06	48.19	49.48	56.13	46.15	53.21	34.1	27.87	38.86	39.53	40.72	46.49	36.7	41.62	37.11	42.4	35.42	43	28.24	31.06	30.03	39.95	23.23	25.93	22.09	30.99	29.05	28.85	33.67	30.51	11.09	12.63	10.57	14.18	10.46	8.27	17.89	18.94	21.99	12.15	13.68	18.39
	52	56.6	39.28	56.47	44.25	47.96	50.63	48.06	52.11	52.29	56.13	50.64	53.21	34.1	27.87	40.18	41.62	40.72	49.34	36.7	41.62	38.28	42.4	39.01	43	28.24	31.06	30.03	41.68	23.23	25.93	22.21	30.99	29.19	29.85	33.67	33.22	11.09	12.63	10.57	14.74	10.46	8.27	19.16	20.29	21.99	12.15	14.61	18.39
	53	57.97	39.28	56.47	44.25	50.17	52.67	51.23	53.03	54.99	57.89	51.27	54.7	34.49	27.87	42.97	41.62	45.08	50.01	41.28	44.83	39.36	42.4	39.01	46.24	28.24	31.53	30.03	41.68	26.05	25.93	22.21	32.9	29.77	29.85	33.67	33.22	11.87	13.01	11.84	14.74	11.83	8.27	19.16	20.29	22.74	12.15	14.61	19.44
	54	58.61	41.17	60.4	44.25	51.84	53.89	52.15	55.23	54.99	62.58	51.27	54.7	42.43	29.75	45.52	43.56	45.08	52.13	44.53	46.87	40.62	42.4	39.93	46.24	28.24	31.53	31.34	41.68	26.05	27.34	23.76	35.14	30.24	29.85	33.67	33.22	11.87	13.01	11.84	14.74	12.39	8.27	19.16	20.29	22.74	13.11	14.61	19.44
	55	59.6	41.5	62.8	46	55.74	53.89	54.16	58.32	55.4	62.88	53.77	54.7	42.43	31.31	45.52	47.55	45.08	54.27	45.52	48.81	40.62	46.81	41.41	46.74	28.68	32.54	32.81	42.59	26.05	27.34	23.76	35.14	30.24	31.03	33.67	33.22	12.15	13.7	11.84	14.74	12.39	8.59	19.16	20.76	22.74	13.11	14.61	20.15
	56	59.6	42.69	62.8	46	55.74	53.89	57.73	58.32	55.51	62.88	53.77	56.48	42.43	31.31	46.92	47.55	45.08	57.31	45.52	48.81	40.62	46.81	41.41	49.62	28.68	34.8	34	44.3	28.04	28.52	24.95	37.94	30.24	32.19	33.67	36.25	13.37	14.55	11.84	15.7	12.39	8.59	20.2	21.95	22.74	13.89	16.28	22
	57	60.26	46.76	62.8	48.61	57.79	53.89	59.9	60.63	58.74	65.39	53.77	58.32	43.9	33.76	48.43	47.55	45.67	60.26	45.66	48.81	43.1	46.81	44.09	51.6	32.51	36.94	34.98	45.68	28.04	28.78	25.59	37.94	32.29	34.09	33.67	36.25	13.37	15.02	12.6	15.7	13.61	8.78	20.87	22.53	22.74	13.89	16.28	22.15
	58	60.94	46.76	66.59	51.89	57.97	53.89	59.9	64.37	58.74	66.21	56.39	59.88	44.6	34.82	49.85	51.99	47.76	60.26	49.55	50.42	43.1	46.81	46.23	52.61	38.33	38.67	36.85	47.15	30.32	30.14	27.35	38.04	32.68	34.19	33.67	37.43	13.95	17.48	13.2	18.44	13.61	8.78	22	24.05	23.78	15.43	17.2	25.05
	59	64.62	47.18	68.43	51.89	60.5	53.89	59.9	64.37	60.17	68.02	57.86	62.53	44.73	36.9	52.97	54.02	49.39	63.37	52.64	51.88	47.97	48.39	47.39	56.17	38.33	42.1	38.69	50.49	30.79	32.33	30.3	40.22	32.8	35.63	34.99	38.58	14.83	17.48	15.35	19.65	15.32	10.37	23.74	26.31	24.54	15.98	18.44	26.77
	60	66.22	53.83	71.8	51.89	60.95	55.87	63.61	66.4	61.21	70.22	61.21	62.53	49.24	36.9	52.97	54.28	49.39	65.44	52.64	54.31	47.97	48.39	47.39	59.28	41.22	43.44	42.14	50.89	31.93	34.63	33.27	42.81	32.8	35.63	35.9	41.61	15.88	18.66	15.35	19.65	15.58	13.12	24.04	26.31	26.52	16.54	19.58	27.46
	61	66.22	53.83	71.8	51.89	60.95	55.87	65.04	66.4	61.21	70.22	61.21	62.53	50.95	36.9	52.97	54.28	49.39	65.44	52.64	54.31	47.97	53.22	47.39	59.28	41.22	43.44	42.14	50.89	34.77	34.63	33.27	42.81	32.8	35.63	35.9	41.61	19.53	18.66	15.35	20.77	17	13.12	24.04	26.31	26.52	17.66	19.58	29.45
	62	66.22	53.83	71.8	51.89	60.95	58.16	65.04	66.4	61.21	70.22	61.21	62.53	50.95	37.8	52.97	54.28	49.39	65.44	52.64	54.31	47.97	53.22	47.39	59.28	41.22	43.44	42.14	50.89	34.77	34.63	33.27	42.81	34.4	36.35	38.71	41.61	19.53	20.54	15.83	23.1	17	13.12	26.25	28.35	26.52	18.01	19.58	29.45
	63	66.22	53.83	71.8	54.82	60.95	59.01	65.04	66.4	61.21	70.22	61.21	62.53	50.95	39.51	52.97	54.28	50.76	65.64	52.64	54.31	47.97	53.22	47.39	59.28	41.22	43.44	43.64	51.28	35.8	37.49	35.18	43.45	35.08	38	38.71	42.55	19.53	20.68	17.5	23.87	20.16	15.17	26.78	28.35	29.35	19.05	19.58	29.45
	64	66.22	56.62	71.8	57.97	62.09	59.01	65.04	66.4	61.21	70.22	61.21	62.53	50.95	39.51	52.97	58.01	52.35	67.68	52.64	55.75	47.97	55.18	47.39	59.28	44.13	45.73	43.64	52.91	38.23	39.78	36.16	46.83	35.08	38.61	40.71	43.82	19.53	20.68	19.06	25.48	20.16	15.17	26.78	32.64	29.35	20.56	19.58	30.7
	65	66.22	60.2	71.94	57.97	62.98	64.82	67.66	68.74	61.97	72.96	61.21	63.69	50.95	42.46	55.67	59.27	53.16	67.68	52.64	58.21	47.97	58.04	47.39	59.28	44.13	47.63	45.89	54.35	38.23	39.78	40.51	48.85	36.28	39.45	40.71	43.82	21.31	22.25	19.06	25.48	20.16	16.58	27.07	33.84	29.35	20.56	20.31	32.84
	66	69.89	62.24	74.11	57.97	62.98	64.82	68.75	68.74	61.97	75.2	61.21	66.29	50.95	42.46	55.67	59.27	53.16	67.68	54.76	60.3	51.21	58.57	50.03	59.28	44.13	47.63	46.63	54.35	39.58	39.78	40.51	48.85	39.9	39.45	42.53	44.51	22.63	22.25	19.35	25.48	22.97	19.33	28.81	33.84	30.99	21.87	22.33	32.84
	67	69.89	62.24	76.02	57.97	62.98	64.82	69.74	68.74	63.57	75.2	63.26	66.29	53.07	43.67	55.67	59.27	53.16	67.68	57.11	60.3	51.21	59.19	50.93	59.28	48.01	47.63	48.08	54.35	40.28	39.78	40.51	48.85	39.9	41.13	45.34	51.45	22.63	24.73	20.53	26.31	22.97	19.33	28.81	33.84	30.99	21.87	22.33	32.84
	68	69.89	62.24	76.02	57.97	62.98	64.82	71.49	69.1	63.57	75.2	63.26	66.29	53.53	43.9	55.67	59.27	54.92	67.68	57.11	62.78	51.21	59.41	50.93	59.28	48.01	49.12	49.26	54.86	44.94	41.64	41.32	48.85	40.74	42.58	45.34	51.45	22.63	25.76	21.7	28.15	23.09	20.36	28.81	33.84	33.46	22.72	22.52	34.14
	69	69.89	62.24	76.02	59.1	62.98	65.82	73.47	69.1	64.59	75.2	63.26	66.29	53.53	43.9	55.67	59.27	56.4	67.68	57.11	62.78	52.93	61.26	50.93	59.28	48.01	49.12	49.26	55.56	44.94	43.12	41.32	48.85	43.4	42.58	45.34	51.45	26.23	25.76	21.7	28.66	24.14	21.42	30.34	35.58	33.46	22.72	23.98	34.14
	70	69.89	62.24	76.02	59.1	62.98	68.77	73.47	69.1	64.59	75.2	63.26	66.29	54.67	43.9	55.67	60.83	56.4	68.24	57.11	62.78	52.93	61.26	50.93	60.16	51.47	51.11	49.26	57.02	44.94	43.12	41.32	51.2	43.4	43.98	45.34	51.45	26.23	27.38	23.67	28.66	24.14	21.42	30.34	35.58	33.46	23.86	26.21	36.92
	71	71.6	64.74	80.11	59.1	62.98	68.77	73.47	69.1	65.96	75.2	66.27	66.29	54.67	46.38	58.12	60.83	58.38	68.24	58.05	62.78	52.93	61.26	53.9	60.16	51.91	51.11	51.55	57.02	44.94	43.12	44.04	51.2	46.5	43.98	47.85	51.45	26.23	27.38	23.67	30.37	25.31	22.42	30.34	35.58	35.56	23.86	26.21	36.92
	72	72.28	64.74	80.11	59.1	63.23	68.77	73.47	69.1	66.75	75.77	66.27	67.79	55.5	46.38	58.12	63.45	59.01	68.24	60.55	62.78	55.22	62.2	53.9	60.43	52.66	51.58	54.86	57.02	46.3	44.28	44.04	51.59	46.65	45.59	48.43	53.49	27.54	27.74	26.77	31.2	25.73	23.58	30.6	38.32	37	24.75	26.42	36.92
		* One food monitor did not work for one mouse in vehicle group.

## Sheet: Extended Data Fig. 9d
Extended Data Fig. 9d, Kaolin intake
raw data	Time (hours	Vehicle													MK-801 (100 nmol kg-1)												GLP-1 (100 nmol kg-1)												GLP-1–MK-801 (100 nmol kg-1)
	0	0	0	0	0	0	0	0	0	0	0	0	0	0	0	0	0	0	0	0	0	0	0	0	0	0	0	0	0	0	0	0	0	0	0	0	0	0	0	0	0	0	0	0	0	0	0	0	0
	1	0	0	0	0	0	0	0	0	0	0	0	0	0	0	0	0	0	0	0	0	0	0	0	0	0	0	0	0	0	0	0	0	0	0	0	0	0	0	0	0	0	0	0	0	0	0	0	0
	2	0	0	0	0	0	0	0	0	0	0	0	0	0	0	0	0	0	0	0	0	0	0	0	0	0	0	0	0	0	0	0	0	0	0	0	0	0	0	0	0	0	0	0	0	0	0	0	0
	3	0	0	0	0	0	0	0	0	0	0	0	0	0	0	0	0	0	0	0	0	0	0	0	0	0	0	0	0	0	0	0	0	0	0	0	0	0	0	0	0	0	0	0	0	0	0	0	0
	4	0	0	0	0	0	0	0	0	0	0	0	0	0	0	0	0	0	0	0	0.24	0	0	0	0	0	0	0	0	0	0	0	0	0	0	0	0	0	0	0	0	0	0	0	0	0	0	0	0
	5	0	0	0	0	0	0	0	0	0	0	0.21	0	0	0	0	0	0	0	0	0	0	0	0	0	0	0	0	0	0	0	0	0	0	0	0	0	0	0	0	0	0	0	0	0	0	0	0	0
	6	0	0	0	0	0	0	0	0	0	0	0	0	0	0	0	0	0	0	0	0	0	0	0	0	0	0	0	0	0	0	0	0	0	0	0	0	0	0	0	0	0	0	0	0	0	0	0	0
	7	0	0	0	0	0	0	0	0	0	0	0	0	0	0	0	0	0	0	0	0	0	0	0	0	0	0	0	0	0	0	0	0	0	0	0	0	0	0	0	0.11	0	0	0	0	0	0	0	0
	8	0	0	0	0	0	0	0	0	0	0	0	0	0	0	0	0	0	0	0	0	0	0	0	0	0	0	0	0	0	0	0	0	0	0	0	0	0	0	0	0	0	0	0	0	0	0	0	0
	9	0	0	0	0	0	0	0	0	0	0	0	0	0	0	0	0	0	0	0	0	0	0	0	0	0	0	0	0	0	0	0	0	0	0	0	0	0	0	0	0.24	0	0	0	0	0	0	0	0
	10	0	0	0.17	0	0	0	0	0	0	0.27	0	0	0	0	0	0	0.47	0	0	0	0	0	0	0	0	0	0	0	0	0	0	0	0	0	0	0	0	0	0	0	0	0	0	0	0	0	0	0
	11	0	0	0	0	0	0	0	0	0	0	0	0	0	0	0	0	0	0	0	0	0	0	0	0	0	0	0	0	0	0	0	0	0	0	0	0	0	0	0	0	0	0	0	0	0	0	0	0
	12	0	0	0	0	0	0	0	0	0	0	0	0	0	0	0	0	0	0	0	0	0	0	0	0	0	0	0	0	0	0	0	0	0	0	0	0	0	0	0	0	0	0	0	0	0	0	0	0
	13	0	0	0	0	0	0	0	0	0	0	0	0	0	0	0	0	0	0	0	0	0	0	0	0	0	0	0	0	0	0	0	0	0	0	0	0	0	0	0	0	0	0	0	0	0	0	0	0
	14	0	0	0	0	0	0	0	0	0	0	0	0	0	0	0	0	0	0	0	0	0	0	0	0	0	0	0	0	0	0	0	0	0	0	0	0	0	0	0	0	0	0	0	0	0	0	0	0
	15	0	0	0	0	0	0	0	0	0	0	0	0	0	0	0	0	0	0	0	0	0	0	0	0	0	0	0	0	0	0	0	0	0	0	0	0	0	0	0	0	0	0	0	0	0	0	0	0
	16	0	0	0	0	0	0	0	0	0	0	0	0	0	0	0	0	0	0.11	0	0	0	0	0	0	0	0	0	0	0	0	0	0	0	0	0	0	0	0	0	0	0	0	0	0	0	0	0	0
	17	0	0.2	0	0	0	0	0	0	0	0	0	0	0	0	0	0	0	0	0	0	0	0	0	0	0	0	0	0	0	0	0	0	0	0	0	0	0	0	0	0	0	0	0	0	0	0	0.33	0
	18	0	0	0	0	0	0	0	0	0	0.42	0	0	0	0	0	0	0	0	0	0	0	0	0	0	0	0	0	0	0	0	0	0	0	0	0	0	0	0	0	0	0	0	0	0	0	0	0	0
	19	0	0	0	0	0	0	0	0	0	0.78	0	0	0	0	0	0	0	0	0	0	0	0	0	0	0	0	0	0	0	0	0	0	0	0	0.94	0	0	0	0	0	0	0	0	1.51	0	0	0.49	0
	20	0	0	0	0	0	0	0	0	0	0	0	0	0	0	0	0	0	0	0	0	0	0	0	0	0	0	0	0	0	0	0	0	0	0	0	0	0	0	0	0	0	0	0	0	0	0	0.11	0
	21	0	0	0	0	0	0	0	0	0	0	0	0	0	0	0	0	0	0	0	0	0	0	0	0	0	0	0	0	0	0	0	0	0	0	0	0	0	0	0	0	0	0	0	0	0	0	0	0
	22	0	0	0	0	0	0	0	0	0	0	0	0	0	0	0	0	0	0	0	0	0	0	0	0	0	0	0	0	0	0	0	0	0	0	0	0	0	0	0	0	0	0	0	0	0	0	0	0
	23	0	0	0	0	0	0	0	0	0	0	0	0	0	0	0	0	0	0	0	0	0	0	0	0	0	0	0	0	0	0	0	0	0	0	0	0	0	0	0	0	0	0	0	0	0	0	0.48	0
	24	0	0	0	0	0	0	0	0	0	0	0	0	0	0	0	0	0	0	0	0	0	0	0	0	0	0	0	0	0	0	0	0	0	0	0	0	0	0	0	0	0	0	0	0	0	0	0	0
	25	0	0	0	0	0	0	0	0	0	0	0	0	0	0	0	0	0	0	0	0	0	0	0	0	0	0	0	0	0	0	0	0	0	0	0	0	0	0	0	0	0	0	0	0	0	0	0	0
	26	0	0	0	0	0	0	0	0	0	0	0	0	0	0	0	0	0	0	0	0	0	0	0	0	0	0	0	0	0	0	0	0	0	0	0	0	0	0	0	0	0	0	0	0	0	0	0	0
	27	0	0	0	0	0	0	0	0	0	0	0	0	0	0	0	0	0	0	0	0	0	0	0	0	0	0	0	0	0	0	0	0	0	0	0	0	0	0	0	0	0	0	0	0	0	0	0	0
	28	0	0	0	0	0	0	0	0	0	0	0	0	0	0	0	0	0	0	0	0	0	0	0	0	0	0	0	0	0	0	0	0	0	0	0	0	0	0	0	0	0	0	0	0	0	0	0	0
	29	0	0	0	0	0	0	0	0	0	0	0	0	0	0	0	0	0	0	0	0	0	0	0	0	0	0.17	0	0	0	0	0	0	0	0	0	0	0	0	0	0	0	0	0	0	0	0	0	0
	30	0	0	0	0	0	0	0	0	0	0	0	0	0	0	0	0.17	0	0.18	0	0	0	0	0	0	0	0	0	0	0	0	0	0	0	0	0	0	0	0	0	0	0	0	0	0	0	0	0	0
	31	0	0	0	0	0	0	0	0	0	0	0	0	0	0	0	0	0	0	0	0	0	0	0	0	0	0	0	0	0	0	0	0	3.34	0	0	0	0	0	0	0	0	0	0	0	0	0	0	0
	32	0	0	0	0	0	0	0	0	0	0	0	0	0	0.12	0	0.27	0	0	0	0	0	0	0	0	0	0	0	0	0	0	0	0	0	0	0	0	0	0	0	0	0	0	0	0	0	0	0	0
	33	0	0	0	0	0	0	0	0	0	0	0	0	0.11	0	0	0	0	0	0	0	0	0	0	0	0	0	0	0	0	0	0	0	0	0	0	0	0	0	0	0	0	0	0	0	0	0	0	0
	34	0	0	0	0	0	0	0	0	0	0.21	0	0	0	0	0	0	0	0	0	0	0	0	0	0	0	0	0	0	0.13	0	0	0	0	0	0	0	0	0	0	0	0	0	0	0	0	0	0	0
	35	0	0	0	0	0	0	0	0.12	0	0	0	0	0	0	0	0	0	0	0	0	0	0	0	0	0	0	0.12	0	0	0	0	0	0	0	0	0	0	0	0	0	0	0	0	0	0	0	0	0
	36	0	0	0	0	0	0	0	0	0	0	0	0	0	0	0	0	0	0	0	0	0	0	0	0	0	0	0	0	0	0	0	0	0	0	0	0	0	0	0	0	0	0	0	0	0	0	1.35	0
	37	0	0	0	0	0	0	0	0	0	0	0	0	0	0	0	0	0	0	0	0	0	0	0	0	0	0	0	0	0	0	0	0	0	0	0	0	0	0	0	0	0	0	0	0	0	0	0	0
	38	0	0	0	0	0	0	0	0	0	0	0	0	0	0	0	0.14	0	0	0	0.14	0	0	0	0	0	0	0	0	0	0	0	0	0	0	0	0	0	0	0	0	0.24	0	0	0	0	0	0	0
	39	0	0	0	0	0	0	0	0	0	0	0	0	0	0	0	0	0	0	0	0	0	0	0	0	0	0	0	0	0	0	0	0	0	0	0	0	0	0	0	0	0.1	0	0	0	0	0	0	0
	40	0	0	0	0	0	0.23	0	0	0	0	0	0	0	0	0	0	0	0	0	0	0	0	0	0	0	0	0	0	0	0	0	0	0	0	0	0	0	0	0	0.97	0	0	0	0	0	0	0	0
	41	0	0	0	0	0	0	0	0	0	0	0	0	0	0	0	0	0	0	0	0	0	0	0	0	0	0	0	0	0.69	0	0	0	0	0	0	0	0	0	0	0	0	0	0	0	0	0	0	0
	42	0	0	0	0	0	0	0	0	0	0	0	0	0	0	0	0	0	0	0	0	0	0	0	0	0	0	0	0	0	0	0	0	0	0	0	0	0	0	0	0	0	0	0	0	0	0	0	0
	43	0	0	0	0	0	0.18	0	0	0	0	0	0	0	0	0	0	0	0	0	0	0	0	0	0	0	0	0	0	0	0	0	0	0	0	0	0	0	0	0	0	0	0	0	0	0	0	0	0
	44	0	0	0	0	0	0	0	0	0	0	0	0	0	0	0	0	0	0	0	0	0	0	0	0	0	0	0	0	0	0	0	0	0	0	0	0	0	0	0	0.31	0	0	0	0	0	0	0	0
	45	0	0	0	0	0	0	0	0	0	0	0	0	0	0	0	0	0	0	0	0	0	0	0	0	0	0	0	0	0	0	0	0	0	0	0	0	0	0	0	0	0	0	0	0	0	0	0	0
	46	0	0	0	0	0	0	0	0	0	0	0	0	0	0	0	0	0	0	0	0	0	0	0	0	0	0	0	0	0.18	0	0	0	0	0	0	0	0	0	0	0	0	0	0	0	0	0	0	0
	47	0	0	0	0	0	0	0	0	0	0	0	0	0	0	0	0	0	0	0	0	0	0	0	0	0	0	0	0	0	0	0	0	0	0	0	0	0	0	0	0	0	0	0	0	0	0	0	0
	48	0	0	0	0	0	0	0	0	0	0	0	0	0	0	0	0	0	0	0	0	0	0	0	0	0	0	0	0	0	0	0	0	0	0	0	0	0	0	0	0	0.11	0	0	0	0	0	0	0
	49	0	0	0	0	0	0	0	0	0	0	0	0	0	0	0	0	0	0	0	0	0	0	0	0	0	0	0	0	0	0	0	0	0	0	0	0	0	0	0	0.31	0	0	0	0	0	0	0	0
	50	0	0	0	0	0	0	0	0	0	0	0	0	0	0	0	0	0	0	0	0	0	0	0	0	0	0	0	0	0	0	0	0	0	0	0	0	0	0	0	0	0	0	0	0	0	0	0	0
	51	0	0	0	0	0	0	0	0	0	0	0	0	0	0	0	0	0.51	0	0	0	0	0	0	0	0	0	0	0	0	0	0	0	0	0	0	0	0	0	0	0	0	0	0	0	0	0	0	0
	52	0	0	0	0	0	0	0	0	0	0	0	0	0	0	0	0	0	0	0	0	0	0	0	0	0	0	0	0	0	0	0	0	0	0	0	0	0	0	0	0	0	0	0	0	0	0	0	0
	53	0	0	0	0	0	0	0	0	0	0	0	0	0	0	0	0	0	0	0	0	0	0	0	0	0	0	0	0	0	0	0	0	0	0	0	0	0	0	0	0	0	0	0	0	0	0	0	0
	54	0	0	0	0	0	0	0	0	0	0	0	0	0	0	0	0	0	0	0	0	0	0	0	0	0	0	0.29	0	0	0	0	0	0	0	0	0	0	0	0	0	0	0	0	0	0	0	0	0
	55	0	0	0	0	0	0.16	0	0	0	0	0	0	0	0	0	0	0.57	0	0	0	0	0	0	0	0	0	0	0	1.28	0	0	0	0	0	0	0	0	0	0	0	0	0	0	0	0	0	0	0
	56	0	0	0	4.61	0	0	0	0	0	0	0	0.89	0	0	0	0	0	0	0	0	0	0	0	0	0	0	0	0	0.29	0	0	0	0	0	0	0	0.13	0	0	0.38	0	0	0	0	0	0	0	0
	57	0	0	0	1.66	0	0	0	0	0.6	0	0	0	0	0	0	0	0	0	0	0	0	0	0	0	0	0	0	0	0	0	0	0	0	0	0	0	0.15	0	0	0	0	0	0	0	2.15	0	0	0
	58	0	0	0	0	0	0	0	0	0	0.3	0	0	0	0	0	0.15	0	0	0	0	1.72	0	0	0	0	0	0	0	0.85	0	0	0	0	0	0	0	0	0	0	0.29	0	0	0		0	0	0	0
	59	0	0	0	0	0	0	0	0	0	3.68	0	0	0	0	0	0	0.1	0	0	0	2.95	0	0	0	0	0	0	0	0	0	0	0	0	0	0	0	0	0	0	0	0	0	0	2.62	0.61	0	0	0
	60	0	0	0	0	0	0	0	0	0.89	0	0	0	0	0	0	0	0	0	0	0	0	0	0	0	0	0	0	0	0	0	0	0	0	0	0	0	0	0	0	0	0	0	0	0	0	0	0	0
	61	0	0	0	0	0	0	0	0	0	0	0	0	0	0	0	0	0	0	0	0	0	0	0	0	0	0	0	0	0	0	0	0	0	0	0	0	0	0	0	0	0	0	0	0	0	0	0	0
	62	0	0.22	0	0	0	0	0	0	0	0	0	0	0	0	0	0	0	0	0	0	0	0	0	0	0	0	0	0	0	0	0	0	0	0	0	0	0	0	0	0	0	0	0	0	0	0	0	0
	63	0	0.17	0	0	0	0	0	0	0	0	0	0	0	0	0	0	0	0	0	0	0	0	0	0	0	0	0	0	0	0	0	0	0	0	0	0	0	0	0	0	0	0	0	1.2	0	0	0	0
	64	0	0	0	0	0	0	0	0	0	0	0	0	0	0	0	0	0	0	0	0	0	0	0	0.12	0	0	0	0.11	0.47	0	0	0	0	0	0	0	0	0	0	0	0	0	0	0	0	0	0	0
	65	0	0	0	0	0	0	0	0	0	0	0	0	0	0	0	0	0	0	0	0	1.58	0	0	0	0	0	0	0	0	0	0	0	0	0	0	0	0	0	0	2.78	0	0	0	0	0	0	0.18	0
	66	0	0	0	0	0	0	0	0	0	0	0	0	0	0	0	0	0	0	0	0	0.4	0	0	0	0	0	0	0	0	0	0	0	0	0	0	0	0	0	0	0	0	0	0	0	0	0	0.2	0
	67	0	0	0	0	0	0	0	0	0	0	0	0	0	0.91	0	0	0	0	0	0	0	0	0	0	0	0	0	0	0	0	0	0	0	0	0	0	0	0	0	0	0	0	0	0	0	0	0	0
	68	0	0	0	0	0	0	0	0	0	0	0	0	0	0	0	0	0	0	0	0	0	0	0	0	0	0	0	0	0	0	0	0	0	0	0	0	0	0	0	0	0	0	0	0	0	0	0	0
	69	0	0	0	0	0	0	0	0	0	0	0	0	0	0	0	0	0	0	0	0	0	0	0	0	0	0	0	0	0	0	0	0	0	0	0	0	0	0	0	0	0	0	0	0	0	0	0	0
	70	0	0	0	0	0	0	0	0	0	0	0	0	0	0	0	0	0	0	0	0	0	0	0	0	0	0	0	0	0	0	0	0	0	0	0	0	0	0	0	0	0	0	0	0	0	0	0	0
	71	0	0	0	0	0	0	0	0	0	0	0	0	0	0	0	0	0	0	0	0	0	0	0	0	0	0	0.37	0	0	0	0	0	0	0	0	0	0	0	0	0	0	0	0	0	0	0	0	0
	72	0	0	0	0	0	0	0	0	0	0	0	0	0	0	0	0	0	0	0	0	0	0	0	0	0	0	0	0	0	0	0	0	0	0	0	0	0	0	0	0	0	0	0	0	0	0	0	0
		* One datapoint in GLP-1/MK-801 was omitted due to extensive shredding.
[truncated: 1 more columns]

## Sheet: Extended Data Fig. 9f
Extended Data Fig. 9f, Change in body weight
raw data	Time (hours)	Vehicle								MK-801 (100 nmol kg-1)								GLP-1 (100 nmol kg-1)								GLP-1–MK-801 (100 nmol kg-1)
	0	0	0	0	0	0	0	0	0	0	0	0	0	0	0	0	0	0	0	0	0	0	0	0	0	0	0	0	0	0	0	0	0
	24	2.23448	2.84252	2.79404	2.05367	2.50471	1.31579	1.51243	1.14733	1.5834	1.30603	1.87807	2.92364	3.36991	3.31092	3.41463	0.728597	-5.88988	-3.81758	-4.28135	-3.75254	-5.09844	-3.6683	-2.52727	-3.83987	-6.01852	-7.96409	-3.89873	-5.17282	-7.40299	-6.18414	-8.40787	-6.61003
	48	3.97241	3.58158	4.41724	3.64184	3.28575	1.52632	3.07613	2.68579	3.6036	2.40427	1.96475	3.9455	4.75444	4.73357	4.66125	3.30471	-5.19846	-1.89598	-3.11371	-2.58621	-1.76678	-1.18832	-0.877893	-1.66122	-3.32244	-5.56038	-1.18987	-3.57569	-4.71642	-4.49251	-6.51674	-5.49509
	72	5.4069	7.04946	6.25333	6.57174	7.70267	4.21053	6.48552	5.55411	5.73301	3.7103	5.02745	7.06784	7.52351	7.26849	7.91328	5.54254	-3.89245	0.230592	-1.91827	-4.20892	-1.41343	-0.0258331	-0.558659	-3.13181	-3.26797	-3.7938	0.658228	-2.40763	-2.95522	-3.66057	-5.98007	-3.79612

## Sheet: Extended Data Fig. 9g
Extended Data Fig. 9g, Cumulative food intake
raw data	Time (hours)	Vehicle								MK-801 (100 nmol kg-1)								GLP-1–MK-801 (100 nmol kg-1)								GLP-1
	0	0	0	0	0	0	0	0	0	0	0	0	0	0	0	0	0	0	0	0	0	0	0	0	0	0	0	0	0	0	0	0	0
	24	28.6	29.4	30.6	31.9	30.6	29.8	32	28.8	27.3	26.1	25.5	29.7	34.9	33.3	31.2	29.5	7	3.8	14.3	10.5	4.7	7.6	3.7	4.9	8.3	12.6	8.4	11.8	8.6	12.8	12.3	8.9
	48	56	56.1	62.8	64.8	60.3	57.4	61.5	60.5	58.3	54	50.4	58.6	68.9	66.2	60.2	61.6	24.8	17.3	37.8	30.2	19.3	24.3	14.7	19.8	22	32.3	24.7	29.2	28.4	31.2	31.3	25.2
	72	81.6	83.5	93.2	94.3	92.9	84.4	91.3	91.8	85	78.2	75.8	84.7	99.1	97.5	91.7	91.9	42.3	32.6	64.3	50.9	33.5	39.7	30.3	37.3	36.6	52.7	40.7	39.8	47.2	49.8	49.7	38.8

## Sheet: Extended Data Fig. 9h
Extended Data Fig. 9h, Cumulative kaolin intake
raw data	Time (hours)	Vehicle								MK-801 (100 nmol kg-1)								GLP-1–MK-801 (100 nmol kg-1)								GLP-1 (100 nmol kg-1)
	0	0	0	0	0	0	0	0	0	0	0	0	0	0	0	0	0	0	0	0	0	0	0	0	0	0	0	0	0	0	0	0	0
	24	0.1	0.2	0.1	0.1	1.3	0.1	0	0	0	0.2	0.5	0.1	0	0.1	0	0.1	0	0.1	0.8	0.2	0	0.1	0.1	0.2	2.2	0	0	0	3.4	0	0.2	0
	48		0.2	0.1	0.1	1.3	0.1	0	0	0.1	0.2	0.5	0.2	0.1	0.2	0	1.9	0	0.1	2.8	3.3	0	0.1	0.1	3.4	6.8	0	0.1	0.1	6	0	4.3	0.1
	72	0.1	1.2	0.1	0.1	1.3		0	0.1	0.1	0.3	0.5	0.2	0.1	0.2	0	2	0	0.1	3.5	4.7	0	0.1	0.1	4.7	14.8	0	0.1	3.7	10.4	0	5.4	0.1
		* Two datapoints in vehicle group omitted due to extensive shredding

## Sheet: Extended Data Fig. 9j
Extended Data Fig. 9j, Change in body weight
raw data	Time (days)	Vehicle							Semaglutide (10 nmol kg-1)								GLP-1–MK-801 (100 nmol kg-1)
	0	0	0	0	0	0	0	0	0	0	0	0	0	0	0	0	0	0	0	0	0	0	0	0
	1	2.02	-1.68	0.41	-0.83	-0.81	0.42	-1.24	-10.95	-10.04	-7.55	-5.71	-11.6	-7.76	-8.4	-8.56	-12.16	-7.6	-7.52	-8.64	-9.72	-9.85	-8.89	-8.09
	2	0	-0.840336	2.06612	-0.414938	-2.03252	-1.25523	0.413223	-6.66667	-8.83534	-7.92453	-5.30612	-11.6	-8.18966	-7.56303	-6.75676	-12.549	-6.8	-4.42478	-7.40741	-8.50202	-6.43939	-5.77778	-5.95745
	3	0.404858	-1.2605	2.06612	0.414938	-3.65854	0	-0.826446	-7.14286	-8.03213	-5.66038	-4.89796	-10.8	-7.32759	-4.62185	-5.85586	-7.45098	-4	-4.86726	-4.11523	-6.88259	-7.19697	-3.11111	-2.97872
	4	1.61943	-0.420168	0	0	-2.03252	0.41841	0	-6.19048	-8.03213	-4.90566	-2.44898	-8.4	-5.17241	-5.46218	-4.95495	-8.62745	-3.6	-0.442478	-4.11523	-6.07287	-6.06061	-1.77778	-4.25532
	5	1.61943	2.10084	2.06612	0.829876	-0.406504	1.25523	1.23967	-1.42857	-6.4257	-3.39623	-2.44898	-5.6	-3.87931	-3.36134	-0.900901	-3.13725	-2.8	2.21239	-0.823045	-3.64372	-2.65152	1.33333	-2.55319

## Sheet: Extended Data Fig. 9k
Extended Data Fig. 9k, Cumulative food intake
raw data	Time (days)	Vehicle							Semaglutide (10 nmol kg-1)								GLP-1–MK-801 (100 nmol kg-1)
	0	0	0	0	0	0	0	0	0	0	0	0	0	0	0	0	0	0	0	0	0	0	0	0
	1	4.8	4.7	5	5.6	6.2	4.4	4.3	1.6	1.8	2.3	3.1	1.6	2.6	2.3	3	2	2.1	2.9	2.4	3.2	1.8	2.2	2.9
	2	9.3	9.2	9.9	11.7	10	9.2	8.9	5	5	6.2	7	4.5	7.1	5.6	6.9	6.2	4.9	7.7	6.7	8.6	6.7	6.2	7.3
	3	14	13.4	13.6	17.2	14.1	13	13.3	8.2	7.1	10.1	10.1	6.8	11.1	9.3	10.5	11	7.9	11.2	10.9	13.7	9.6	9.4	11.4
	4	17.7	17.3	16.8	21.7	18.3	16	16.5	11.8	9.5	13.2	12.9	9.9	16	11.9	13.2	14.6	10.7	14.5	15.5	18.1	12.6	12.8	14.1
	5	20.9	22.4	19.9	25.7	22.3	19	20.4	14.5	12.3	16.8	15.5	12	20.7	14.9	15.9	17.1	13	18.8	18.6	22.6	16.5	15.9	16.9

## Sheet: Extended Data Fig. 9l
Extended Data Fig. 9l, Daily wheel running distance
raw data
	Time (days)	Vehicle							Semaglutide (10 nmol kg-1)								GLP-1–'MK-801 (100 nmol kg-1)
	-2	4.4	5.8	4.87	4.09	4.41	2.34	2.05	6.2	4	2.81	1.84	2.34	4.19	5.27	4.78	7.56	2.12	4.31	4.52	2.22	3.39	5.17	2.93
	-1	2.73	5.6	4.58	3.89	4.09	2.61	3.12	7.26	3.27	4.06	1.68	3.04	2.8	5.12	4.33	6.69	2.09	6.07	7.99	3.82	5.83	4.56	2.69
	0	3.55	5.39	3.46		2.87	2.97	2.09	6.33	4.53	5.04	2.21	2.68	4.69	6.12	4.16	6.14	1.32	5.15	7.8	3.24	5.32	4.42	2.52
	1	7.29	5.8	3.17	5.5	5.48	2.48	3.49	3.37	1.66	0.62	0.56	0.02	0.68	3.14	0.83	2.85	0.16	3.53	3.36	1.66	1.34	0.27	0.5
	2	8.19	3.4	2.38	3.83	7.46	2.94	3.6	4.56	3.37	2.78	1.66	1.22	2.11	4.01	2.64	6.65	0.83	4.33	6.08	1.39	4.23	0	0.35
	3	7.78	4.02	2.94	5.25	7.29	2.51	4.72	4.52	3.65	3.68	1.94	1.52	1.74	4.15	2.49	4.98	0.45	4.86	6.89	2.13	3.72	1.95	0.95
	4	6.16	5.2	3.31	4.69	6.84	2.39	3.26	5.25	4.8	3.58	2.08	1.15	2.69	5.34	2.29	6.44	0.79	5.01	5.66	2.13	3.61	2.02	1.12
	5	4.89	4.57	2.34	2.85	6.21	2.52	3.17	4.38	0.76	3.84	2.43	0.6	1.49	6.18	1	5.37	0.23	5.25	5.52	0.76	3.79	2.88	0.85
		*One mouse in vehicle group was excluded from analysis due to sickness and one datapoint in vehicle on day 0 was excluded due to the running wheel got stuck

## Sheet: Extended Data Fig. 9m
Extended Data Fig. 9m, Cumulative wheel running distance
raw data	Time (days)	Vehicle							Semaglutide (10 nmol kg-1)								GLP-1–MK-801 (100 nmol kg-1)
	0	0	0	0	0	0	0	0	0	0	0	0	0	0	0	0	0	0	0	0	0	0	0	0
	1	7.29	5.8	3.17	5.5	5.48	2.48	3.49	3.37	1.66	0.62	0.56	0.02	0.68	3.14	0.83	2.85	0.16	3.53	3.36	1.66	1.34	0.27	0.5
	2	15.48	9.2	5.55	9.33	12.94	5.42	7.09	7.93	5.03	3.4	2.22	1.24	2.79	7.15	3.47	9.5	0.99	7.86	9.44	3.05	5.57	0.27	0.85
	3	23.26	13.22	8.49	14.58	20.23	7.93	11.81	12.45	8.68	7.08	4.16	2.76	4.53	11.3	5.96	14.48	1.44	12.72	16.33	5.18	9.29	2.22	1.8
	4	29.42	18.42	11.8	19.27	27.07	10.32	15.07	17.7	13.48	10.66	6.24	3.91	7.22	16.64	8.25	20.92	2.23	17.73	21.99	7.31	12.9	4.24	2.92
	5	34.31	22.99	14.14	22.12	33.28	12.84	18.24	22.08	14.24	14.5	8.67	4.51	8.71	22.82	9.25	26.29	2.46	22.98	27.51	8.07	16.69	7.12	3.77
