# Supplementary material for: GLP-1-directed NMDA receptor antagonism for obesity treatment
Source: Nature. 2024 May 15;629(8014):1133–41. doi: 10.1038/s41586-024-07419-8 (PMC11136670; doi:10.1038/s41586-024-07419-8)
Supplement: Supplementary file 18 — Source Data Extended Data Fig. 10 [file 41586_2024_7419_MOESM18_ESM.xlsx]

## Sheet: Extended Data Fig. 10b
Extended Data Fig. 10b, Change in body weight
raw data	Time (days)	Vehicle						Semaglutide (10 nmol/kg)						GLP-1–MK-801 (100 nmol/kg)
	0	0	0	0	0	0	0	0	0	0	0	0	0	0	0	0	0	0	0
	1	0.213675	0	-0.23474	0	0	0.234192	-4.72637	-5.5794	-5.45024	-5.88235	-5.32995	-4.98866	-5.70175	-6.86275	-6.02679	-6.15764	-6.42674	-6.90423
	2	-0.21368	0.52356	-1.87793	-0.6993	0.234742	0.234192	-7.71144	-9.65665	-8.05687	-7.52941	-8.12183	-7.02948	-9.86842	-10.5392	-8.03571	-8.37438	-8.99743	-8.46325
	3	-0.64103	-0.26178	-1.87793	-0.4662	-0.93897	-1.63934	-8.95522	-12.0172	-9.95261	-9.64706	-9.89848	-8.61678	-11.6228	-12.2549	-8.48214	-10.5911	-10.2828	-9.79955
	4	-0.64103	0.52356	-3.28638	-0.2331	-0.70423	-0.46838	-9.20398	-12.8755	-11.6114	-11.0588	-10.1523	-9.07029	-13.5965	-14.951	-10.9375	-12.3153	-12.8535	-11.804
	5	0.854701	0.52356	-2.11268	0.699301	-0.93897	-0.46838	-9.20398	-13.9485	-12.7962	-12.2353	-12.4365	-9.97732	-15.3509	-15.9314	-12.0536	-13.0542	-13.3676	-12.0267

## Sheet: Extended Data Fig. 10c
Extended Data Fig. 10c, Cumulative food intake
raw data	Time (days)	Vehicle			Semaglutide (10 nmol/kg)			GLP-1–MK-801 (100 nmol/kg)
	0	0	0	0	0	0	0	0	0	0
	1	2.45	2.15	2.45	0.45	0.6	0.4	0.2	0.55	0.25
	2	5.5	4.5	4.7	0.95	1.45	1	0.4	1.15	1.05
	3	7.65	6.85	6.7	1.75	2.35	1.8	0.65	1.85	2.1
	4	10.4	8.85	8.8	3	3.85	2.4	1.15	2.7	3.2
	5	12.55	11	10.85	4	4.8	3.15	1.75	3.35	4.4

## Sheet: Extended Data Fig. 10d
Extended Data Fig. 10d, Top 5 downregulated functional terms
raw data		-log10(P)
	Ubiquitin ligase complex	10.0525
	Proteasome-mediated ubiquitin-dependent protein catabolic process	10.6145
	Aminoacyltransferase activity	11.6478
	Ubiquitin-protein transferase activity	12.08
	Ubiquitin-like protein transferase activity	12.1891

## Sheet: Extended Data Fig. 10e
Extended Data Fig. 10e, Top 5 upregulated functional terms
raw data		-log10(P)
	Axonogenesis	21.7425
	Postsynaptic density	24.0297
	Postsynaptic specialization	24.3149
	Asymmetric synapse	24.3324
	Neuron to neuron synapse	25.026

## Sheet: Extended Data Fig. 10h
Extended Data Fig. 10h, Top functional terms identified by SynGO
raw data			-log10(P)
	CC	Synapse	15.684
		Postsynapse	11.9066
		Presynapse	8.53018
		Postsynaptic specialization	5.12552
		Postsynaptic density	5.1945
		Postsynaptic density membrane	4.27901
		Integral component of postsynaptic density membrane	3.5544
	BP	Process in the synapse		14.5686
		Synapse organization		5.97469
		Process in the presynapse		4.77469
		Synaptic vesicle cycle		3.87615
		Synaptic signaling		3.5817
		Trans-synaptic signaling		3.45346
		Process in the postsynapse		3.12378
