# Supplementary material for: GLP-1-directed NMDA receptor antagonism for obesity treatment
Source: Nature. 2024 May 15;629(8014):1133–41. doi: 10.1038/s41586-024-07419-8 (PMC11136670; doi:10.1038/s41586-024-07419-8)
Supplement: Supplementary file 19 — Source Data Extended Data Fig. 11 [file 41586_2024_7419_MOESM19_ESM.xlsx]

## Sheet: Extended Data Fig. 11c
Extended Data Fig 11c, Heatmap of brain regions involved in body weight regulation
raw data		Vehicle							MK-801 (100 nmol kg-1)							GLP-1 (100 nmol kg-1)								GLP-1–MK-801 (100 nmol kg-1)
	Nucleus Accumbens	-1.0285	-0.199434	-2.02046	0.333173	-0.927355	-0.804958	1.60142	3.09131	-0.383034	-0.0611061	0.749778	0.894951	-0.750766	1.12068	3.21262	2.86381	2.32531	0.45635	2.37643	-0.0244772	1.96645	1.3749	1.36113	2.19677	1.81636	1.64123	1.20878	1.08387	2.59228
	Paraventricular hypothalamic nucleus	-0.59982	-0.422943	-1.95346	1.95343	-1.03592	-1.12338	-0.953457	-0.0359196	-0.59982	1.78351	0.431206	-0.875455	-2.53842	0.0059006	1.6968	1.7346	0.520474	0.336049	-0.216492	-1.12338	-0.479526	-0.169186	-1.21649	-0.953457	0.0059006	1.21647	1.33605	1.88784	-1.03592
	Dorsomedial nucleus of the hypothalamus	-0.429486	0.897679	-2.75141	0.447366	-0.177422	0.304855	-0.390666	0.743351	0.181472	0.849851	0.690022	-0.751414	-2.04092	-1.0611	1.5034	1.86062	1.20278	1.43301	0.876618	1.22378	0.923581	0.440206	-0.123382	0.146707	1.29695	1.56394	1.25268	0.913276	0.702044
	Arcuate hypothalamic nucleus	0.13452	-0.141115	0.113458	0.767462	0.21582	-0.974005	-0.886542	0.113458	0.19592	1.34792	0.383547	-1.88654	0.048363	-1.27357	2.10814	2.97144	2.29278	2.09208	2.4936	2.54956	1.46062	0.83335	0.956733	0.767462	2.79748	2.78422	1.93289	1.71948	2.27866
	Lateral hypothalamic area	-0.0714272	1.31305	-0.552254	-0.188345	-0.29526	-0.630703	-0.880223	1.15343	0.332771	0.055303	1.10838	0.0866105	-2.10936	-0.0917267	1.61185	1.21139	0.254527	0.565386	1.00839	-0.389042	-0.481673	0.270519	0.501003	1.01383	0.747809	0.261402	0.755946	0.591083
	Central amygdalar nucleus	-0.772916	0.891035	-2.45474	0.674543	-0.0397024	0.068822	-0.395846	1.29569	-1.18172	0.475997	-0.194212	-0.647385	-0.381491	-0.206812	3.45515	3.67024	3.18188	2.71017	3.25607	2.52445	2.70345	2.88363	2.25492	3.23059	3.33316	3.2106	2.68311	2.77888	2.88214
	Substantia nigra, compact part	0.542383	0.395541	-0.504923	0.632581	0.111748	-1.41181	-0.952382	-0.0194962	0.343074	-0.604459	0.343074	-0.163886	-0.504923	-0.0898855	2.34307	1.11175	0.588186	-0.324351	0.910114	0.111748	0.343074	-0.163886	-1.24189	1.51892	-0.0898855	1.04762	1.39554	1.54238	0.173149
	Ventral tegmental area	0.294379	1.00558	-1.5258	0.634071	-0.61891	-0.335976	-1.2404	0.268615	0.344564	0.4742	0.188445	-0.296982	0.0287884	0.750324	1.94181	1.41084	1.18156	0.740986	0.118056	0.750324	-0.396517	0.369017	-0.18595	0.892052	1.11082	1.30709	1.54029	0.693368	-0.0828569
	Parabrachial nucleus	0.71873	0.187117	0.0834943	-1.14917	-0.798669	0.187117	-0.0116629	0.776833	0.310265	0.528905	1.97599	0.0207586	0.528905	1.41765	2.33626	2.46848	3.10633	2.38377	2.86206	2.46554	1.93405	2.4358	2.17636	2.4831	2.65819	2.89085	2.97599	2.60305	2.32981
	Nucleus of the solitary tract	-0.759906	0.240094	-1.25948	1.26625	-0.210567	-0.417018	-0.336098	1.99628	-0.18672	2.73429	1.31717	0.167945	0.650727	1.83674	4.72017	4.34607	3.84833	4.09443	4.12095	3.72489	3.95668	4.12928	3.90491	4.26517	4.35929	4.3603	4.23789	4.32341	3.77433
	Dorsal motor nucleus of the vagus nerve	-0.251539	-0.251539	-1.8365	0.863938	-0.251539	-0.251539	0.62293	2.99639	1.33342	4.27202	2.52105	1.07039	0.62293	2.52105	6.28244	5.5472	5.61883	5.43029	6.73904	6.05224	5.02768	5.36807	4.85699	5.31832	5.7447	6.13791	5.62702	5.57713	5.33842
	Area postrema	1.07039	-0.152003	-1.32193	0.201634	1.03562	-1.73697	-3.32193	0.263034	0.536053	0.847997	-3.32193	-1.152	0.584963	0.722466	4.19377	3.57289	3.81762	2.8679	3.40599	3.29278	3.51096	2.27798	0.378512	2.6893	2.926	3.57289	3.43962	2.44626	1.926

## Sheet: Extended Data Fig. 11d
Extended Data Fig 11d, Volcano plot of brain regions regulated in response to MK-801
raw data		log2FoldChange	-log10(P)
	SPIV	2.26212	9.37746
	DMX	2.38472	6.8654
	PRNc	1.10544	4.50755
	PCG	1.8826	4.57601
	EW	5.19454	3.87929
	IMD	2.97724	3.81136
	PDTg	2.73388	3.16161
	NTS	1.42759	3.21267
	GR	3.07248	2.67921
	Xi	3.0423	2.48525
	RL	4.06738	2.41302
	MD	1.91815	2.31908
	PVT	1.76006	2.08764
	PAS	1.62204	2.04964
	RE	1.98434	1.99061
	STN	1.1318	1.93077
	PB	0.906049	1.83788
	BLAv	1.11961	1.84803
	MV	0.981321	1.83253
	PoT	1.77461	1.80475
	NI	2.8508	1.69727
	CU	1.15888	1.60753
	PIR	1.26938	1.49473
	SI	1.19633	1.37947
	VISpl	2.04521	1.39403
	VI	1.44294	1.33252
	LA	0.76168	1.26186
	BLA	1.03621	1.22947
	NDB	1.63627	1.00814
	MA	1.54686	1.00283
	PT	1.28786	1.00285
	BLAp	0.943851	0.893395
	PPN	0.631007	0.863299
	VISl	2.03103	0.832471
	AUDd	2.14847	0.834604
	VISpor	1.52098	0.824368
	BLAa	1.07325	0.691551
	CM	1.93625	0.663405
	LAV	0.701203	0.590265
	KF	0.849445	0.593879
	PSTN	0.628361	0.583105
	PL	2.48308	0.591114
	SGN	1.39076	0.595127
	IRN	0.407768	0.580651
	LH	1.31143	0.589635
	DP	1.45381	0.59557
	B	0.850821	0.529073
	ACBsh	1.22447	0.476752
	ENTl	1.22792	0.478429
	opt	0.960377	0.484597
	AVPV	0.966416	0.455245
	MMme	1.75273	0.462741
	IF	1.7854	0.440833
	ND	1.44796	0.420549
	LP	1.17984	0.426868
	ACB	1.10113	0.429833
	ILA	1.41732	0.390924
	EPv	0.775825	0.397927
	PR	1.59405	0.374275
	IAM	1.86602	0.349157
	AIp	1.0464	0.300924
	DR	1.51641	0.304292
	VLPO	0.832061	0.285708
	MMd	0.558127	0.269482
	III	1.63908	0.265262
	LDT	1.00264	0.269902
	EPd	1.11536	0.272059
	MA3	1.72382	0.271948
	PFL	0.797846	0.258694
	CL	1.339	0.262928
	LIN	0.528966	0.251023
	ORBvl	1.79482	0.253655
	P5	0.638004	0.24724
	ORBm	1.59007	0.25104
	DEC	0.284425	0.222212
	pc	1.58931	0.218245
	ACAv	1.37457	0.222457
	ACBc	0.831366	0.192591
	ECT	0.77018	0.196095
	NOD	0.732356	0.18866
	AMd	2.04115	0.193955
	MARN	0.955013	0.183666
	RCH	1.00616	0.176207
	VISli	1.76249	0.16677
	CLA	1.24464	0.155392
	SUM	1.13443	0.158888
	uf	0.919409	0.137993
	VISp	2.2186	0.134749
	MPO	0.645371	0.122366
	PGRNd	0.74381	0.126296
	RSPv	0.875568	0.123043
	BMAp	0.490536	0.11597
	SPFp	0.884169	0.115931
	CUN	0.503111	0.114969
	FF	1.0402	0.118163
	SUV	1.01847	0.122264
	mtg	1.86694	0.101265
	ME	0.411564	0.101651
	POL	0.795927	0.0854283
	NOT	1.1619	0.0866757
	Eth	1.52689	0.0834344
	mfb	1.07126	0.0875027
	PCN	1.18591	0.0804211
	IA	0.651453	0.0562855
	PF	0.844378	0.0429867
	CENT2	0.500465	0.0388805
	SPA	1.47484	0.0345882
	AOBgr	1.08477	0.0210141
	x	1.40861	0.022201
	RSPd	1.23808	0.0237104
	VPMpc	1.27932	0.0219668
	PAA	0.402231	0.0214625
	UVU	0.145448	0.0220418
	SLD	1.36603	0.0214452
	LPO	0.602051	0.0178124
	COApl	0.388386	0.00496292
	MDRNd	0.487596	0.00841811
	MGm	1.15222	0.00050165
	TMd	0.952454	-0.001525
	bsc	1.10384	-0.0004802
	SCs	2.05594	0.00200674
	DCO	-0.951271	-0.0014279
	MPN	0.356868	0.00172891
	PVp	0.818413	0.00497666
	MH	0.870394	0.00555999
	gVIIn	1.01476	0.00355691
	NLOT1	0.744367	0.00165321
	CEAc	0.651992	-0.0058967
	ACAd	2.24367	-0.0073017
	VPM	0.465213	-0.0082195
	SSp-n	-0.47067	-0.0076158
	AIv	1.18357	-0.0058061
	TEa	0.801539	-0.0098583
	amc	0.458433	-0.0107393
	GRN	0.367802	-0.0097823
	AMv	0.998465	-0.0075577
	PMd	0.593111	-0.0076265
	mlf	1.1189	-0.0246132
	RSPagl	1.32409	-0.0291386
	MRN	0.605851	-0.0317667
	AD	0.585939	-0.0361172
	CS	0.884851	-0.036462
	LGv	0.68988	-0.0496827
	MMm	0.83553	-0.0538676
	MDRNv	0.534346	-0.0568016
	PO	0.207386	-0.0559094
	FOTU	-0.602248	-0.0611967
	CUL4, 5	0.404752	-0.0586817
	IAD	1.77589	-0.057756
	MMl	0.681039	-0.0621421
	SPVO	0.324007	-0.0686752
	ProS	1.10217	-0.0701605
	CA3	0.449571	-0.0687055
	SPFm	1.13908	-0.0713492
	VISam	1.82003	-0.0717957
	SF	-0.817877	-0.0691255
	RPO	0.636204	-0.0721698
	FS	0.878699	-0.0709018
	PARN	0.235528	-0.0764607
	AOBgl	0.757124	-0.0964974
	PIL	0.477217	-0.115725
	nst	0.525404	-0.113941
	vVIIIn	0.245062	-0.124153
	VII	0.446167	-0.123507
	pyd	1.89438	-0.126372
	DG-sg	-0.399754	-0.125434
	VM	1.0396	-0.128838
	tspc	0.412371	-0.139388
	PERI	0.752221	-0.137966
	VISpm	1.92773	-0.141126
	PGRNl	0.443397	-0.139883
	BMA	0.244868	-0.14305
	act	-0.585648	-0.143277
	aco	0.368065	-0.140987
	ENTm	0.394217	-0.13967
	NB	0.630506	-0.152889
	alv	0.447981	-0.153112
	PH	0.715179	-0.15468
	ICc	-0.436178	-0.15238
	PAG	0.750576	-0.157872
	PPY	-0.419634	-0.159934
	sm	0.600073	-0.173091
	PRM	0.150412	-0.180581
	LHA	0.262939	-0.181117
	PRC	1.48913	-0.181965
	AVP	0.55365	-0.187255
	VMPO	0.369782	-0.19422
	COPY	0.0293746	-0.196189
	csc	1.3866	-0.197601
	PRE	-0.171179	-0.199022
	PRNr	0.272823	-0.207386
	IGL	0.436985	-0.211619
	ICd	-0.251206	-0.211466
	VISrl	1.41467	-0.209383
	SUT	-0.375462	-0.209128
	IP	0.197083	-0.213216
	VTA	0.50643	-0.214757
	COAa	0.0134499	-0.213909
	DN	0.0968674	-0.21282
	ec	0.68932	-0.212135
	SFO	0.568183	-0.215135
	NPC	1.48824	-0.21623
	POR	-0.731587	-0.215124
	CEAm	-0.0581451	-0.214646
	SSp-un	-0.21165	-0.21258
	LGd-sh	0.43979	-0.214892
	PPT	1.16265	-0.213167
	MS	0.250379	-0.212071
	Pa5	-0.746336	-0.211611
	TR	0.355207	-0.210809
	mcp	-0.168207	-0.208986
	PA	0.381087	-0.207003
	int	0.502463	0
	V	0.00100963	0
	PVpo	0.359241	0
	FN	-0.0618985	0
	SIM	0.463054	0
	AHN	0.163702	0
	AUDv	0.458139	0
	GU	0.509985	0
	APN	0.305597	0
	PYR	-0.183373	0
	SSs	0.689755	0
	TRN	0.716438	0
	PAR	0.210182	0
	CLI	-0.0812118	0
	PG	0.612497	0
	fp	0.363687	0
	mtt	0.619406	0
	ORBl	0.742711	0
	SSp-m	-0.0668328	0
	sctd	0.135362	0
	BMAa	0.0828276	0
	LRNp	-0.21368	0
	DG-mo	0.394543	0
	IG	-0.598143	0
	LRNm	0.16362	0
	SOCl	0.152385	0
	IPL	0.832061	0
	PP	0.221353	0
	SCm	0.660012	0
	fx	0.266863	0
	SUB	0.785516	0
	VISa	0.845554	0
	PC5	0.0924049	0
	RO	0.635887	0
	scwm	-0.388955	0
	cpd	-0.0516887	0
	IO	0.182994	0
	ANcr1	0.170696	0
	VPL	-0.217116	0
	SNr	0.240911	0
	dhc	-0.157212	0
	fi	0.282066	0
	VISC	0.305138	0
	VISal	1.16506	0
	MEA	0.23912	0
	RN	-0.0904874	0
	DG-po	0.0758127	0
	SPVC	0.22506	0
	AP	0.386537	0
	TU	-0.0353707	0
	CEAl	-0.142083	0
	moV	-0.139092	0
	BST	0.117216	0
	RM	0.298568	0
	ll	-0.0538778	0
	ARH	-0.0429276	0
	ANcr2	-0.190731	0
	ml	0.539723	0
	PeF	0.198137	0
	TMv	0.0868118	0
	SPVI	-0.112991	0
	PVH	0.329507	0
	AUDp	0.69124	0
	ccs	0.320957	0
	LSr	0.39814	0
	PSV	-0.0259831	0
	FRP	1.11413	0
	PS	-0.112091	0
	vtd	1.10501	0
	NLL	-0.310361	0
	SSp-ul	-0.0623489	0
	sptV	0.0457028	0
	ccb	0.116275	0
	NLOT2	-0.261496	0
	LD	0.132068	0
	DMH	0.101479	0
	SOCm	-0.0636416	0
	LGd-co	0.200482	0
	CENT3	-0.0883758	0
	SSp-bfd	-0.26493	0
	CEA	0.169838	0
	AId	0.514913	0
	PVHd	0.478024	0
	MGd	-0.369695	0
	ICe	-0.110162	0
	tb	-0.255777	0
	ccg	0.0998945	0
	VCO	-0.050776	0
	ECU	0.0760497	0
	COApm	0.0270078	0
	XII	-0.108427	0
	MGv	-0.14812	0
	HATA	0.258228	0
	AAA	0.153137	0
	or	-0.0414631	0
	arb	0.00206136	0
	RR	0.353988	0
	SBPV	-0.17871	0
	SSp-tr	-0.0340916	0
	AV	-0.152836	0
	SCH	-0.104398	0
	SNc	0.070052	0
	AUDpo	0.628142	0
	VAL	-0.147465	0
	ar	-0.172005	0
	LSc	-0.0860986	0
	sctv	0.236393	0
	MOs	0.263068	0
	NTB	-0.202516	0
	onl	-0.654093	0
	NLOT3	0.506332	0
	GPe	-0.304752	0
	SMT	-0.369516	0
	VMH	0.272097	0
	RT	-0.348277	0
	CA2	-0.0458058	0
	py	-0.0487196	0
	PMv	0.18437	0
	cing	-0.38091	0
	RPA	-0.449838	0
	ADP	0.278304	0
	CP	0.0325911	0
	POST	0.347316	0
	MOp	0.125766	0
	CA1	0.314861	0
	SSp-ll	-0.110299	0
	FL	0.0760068	0
	dscp	0.285714	0
	das	-0.294128	0
	LSv	0.178227	0
	cic	-0.142857	0
	cbc	0.117495	0
	BA	0.474561	0
	cuf	0.512138	0
	GPi	-0.816321	0
	bic	-0.167132	0
	SH	-0.285714	0
	ts	0.848091	0
	LC	-0.226423	0
	ee	1.31473	0
	AQ	-1	0
	V3	-1	0
	chpl	-1	0
	SEZ	-1	0
	hbc	0.700984	0
	fr	2.04653	0
	mp	0.36928	0
	pm	0.416912	0
	sup	0.452846	0
	stc	-0.355061	0
	OT	3.70551	0
	vhc	-0.0835661	0
	mct	0.285714	0
	AOBmi	2.99741	0
	df	0.36928	0
	AON	1.91983	0
	TTd	2.11926	0
	TTv	2.42411	0
	dtd	0.428571	0
	em	0.428571	0
	TRS	-0.916434	0
	APr	0.188847	0
	MOB	2.7541	0
	FC	0.285714	0
	RH	2.10204	0
	IVn	0.188847	0
	Su3	0.297373	0
	MPT	0.536412	0
	OP	0.571429	0
	RPF	0.738561	0
	IV	0.142857	0
	Pa4	0	0
	VTN	0.285714	0
	AT	0	0
	LT	0.21545	0
	ISN	0	0
	DT	-1	0
	MT	0.542218	0
	ICB	0.142857	0
	IPR	0.188847	0
	AMBv	0.36928	0
	AMBd	0.202148	0
	ACVII	0	0
	IPC	-0.0133013	0
	IPA	0.502082	0
	IPI	0.180433	0
	IPDM	-0.36928	0
	IPDL	-0.595704	0
	IPRL	0.285714	0
	DTN	0.797852	0
	SG	0.738561	0
	Acs5	0.654995	0
	I5	0.401051	0
	INC	-0.0835661	0
	BAC	0.285714	0
	NR	-0.0217147	0
	PN	0.595704	0
	VPLpc	0.0592911	0
	LGd-ip	0.271495	0
	och	0.0835661	0
	SLC	-0.0835661	0
	lotd	2.55646	0
	lot	2.2173	0
	von	0	0
	VeCB	0	0
	IntG	0.390995	0
	SubG	0.142857	0
	SO	0.103677	0
	ASO	-0.0968674	0
	PVa	-1	0
	PVi	0.512138	0
	MEPO	1.21312	0
	OV	0.226423	0
	PD	-0.142857	0
	LM	0.528046	0
	MMp	-0.142857	0
	LING	0.797852	0
	PST	0.00378174	0
	V4r	-1	0
	y	0.512138	0
	SAG	0.0592911	0
	PBG	0.142857	0
	MEV	0.536412	0
	SCO	-1	0
	PRP	0.959178	0
	c	-1	0

## Sheet: Extended Data Fig. 11e
Extended Data Fig 11e, Volcano plot of brain regions regulated in response to GLP-1
raw data		log2FoldChange	-log10(P)
	CEAm	2.74971	13.0103
	CEAl	4.06053	13.3113
	DMX	5.95191	13.4874
	B	3.8249	13.6123
	CEAc	3.90581	13.7092
	NTS	4.32856	13.7884
	CEA	3.33796	13.8554
	PS	4.39854	13.9134
	PSTN	2.98565	13.9645
	BST	2.55409	14.0103
	PB	2.6109	14.0517
	IMD	4.62094	12.2556
	AP	3.97108	11.2938
	BLAp	2.48346	9.4883
	MD	3.09322	9.47866
	PVT	3.07764	9.38202
	BLA	2.34537	8.1734
	GU	2.8012	8.04146
	ARH	2.21026	7.43032
	OV	3.24109	6.69406
	IRN	0.972976	5.98702
	LC	2.73723	5.90982
	LA	1.4299	5.77472
	BLAa	2.39544	5.73026
	DR	2.66887	5.47323
	SI	1.86913	5.44628
	BLAv	2.00992	5.42488
	BMAp	1.54538	5.27835
	PCG	1.91747	5.14479
	SFO	3.33194	5.08719
	nst	1.8532	4.90996
	PGRNl	1.72751	4.82973
	PPN	1.51886	4.752
	MEPO	2.51646	4.42716
	STN	1.25212	4.05312
	SLD	3.09516	3.8998
	MEV	2.47646	3.88792
	PRP	2.27547	3.85106
	FS	2.38813	3.85752
	stc	2.19579	3.79487
	ACBsh	2.46866	3.79704
	PVp	1.74121	3.55003
	dscp	2.2897	3.44665
	RR	2.71446	3.44096
	fr	2.24542	3.34848
	LIN	1.42303	3.22376
	ACB	2.25408	3.21887
	PA	1.53412	3.2066
	VPM	1.83794	3.05591
	AMBv	2.16523	2.85553
	PD	2.02392	2.7957
	ee	1.97926	2.76041
	PT	1.81356	2.69794
	AIp	1.93457	2.63756
	PF	1.83484	2.62314
	AVPV	1.62734	2.53573
	sctv	1.25636	2.52265
	PAS	1.68424	2.4907
	PRNc	0.784666	2.47912
	alv	1.18424	2.227
	fp	1.24296	2.06892
	COApm	1.46537	2.01893
	IF	1.92183	1.9537
	LPO	1.59949	1.93922
	ORBm	2.15509	1.93602
	CLI	2.45688	1.86371
	DMH	1.48287	1.83262
	ILA	1.88311	1.817
	MPO	1.11178	1.77167
	amc	1.54799	1.76242
	MDRNd	1.11297	1.75574
	GR	2.66433	1.7235
	SO	1.47442	1.67301
	GPe	2.43175	1.65154
	ACBc	1.70953	1.63612
	VPMpc	1.83007	1.62441
	MA	1.53816	1.61016
	EPv	1.31306	1.59429
	ec	1.87728	1.5426
	CU	1.09447	1.53762
	IA	1.53344	1.50836
	P5	0.803664	1.49047
	act	1.6382	1.44977
	PL	2.78538	1.44049
	LGv	1.10424	1.43876
	PVpo	1.34853	1.43636
	LSv	1.41376	1.43196
	CS	1.4353	1.40167
	LSr	1.19261	1.40553
	Xi	2.85587	1.40529
	PR	1.79694	1.38224
	CM	2.39454	1.36889
	RH	1.90617	1.36544
	CA1	1.45472	1.36968
	och	1.98718	1.33438
	COApl	1.06021	1.33056
	ORBvl	1.87281	1.33356
	RCH	1.46196	1.33449
	TU	1.03645	1.32418
	PFL	1.02675	1.32644
	LDT	1.5614	1.29649
	BMA	1.00597	1.27574
	opt	1.15492	1.26901
	VTA	1.0198	1.26638
	SSp-m	1.75658	1.25612
	RN	0.98242	1.25313
	TR	1.23418	1.25678
	RSPd	2.2183	1.22228
	PO	1.39558	1.22551
	AId	2.10904	1.22715
	MPN	0.786598	1.22959
	IGL	1.31462	1.22928
	aco	1.48532	1.21225
	ccs	1.2178	1.21134
	CA3	0.899968	1.19522
	LRNm	0.792305	1.1503
	ND	1.28725	1.15339
	DG-mo	1.02522	1.15691
	RT	1.24146	1.15401
	PST	1.09028	1.14748
	VISrl	2.3815	1.12426
	SOCl	0.782739	1.12449
	VISpl	1.86558	1.12176
	VISpor	1.3271	1.11594
	MS	1.76369	1.11358
	IPR	1.13035	1.10957
	ccg	1.69445	1.07323
	CLA	1.85084	1.06166
	CA2	0.785647	1.06448
	RM	1.22206	1.06556
	ACAv	1.65863	1.05601
	sm	1.15483	1.057
	IPC	1.34085	1.04924
	OT	1.66325	1.04825
	EPd	1.49826	1.04938
	Eth	1.79212	1.02651
	SUT	0.743881	1.02634
	or	0.981609	1.02617
	CP	1.65104	1.02276
	VISp	2.45914	1.00931
	ECU	0.839859	1.00493
	DP	1.44105	1.00481
	RSPv	1.21511	0.996708
	VISC	1.84607	0.992331
	RL	2.09307	0.943881
	cing	1.24191	0.943323
	int	1.17063	0.938352
	ccb	1.34097	0.925119
	TMd	1.25401	0.925651
	ECT	1.09806	0.921319
	PARN	0.60611	0.920697
	ENTl	1.28157	0.922767
	MV	0.608243	0.916999
	XII	0.944104	0.913571
	CUN	0.891506	0.910357
	ORBl	1.59436	0.896242
	LH	1.11044	0.88287
	PoT	1.08542	0.875968
	PCN	1.65064	0.875685
	VPL	1.03105	0.8556
	SUV	0.963235	0.835448
	SNc	0.784516	0.831708
	AUDd	1.6662	0.801358
	TEa	1.2227	0.800936
	ENTm	1.03838	0.773732
	LP	1.05269	0.772824
	VISa	1.77575	0.762635
	sctd	0.908755	0.761724
	SSs	1.48031	0.761088
	VISl	1.72112	0.76015
	VISam	2.26241	0.747788
	ar	1.10345	0.750065
	MMd	1.25752	0.746474
	IAM	1.80954	0.715664
	AUDp	1.54468	0.717758
	DTN	1.14826	0.706408
	VM	1.25722	0.700167
	VI	0.848152	0.698902
	ADP	1.44078	0.69036
	PERI	1.35336	0.691757
	ll	0.625055	0.687781
	LHA	0.761679	0.685824
	SNr	0.667655	0.675626
	DEC	1.07777	0.665805
	FL	0.527876	0.661071
	scwm	1.23603	0.649878
	dhc	1.22199	0.622985
	PRNr	0.656158	0.623948
	VII	0.624787	0.625894
	AUDv	1.25855	0.626324
	RE	1.11961	0.615095
	PAR	2.18905	0.603346
	AOBgl	1.16024	0.582687
	VISpm	2.15254	0.583542
	FRP	2.48494	0.561922
	NDB	0.934501	0.558604
	SPIV	0.629335	0.556902
	AON	1.26001	0.559007
	APr	0.991733	0.549238
	RSPagl	1.73554	0.521968
	AIv	1.5717	0.521394
	SPFm	0.800382	0.517327
	MDRNv	0.553284	0.514064
	MOs	1.71598	0.51331
	SPA	0.935372	0.51296
	SPVC	0.726275	0.485514
	PPY	1.18146	0.480223
	MH	0.988327	0.474752
	VAL	0.868342	0.475999
	ME	1.1496	0.460935
	NOD	0.490245	0.460165
	LRNp	1.2933	0.461586
	ANcr2	0.864017	0
	TRS	1.12382	0
	PIR	0.848743	0
	SMT	0.968881	0
	bsc	1.06011	0
	ACAd	2.65217	0
	LSc	0.55179	0
	SCH	0.4823	0
	SF	0.837171	0
	MRN	0.704495	0
	APN	0.536858	0
	AMd	1.99598	0
	VLPO	0.684331	0
	PMv	1.19917	0
	lotd	1.34084	0
	PVHd	1.27718	0
	PAA	0.675723	0
	MOp	1.09492	0
	POL	0.531398	0
	COPY	0.628778	0
	RPO	0.443993	0
	VISli	1.65178	0
	VMPO	0.585103	0
	PRM	0.876506	0
	mlf	0.926182	0
	AOBmi	1.27239	0
	EW	1.9281	0
	ProS	1.24453	0
	SGN	0.471327	0
	GPi	0.773783	0
	mfb	0.673173	0
	RPA	0.317438	0
	fx	0.231164	0
	onl	1.87717	0
	GRN	0.268756	0
	SSp-bfd	0.709813	0
	pm	0.763285	0
	CL	0.975561	0
	SUB	1.30683	0
	vtd	1.80155	0
	tspc	0.404979	0
	fi	0.5204	0
	TMv	0.481681	0
	pc	1.01469	0
	V	0.435492	0
	MOB	1.93674	0
	mtt	0.546069	0
	MEA	0.546694	0
	MMme	1.25723	0
	IP	0.451459	0
	FOTU	0.815783	0
	NLOT3	1.34007	0
	SSp-tr	1.59024	0
	AD	0.232511	0
	sptV	0.309346	0
	RO	0.0306496	0
	PMd	0.314884	0
	AMv	0.915301	0
	IG	0.513964	0
	CENT3	0.101075	0
	AOBgr	1.76199	0
	DN	0.718849	0
	SSp-n	0.993137	0
	TTv	1.10116	0
	CENT2	0.171842	0
	VISal	1.36373	0
	IO	-0.187553	0
	LAV	0.354362	0
	moV	0.432889	0
	FF	0.66802	0
	SSp-ul	0.852103	0
	x	0.710188	0
	MGv	0.0821756	0
	BMAa	0.541278	0
	SUM	0.656759	0
	PVH	0.878209	0
	AV	0.641341	0
	SSp-un	1.07776	0
	IPL	0.756125	0
	PRE	1.40614	0
	AUDpo	1.4272	0
	SSp-ll	0.746794	0
	pyd	0.846896	0
	FN	0.355159	0
	TTd	1.09637	0
	arb	0.385908	0
	PAG	0.540806	0
	SPVI	0.349565	0
	VMH	0.640959	0
	NLL	-0.0373324	0
	PRC	1.04333	0
	LD	0.0189859	0
	PYR	0.617065	0
	DG-sg	-0.154623	0
	NLOT2	0.550528	0
	ml	0.417808	0
	KF	-0.599607	0
	SPFp	0.413046	0
	MGd	-0.118447	0
	POR	0.357252	0
	mtg	0.724806	0
	PH	0.433214	0
	AAA	0.553334	0
	uf	0.688574	0
	CUL4, 5	0.185081	0
	NPC	1.13257	0
	SBPV	0.322694	0
	PeF	0.586165	0
	Su3	0.649973	0
	HATA	1.13463	0
	cpd	0.316987	0
	PP	0.178474	0
	DCO	-0.317143	0
	NOT	0.351895	0
	UVU	-0.078517	0
	vVIIIn	0.049072	0
	PC5	-0.159498	0
	MMm	0.742861	0
	SCs	0.851774	0
	PIL	0.100489	0
	TRN	0.185651	0
	LGd-co	0.230495	0
	MGm	-0.316392	0
	NTB	-0.250711	0
	DG-po	0.299387	0
	MARN	-0.107747	0
	POST	0.564494	0
	ANcr1	0.0754104	0
	MMl	0.146733	0
	PSV	-0.258356	0
	Pa5	0.163827	0
	lot	0.560848	0
	NB	-0.165433	0
	LGd-sh	0.108172	0
	AVP	-0.0916121	0
	ICd	-0.0673721	0
	py	-0.440977	0
	SIM	0.296199	0
	SPVO	0.0797179	0
	NLOT1	-0.0129648	0
	IAD	0.773287	0
	NI	0.0833906	0
	tb	-0.0378833	0
	PGRNd	0.0792243	0
	PG	0.148539	0
	ICc	0.0257538	0
	SOCm	-0.0559333	0
	VCO	-0.196732	0
	PPT	0.437601	0
	SCm	0.361583	0
	csc	0.446863	0
	mcp	0.122574	0
	COAa	0.112852	0
	ICe	-0.125764	0
	AHN	-0.304366	0
	VeCB	0.125	0
	PVa	-1.58496	0
	df	0.125	0
	PVi	0.169817	0
	LM	0.00437701	0
	MMp	0.522384	0
	mct	0	0
	V4r	-1.58496	0
	dtd	1.07312	0
	PBG	0.290241	0
	SCO	-1.58496	0
	PN	0.964281	0
	em	0.761874	0
	INC	0.25572	0
	SAG	0.0252685	0
	MPT	0.720504	0
	ASO	-0.0138343	0
	vhc	0.13072	0
	AQ	-1.58496	0
	V3	-1.58496	0
	chpl	-1.58496	0
	SEZ	-1.58496	0
	hbc	0.521241	0
	FC	-0.0178571	0
	SubG	0.375	0
	SH	1.04451	0
	BA	-0.0178571	0
	BAC	0.600919	0
	VPLpc	0.596697	0
	sup	0.25	0
	LGd-ip	-0.0133098	0
	IntG	-0.158079	0
	mp	0.656183	0
	OP	0.918624	0
	RPF	-0.105451	0
	III	0.0938124	0
	das	-0.201053	0
	SG	0.815445	0
	Acs5	0.25	0
	gVIIn	-0.396005	0
	I5	0.949308	0
	SLC	0.699114	0
	PDTg	0.960058	0
	IVn	0.424344	0
	AMBd	1.42668	0
	ICB	0.25	0
	ISN	0.125	0
	NR	0.257582	0
	y	0.375	0
	LING	-0.0357143	0
	ACVII	0	0
	cic	0.623303	0
	bic	-0.738561	0
	ts	3.72804	0
	MA3	0.48667	0
	IV	0.665241	0
	Pa4	0.305263	0
	VTN	0.107143	0
	AT	0.952647	0
	LT	0.335918	0
	DT	-1.58496	0
	MT	0.601111	0
	IPA	0.610887	0
	IPI	0.811114	0
	IPDM	0.286902	0
	IPDL	0.3558	0
	cbc	-0.334442	0
	IPRL	1.32028	0
	cuf	0	0
	von	1.04815	0
	c	-1.58496	0

## Sheet: Extended Data Fig. 11f
Extended Data Fig 11f, Volcano plot of brain regions regulated in response to GLP-1–MK-801
raw data		log2FoldChange	-log10(P)
	NTS	4.386	13.009
	B	3.77018	13.31
	PS	4.6436	13.4861
	PB	2.70005	13.611
	PSTN	3.13643	13.7079
	CEAl	3.98303	13.7871
	DMX	5.70804	13.8541
	CEA	3.20031	13.9121
	BST	2.80098	13.9632
	CEAm	2.69353	12.2197
	CEAc	3.60057	12.1318
	BLAp	2.33905	7.47842
	IMD	3.78593	7.39594
	IRN	1.07462	6.90995
	MD	2.77745	6.47187
	LC	2.8978	6.43916
	GU	2.78276	6.40391
	PVT	2.76609	6.42518
	AP	3.08625	6.06164
	BLA	2.13607	6.02461
	ARH	2.00105	5.64261
	LA	1.49535	5.48613
	OV	2.8819	5.32825
	BMAp	1.51659	4.887
	MEV	2.96796	4.54016
	SFO	3.07634	4.48265
	fr	2.15803	4.40702
	STN	1.37616	4.28034
	BLAa	2.16724	4.00698
	BLAv	1.72543	3.6495
	PA	1.68556	3.54155
	PGRNl	1.62211	3.45465
	PPN	1.41293	3.4332
	MEPO	2.24914	3.28795
	RR	2.55329	3.21268
	PFL	2.04975	3.22096
	SLD	3.09441	3.1729
	fp	1.79904	3.09893
	LAV	1.25159	3.04903
	int	1.83621	2.94323
	SI	1.71994	2.93115
	alv	1.49123	2.91031
	SO	2.09846	2.81754
	PCG	1.70359	2.81303
	FS	2.31407	2.64501
	ACBsh	2.39555	2.33237
	PD	1.89989	2.29396
	MDRNd	1.28536	2.2329
	AVPV	1.39447	2.08717
	opt	1.38009	1.967
	AIp	1.87348	1.94254
	LPO	1.75101	1.78802
	ACB	2.13522	1.79438
	ee	1.8457	1.73937
	uf	1.84386	1.7072
	arb	0.864993	1.70747
	VPM	2.21238	1.70426
	CA3	1.19694	1.63899
	AMBv	1.5766	1.6457
	PoT	1.41485	1.63493
	dhc	1.51076	1.63566
	VPMpc	1.85729	1.51235
	PF	1.44339	1.3995
	amc	1.57795	1.36836
	PVpo	1.10155	1.3687
	PVp	1.25412	1.34681
	PARN	0.763867	1.35255
	SNr	1.04881	1.27423
	GR	2.75904	1.27517
	CA1	1.58622	1.27236
	SLC	1.55813	1.23028
	MPO	1.07929	1.20379
	PRP	1.32846	1.19503
	SUV	1.42919	1.18255
	SUT	0.842964	1.15524
	COApl	1.08794	1.15763
	COApm	1.2222	1.14279
	MV	0.766992	1.11367
	SOCl	0.924378	1.06097
	RT	1.97297	1.06315
	EPv	1.18579	1.06716
	SIM	0.91586	1.06829
	PMv	1.36511	1.0151
	ADP	1.59366	0.989308
	och	1.39704	0.959837
	RCH	1.64897	0.950495
	LH	1.01452	0.930173
	ECT	1.21212	0.913334
	ec	1.7551	0.912661
	LGv	1.43548	0.903316
	VTA	1.00884	0.884458
	PRNc	0.528379	0.852962
	GPe	2.12536	0.851219
	IP	0.860338	0.84981
	sctv	1.04025	0.835379
	cpd	0.981787	0.831362
	PT	1.21919	0.798756
	CUN	0.958581	0.774004
	IF	1.20623	0.76177
	DMH	1.12161	0.763195
	I5	1.40197	0.72903
	DG-mo	1.10382	0.693162
	ILA	1.63269	0.674628
	VISrl	2.52464	0.670442
	ccg	1.4933	0.655673
	BMA	0.816771	0.649371
	DR	1.26112	0.635642
	EPd	1.53457	0.637189
	Xi	2.32307	0.637167
	SNc	0.790387	0.631515
	mfb	1.32998	0.634753
	VMPO	0.877288	0.631477
	LP	1.25785	0.625108
	CA2	0.838385	0.608155
	ACBc	1.39427	0.581643
	P5	0.587041	0.581997
	act	1.65612	0.57816
	aco	1.0761	0.578009
	SPFp	1.2671	0.547318
	PO	1.60059	0.536505
	em	1.11625	0.538898
	SF	0.300014	0.536151
	GPi	1.25187	0.533989
	VISp	2.35448	0.51238
	ar	1.15404	0.510215
	ccb	1.56875	0.513242
	TEa	1.2007	0.516225
	TR	0.972882	0.514653
	vVIIIn	0.436648	0.464071
	AUDp	1.62176	0.454427
	LT	0.957206	0.447006
	VII	0.793399	0.449553
	or	0.956785	0.438146
	sctd	0.969354	0.441041
	VISpm	2.50269	0.442586
	CLI	1.39463	0.440384
	AUDd	1.77736	0.44106
	MH	0.904843	0.439235
	VM	1.50336	0.43075
	RN	0.90709	0.432113
	RH	0.986699	0.422115
	VISl	1.54794	0.424143
	TU	0.752439	0.417807
	MPN	0.547721	0.398013
	AMd	2.15529	0.39524
	AUDv	1.29074	0.388261
	TMv	0.924847	0.387447
	CP	1.68899	0.380754
	VISC	1.60263	0.37722
	OT	1.60039	0.377909
	PERI	1.38691	0.360485
	Eth	1.32265	0.357765
	PR	1.37869	0.344339
	fx	0.949589	0.337515
	VPL	1.39883	0.338587
	LSv	1.0557	0.338149
	IA	1.08664	0.340322
	CLA	1.69034	0.342573
	ENTl	1.11364	0.34329
	VLPO	0.764525	0.332824
	VISal	1.72858	0.331084
	pyd	1.67347	0.319161
	APN	0.594931	0.321595
	PC5	-0.553692	0.289146
	PCN	1.64332	0.284903
	ORBm	1.54082	0.282641
	VISli	1.6843	0.277138
	LHA	0.778107	0.277593
	sptV	0.342271	0.279698
	FL	0.7464	0.281375
	FF	1.10493	0.282199
	SSp-m	1.71819	0.27059
	LRNm	0.644879	0.266538
	MA	1.10979	0.265112
	Pa5	-0.593424	0.262385
	LIN	0.610608	0.257694
	sm	1.07026	0.2578
	PIL	0.649162	0.253776
	IGL	1.44379	0.255438
	SPIV	0.576974	0.247376
	DN	0.645305	0.235805
	SCH	0.709222	0.190553
	SGN	0.857962	0.186744
	RE	0.989016	0.177784
	SSs	1.38707	0.135881
	CM	1.35025	0.127182
	POL	0.688592	0.126323
	PSV	-0.492109	0.111302
	VISam	1.91878	0.111357
	AV	0.728708	0.110782
	TRS	0.6122	0.102779
	ACAv	1.02326	0.0890853
	ORBvl	1.46774	0.0901372
	PIR	0.758468	0.077448
	RO	0.401051	0.0791465
	PAS	0.45571	0.0692031
	fi	0.804328	0.0590471
	MRN	0.603659	0.0569095
	IAD	-0.194752	0.0509717
	PL	1.97295	0.0425648
	cing	1.1106	0.0418114
	AD	0.730436	0.0421303
	ANcr1	0.20355	0.0115604
	PP	0.71459	0.0130307
	ll	0.476082	0.0120522
	DP	1.01765	0.0137889
	ME	0.736871	0.0141332
	VISpl	1.29456	0.0131149
	AMv	0.966505	0.0127331
	PAA	0.448205	0.00477243
	XII	0.277643	0.00241386
	ccs	0.469034	0.00029148
	CL	0.939468	0
	scwm	0.994941	0
	UVU	-1.00153	0
	KF	-0.726524	0
	RM	-0.0347651	0
	MS	0.714522	0
	COPY	0.249062	0
	RSPd	0.989871	0
	NDB	0.960594	0
	SCs	0.324092	0
	AId	1.53093	0
	PVH	0.767991	0
	AUDpo	1.34568	0
	SCm	-0.0206707	0
	PMd	0.527488	0
	SPVO	0.327779	0
	VAL	0.71164	0
	LSr	0.531079	0
	VISpor	0.853984	0
	PPY	0.930755	0
	AON	1.0959	0
	NOT	0.297982	0
	PRNr	0.39126	0
	NB	1.10623	0
	LDT	0.944955	0
	MGm	0.864638	0
	VISa	1.37859	0
	CS	-0.276599	0
	DG-po	0.659669	0
	IO	0.5449	0
	ENTm	0.469201	0
	ICc	0.655047	0
	RSPv	0.657867	0
	TRN	-0.104201	0
	SSp-un	1.55266	0
	SSp-n	1.37141	0
	SSp-ul	1.59744	0
	LGd-co	-0.289353	0
	SPVI	-0.301866	0
	ICe	0.343786	0
	MEA	0.38783	0
	x	0.924748	0
	MARN	-0.256247	0
	AVP	0.757311	0
	MMm	0.184249	0
	moV	-0.177021	0
	SMT	0.181666	0
	DEC	0.284681	0
	RSPagl	0.961239	0
	mtt	0.517741	0
	CU	0.336167	0
	SOCm	-0.559778	0
	MMl	0.623983	0
	LSc	0.17139	0
	SPVC	0.494368	0
	ProS	1.00747	0
	NOD	0.183662	0
	POST	0.722687	0
	MGd	0.259588	0
	COAa	-0.189442	0
	TTv	1.12267	0
	py	-0.561393	0
	SPFm	0.459676	0
	POR	0.542829	0
	PGRNd	0.182652	0
	SBPV	0.228157	0
	IG	0.29577	0
	NLL	0.350839	0
	SSp-bfd	0.843612	0
	CUL4, 5	0.195678	0
	IPL	0.700984	0
	PVHd	0.871338	0
	AIv	1.16424	0
	NTB	0.246956	0
	SSp-ll	1.14995	0
	V	0.0692676	0
	PRC	0.675367	0
	AOBmi	0.0424658	0
	SUM	0.382731	0
	IAM	0.202616	0
	PRE	1.14747	0
	NPC	0.44315	0
	lot	-0.0207297	0
	SSp-tr	0.827691	0
	gVIIn	0.331704	0
	TTd	1.16772	0
	NLOT1	0.335785	0
	MGv	0.111155	0
	ACAd	1.33247	0
	PG	0.213241	0
	onl	-0.310378	0
	das	0.512138	0
	ORBl	0.882902	0
	RPA	-0.015276	0
	RPO	-0.523467	0
	lotd	0.19116	0
	RL	0.580948	0
	NLOT2	0.709295	0
	PeF	0.155702	0
	VMH	0.287322	0
	mtg	-0.162501	0
	MDRNv	-0.153282	0
	tspc	-0.267433	0
	LGd-sh	-0.295423	0
	DCO	0.138602	0
	PAR	1.26372	0
	MOp	0.896747	0
	DG-sg	0.285454	0
	vtd	0.792741	0
	PH	0.226452	0
	FOTU	-0.513588	0
	VCO	-0.0485733	0
	MOB	0.982252	0
	PAG	0.10818	0
	AHN	0.0749284	0
	NI	-0.121911	0
	SPA	0.268672	0
	FN	-0.0359341	0
	LRNp	0.511594	0
	tb	0.178636	0
	PRM	-0.264694	0
	AOBgr	-0.431443	0
	PYR	-0.412435	0
	AAA	0.363153	0
	SUB	0.791817	0
	MOs	0.654757	0
	CENT2	-0.36261	0
	NLOT3	0.617418	0
	ECU	-0.0163976	0
	PPT	0.149401	0
	mlf	0.371751	0
	ANcr2	-0.625438	0
	MMme	0.024275	0
	ml	0.0169024	0
	AOBgl	-0.30392	0
	BMAa	0.0816146	0
	LD	0.201182	0
	csc	0.056852	0
	GRN	0.0101515	0
	HATA	0.892681	0
	FRP	1.64649	0
	mcp	-0.0185841	0
	CENT3	-0.0987386	0
	ICd	0.258902	0
	PVa	-2	0
	PVi	0.142857	0
	LM	0.924847	0
	MMp	0.0835661	0
	dtd	0.285714	0
	nst	2.03006	0
	MMd	0.285714	0
	TMd	0.543908	0
	PST	0.805347	0
	V4r	-2	0
	SAG	0.129556	0
	PBG	0.428571	0
	SCO	-2	0
	PN	0.829622	0
	INC	0.285714	0
	ND	0.226423	0
	ASO	-0.226423	0
	Su3	-0.425326	0
	LING	0.285714	0
	IntG	0.345005	0
	AQ	-2	0
	V3	-2	0
	chpl	-2	0
	SEZ	-2	0
	hbc	0.428571	0
	FC	-0.142857	0
	APr	0.373062	0
	mp	0.452846	0
	df	1.20134	0
	SH	0.986699	0
	pm	0.430214	0
	sup	0.285714	0
	BAC	0.714286	0
	stc	2.0135	0
	vhc	-0.226423	0
	VPLpc	1.35598	0
	LGd-ip	0.128638	0
	mct	0.226423	0
	BA	0	0
	SubG	0.142857	0
	MPT	0.36928	0
	RPF	0.331704	0
	IPDM	0.202148	0
	IPDL	0.373062	0
	bsc	2.00965	0
	IPRL	0.67927	0
	DTN	0.202148	0
	PDTg	0.428571	0
	SG	0.512138	0
	von	0.024275	0
	VeCB	0	0
	Acs5	0.285714	0
	VI	-0.194653	0
	ACVII	0.285714	0
	AMBd	1.24814	0
	ICB	1.02428	0
	ISN	0.142857	0
	NR	-0.474561	0
	y	0.843842	0
	IPI	0.347566	0
	OP	0.36928	0
	IPA	0.216368	0
	IVn	0.474561	0
	III	-0.428571	0
	MA3	-0.142857	0
	EW	0.158131	0
	dscp	1.33426	0
	cbc	-1.1274	0
	IV	0	0
	cuf	0	0
	ts	3.95559	0
	bic	0.202148	0
	cic	0.714286	0
	Pa4	0	0
	VTN	-0.142857	0
	AT	0.142857	0
	DT	-2	0
	MT	0.895637	0
	IPR	0.533852	0
	IPC	0.651749	0
	pc	0.57606	0
	c	-2	0

## Sheet: Extended Data Fig. 11g
Extended Data Fig 11g, c-Fos positive cells in DMX
raw data		Vehicle							MK-801 (100 nmol kg-1)							GLP-1 (100 nmol kg-1)								GLP-1–MK-801 (100 nmol kg-1)
	c-Fos positive cells	6	6	2	13	6	6	11	57	18	138	41	15	11	41	556	334	351	308	763	474	233	295	207	285	383	503	353	341	289
		*One mouse in MK-801, GLP-1–MK-801 and vehicle groups were excluded from analysis due to sample processing related deviation

## Sheet: Extended Data Fig. 11h
Extended Data Fig 11h, c-Fos positive cells in NTS
raw data		Vehicle							MK-801 (100 nmol kg-1)							GLP-1 (100 nmol kg-1)								GLP-1–MK-801 (100 nmol kg-1)
	c-Fos positive cells	41	82	29	167	60	52	55	277	61	462	173	78	109	248	1830	1412	1000	1186	1208	918	1078	1215	1040	1335	1425	1426	1310	1390	950
		*One mouse in MK-801, GLP-1–MK-801 and vehicle groups were excluded from analysis due to sample processing related deviation

## Sheet: Extended Data Fig. 11i
Extended Data Fig 11i, c-Fos positive cells in RR
raw data		Vehicle							MK-801 (100 nmol kg-1)							GLP-1 (100 nmol kg-1)								GLP-1–MK-801 (100 nmol kg-1)
	c-Fos positive cells	5	10	0	33	0	2	0	65	36	49	48	186	16	75	69	34	65	18	6	1	7	10	2	3	6	12	8	8	2
		*One mouse in MK-801, GLP-1–MK-801 and vehicle groups were excluded from analysis due to sample processing related deviation

## Sheet: Extended Data Fig. 11j
Extended Data Fig 11j, c-Fos positive cells in EW
raw data		Vehicle							MK-801 (100 nmol kg-1)							GLP-1 (100 nmol kg-1)								GLP-1–MK-801 (100 nmol kg-1)
	Edinger-Westphal nucleus	3	1	0	26	0	1	0	155	73	101	142	54	6	131	17	11	37	3	4	0	11	7	0	2	1	3	4	7	0
		*One mouse in MK-801, GLP-1–MK-801 and vehicle groups were excluded from analysis due to sample processing related deviation

## Sheet: Extended Data Fig. 11k
Extended Data Fig. 11k, c-Fos positive cells in NAc
raw data		Vehicle								Semaglutide (10 nmol/kg)								GLP-1–MK-801 (100 nmol/kg)
	c-Fos positive cells	25	57	140	149	199	137	73	169	66	161	82	300	76	147	75	242	191	825	386	572	251	488	696
		*One mouse in GLP-1–MK-801 and vehicle groups were excluded from analysis due to sample processing related deviation

## Sheet: Extended Data Fig. 11l
Extended Data Fig. 11l, c-Fos positive cells in VTA
raw data		Vehicle								Semaglutide (10 nmol/kg)								GLP-1–MK-801 (100 nmol/kg)
	c-Fos positive cells	59	117	163	208	226	100	124	134	106	178	58	92	137	119	106	53	112	234	208	326	145	201	407
		*One mouse in GLP-1–MK-801 and vehicle groups were excluded from analysis due to sample processing related deviation

[truncated: 3 more sheets: Extended Data Fig. 11m, Extended Data Fig. 11n, Extended Data Fig. 11o]
