# Supplementary material for: GLP-1-directed NMDA receptor antagonism for obesity treatment
Source: Nature. 2024 May 15;629(8014):1133–41. doi: 10.1038/s41586-024-07419-8 (PMC11136670; doi:10.1038/s41586-024-07419-8)
Supplement: Supplementary file 20 — Source Data Extended Data Fig. 12 [file 41586_2024_7419_MOESM20_ESM.xlsx]

## Sheet: Extended Data Fig. 12e
Extended Data Fig. 12e, Top 5 functional terms
raw data		-log10(P)
	Neuron to neuron synapse	47.9604
	Postsynaptic specialization	47.5004
	Asymmetric synapse	46.7276
	Ribosome	45.9982
	Ribosomal subunit	44.939

## Sheet: Extended Data Fig. 12f
Extended Data Fig. 12f, Top 5 upregulated functional terms
raw data		-log10(P)
	Neuron to neuron synapse	52.3934
	Synaptic membrane	51.9026
	Postsynaptic specialization	49.6107
	Asymmetric synapse	48.8454
	Postsynaptic density	45.0092

## Sheet: Extended Data Fig. 12g
Extended Data Fig. 12g, Top 5 downregulated functional terms
raw data		-log10(P)
	Mitochondrial protein-containing complex	83.6832
	Ribosomal subunit	81.0135
	Mitochondrial inner membrane	79.1923
	Ribosome	78.1237
	Structural constituent of ribosome	76.2119

## Sheet: Extended Data Fig. 12h
Extended Data Fig. 12h, GSEA analysis
raw data			-log10(P)
	CC	Mitochondrial protein-containing complex	3.89696
		Ribosomal subunit	3.6987
		Neuron to neuron synapse	2.69468
		Presynaptic membrane	2.63571
		Inner mitochondrial membrane protein complex	2.45802
		Cytosolic ribosome	1.94455
		Excitatory synapse	1.82813
		Large ribosomal subunit	1.82153
		Cytosolic large ribosomal subunit	1.62364
		Ribosome	1.58218
		Postsynaptic specialization	1.51424
	BP	Regulation of synapse structure or activity		1.48024
		Dendrite morphogenesis		1.48024
		Translation at synape		1.30796
